# Supplementary material for: Enhancement of acetoin production in Candida glabrata by in silico-aided metabolic engineering
Source: Microb Cell Fact. 2014 Apr 13;13:55. doi: 10.1186/1475-2859-13-55 (PMC4021295; doi:10.1186/1475-2859-13-55)
Supplement: Additional file 1a — Additional descriptions for Figure 2. A list of the corresponding enzymes, reaction equations and subsystems for target reaction listed in Table S1. b: Additional descriptions for Figure 2. A list of additional description of the model i NX804 for in silico simulation. [file 1475-2859-13-55-S1.zip]

Archive with 2 entries (2 files):
- add1/6143602251169071_add1.docx
- add1/6143602251169071_add2.xls
