# Supplementary material for: Enhancement of acetoin production in Candida glabrata by in silico-aided metabolic engineering
Source: Microb Cell Fact. 2014 Apr 13;13:55. doi: 10.1186/1475-2859-13-55 (PMC4021295; doi:10.1186/1475-2859-13-55)
Supplement: Additional file 1a — Additional descriptions for Figure 2. A list of the corresponding enzymes, reaction equations and subsystems for target reaction listed in Table S1. b: Additional descriptions for Figure 2. A list of additional description of the model i NX804 for in silico simulation. [file 1475-2859-13-55-S1.zip › add1/6143602251169071_add2.xls]

## Sheet: Introduction
Additional file 2 includes 5 tables:
Table 1: GPR association and annotation in iNX804 and a scoring system for reactions in iNX804
Table 2: Metabolites in iNX804
Table 3: Hypothetical protein annotated by literature
Table 4: Membrane transport proteins in C.glabrata identified by blastp with Transporter Classification Database
Table 5:The relation between Accession Number with Gene names

## Sheet: Table 1
Rxn name	Rxn description	Formula	Local gene	EC Number	Subsystem	Confidence Score	Blastp	KEGG	TCDB	References(Pubmed Number)	Note
ZH0001	alanine-glyoxylate transaminase	ALA[c] + GLX[c] <=> PYR[c] + GLY[c]	(CAGL0K12518g)	2.6.1.44	Alanine, aspartate and glutamate	4	Blastp	KEGG		20222442;16232832
ZH0002	L-alanine transaminase	AKG[c] + ALA[c] <=> GLU[c] + PYR[c]	(CAGL0L12254g)	2.6.1.2	Alanine, aspartate and glutamate	4	Blastp	KEGG		20222442;16232832
ZH0003	aspartate transaminase,mitochondrial	ASP[m] + AKG[m] <=> OAA[m] + GLU[m]	(CAGL0K08580g)	2.6.1.1	Alanine, aspartate and glutamate	4	Blastp	KEGG		20222442;16232832
ZH0004	aspartate transaminase	ASP[c] + AKG[c] <=> OAA[c] + GLU[c]	(CAGL0D01892g) or (CAGL0J04554g) or (CAGL0K08580g)	2.6.1.1	Alanine, aspartate and glutamate	4	Blastp	KEGG		20222442;16232832
ZH0005	aspartate transaminase,peroxisomal	ASP[x] + AKG[x] <=> OAA[x] + GLU[x]	(CAGL0D01892g) or (CAGL0J04554g) or (CAGL0K08580g)	2.6.1.1	Alanine, aspartate and glutamate	3	Blastp	KEGG
ZH0006	asparagine synthase (glutamine-hydrolysing)	ATP[c] + ASP[c] + GLN[c] + H2O[c] => AMP[c] + PPI[c] + ASN[c] + GLU[c] + H[c]	(CAGL0I10648g) or (CAGL0H07051g)	6.3.5.4	Alanine, aspartate and glutamate	4	Blastp	KEGG		20222442;16232832
ZH0007	L-glutamate:NAD+ oxidoreductase (transaminating)	GLN[c] + AKG[c] + NADH[c] + H[c] => 2 GLU[c] + NAD[c]	(CAGL0D00176g) or (CAGL0L01089g) or (CAGL0K05357g)	1.4.1.14	Alanine, aspartate and glutamate	4	Blastp	KEGG		20222442
ZH0008	Glutamine-fructose-6-phosphate transaminase (isomerizing)	GLN[c] + F6P[c] => GLU[c] + GA6P[c]	(CAGL0K08558g)	2.6.1.16	Alanine, aspartate and glutamate	3	Blastp	KEGG
ZH0009	L-Glutamate:ammonia ligase (ADP-forming)	ATP[c] + GLU[c] + NH3[c] => ADP[c] + PI[c] + GLN[c] + H[c]	(CAGL0K05357g)	6.3.1.2	Alanine, aspartate and glutamate	4	Blastp	KEGG		20222442
ZH0010	Glutaminase	GLN[c] + H2O[c] => GLU[c] + NH3[c]		3.5.1.2	Alanine, aspartate and glutamate	2	Blastp
ZH0011	Glutamate decarboxylase	GLU[c] + H[c] => GABA[c] + CO2[c]	(CAGL0H02585g)	4.1.1.15	Alanine, aspartate and glutamate	3	Blastp
ZH0012	Glutamate dehydrogenase	GLU[c] + H2O[c] + NAD[c] => AKG[c] + NH3[c] + NADH[c] + H[c]	(CAGL0G05698g)	1.4.1.2	Alanine, aspartate and glutamate	4	Blastp			20222442
ZH0013	L-Glutamate:NADP+ oxidoreductase (deaminating)	AKG[c] + NH3[c] + NADPH[c] + H[c] <=> GLU[c] + NADP[c] + H2O[c]	(CAGL0D00176g)	1.4.1.4	Alanine, aspartate and glutamate	4	Blastp	KEGG		20222442
ZH0014	glutamate-5-semialdehyde dehydrogenase	GLUGSAL[m] + NADP[m] + H2O[m] => NADPH[m] + GLU[m] + 2 H[m]	(CAGL0D03982g)	1.5.1.12	Alanine, aspartate and glutamate	3	Blastp	KEGG
ZH0015	1-pyrroline-5-carboxylate dehydrogenase, mitochondrial	P5C[m] + NAD[m] + 2 H2O[m] => GLU[m] + NADH[m] + H[m]	(CAGL0D03982g)	1.5.1.12	Alanine, aspartate and glutamate	3	Blastp	KEGG
ZH0016	Succinate-secialdehyde dehydrogenase [NADP+]	SUCCSAL[c] + NADP[c] + H2O[c] <=> SUCC[c] + NADPH[c] + 2 H[c]	(CAGL0F08965g) or (CAGL0C04191g)	1.2.1.16	Alanine, aspartate and glutamate	4	Blastp			20222442
ZH0017	UDP-N-acetylglucosamine pyrophosphorylase	UTP[c] + NAGA1P[c] + H[c] <=> PPI[c] + UDPNAG[c]	(CAGL0L07370g)	2.7.7.23	Alanine, aspartate and glutamate	3	Blastp	KEGG
ZH0018	4-aminobutyrate aminotransferase	GABA[c] + AKG[c] => SUCCSAL[c] + GLU[c]	(CAGL0D04026g)	2.6.1.19	Alanine, aspartate and glutamate	3	Blastp	KEGG
ZH0019	anthranilate synthase	CHOR[c] + GLN[c] => ANTH[c] + PYR[c] + GLU[c] + H[c]	(CAGL0F00253g) or (CAGL0I05016g)	4.1.3.27	Alanine, aspartate and glutamate	3	Blastp	KEGG
ZH0020	galactose-1-phosphate uridylyltransferase	UTP[c] + GAL1P[c] + H[c] <=> PPI[c] + UDPGAL[c]	(CAGL0I05016g) or (CAGL0B00550g)	2.7.7.10	Alternate Carbon Metabolism	2	Blastp
ZH0021	alpha,alpha-trehalose-phosphate synthase (UDP-forming)	UDPG[c] + G6P[c] => UDP[c] + TR6P[c]	((CAGL0J09812g) and (CAGL0G05335g) and (CAGL0H02387g)) or ((CAGL0J09812g) and (CAGL0G05335g) and (CAGL0J06468g))	2.4.1.15	Alternate Carbon Metabolism	3	Blastp	KEGG
ZH0022	Endo-1,3-beta-glucan glucohydrase	13GLUCAN[c] + H2O[c] => GLC[c]	(CAGL0G00220g)	3.2.1.58	Alternate Carbon Metabolism	3	Blastp	KEGG
ZH0023	Exo-1,3-beta-glucan glucohydrase	13GLUCAN[e] + H2O[e] => GLC[e]	(CAGL0M08756g) or (CAGL0G09515g) or (CAGL0I00484g) or (CAGL0G00220g)	3.2.1.58	Alternate Carbon Metabolism	3	Blastp	KEGG
ZH0024	Trehalose-phosphatase	TR6P[c] + H2O[c] => TRE[c] + PI[c] + H[c]	((CAGL0J09812g) and (CAGL0G05335g) and (CAGL0H02387g)) or ((CAGL0J09812g) and (CAGL0G05335g) and (CAGL0J06468g))	3.1.3.12	Alternate Carbon Metabolism	3	Blastp	KEGG
ZH0025	alpha,alpha-trehalase	H2O[c] + TRE[c] <=> 2 GLC[c]	(CAGL0M10439g) or (CAGL0C04323g) or (CAGL0K05137g)	3.2.1.28	Alternate Carbon Metabolism	4	Blastp	KEGG		19621617;9854091
ZH0026	Alpha-glucosidase (Maltase)	MLT[c] + H2O[c] => 2 GLC[c]	(CAGL0G09977g) or (CAGL0K06963g) or (CAGL0K05841g) or (CAGL0M03377g) or (CAGL0B03421g) or (CAGL0F07865g)	2.4.1.25 or 3.2.1.20	Alternate Carbon Metabolism	3	Blastp	KEGG
ZH0027	D-sorbitol reductase	GLC[c] + H[c] + NADPH[c] => NADP[c] + SOT[c]	(CAGL0I01122g)	1.1.1.21	Alternate Carbon Metabolism	3	Blastp
ZH0028	1,4-alpha-glucan branching enzyme	14GLUN[c] => GLYCOGEN[c] + H2O[c]	(CAGL0M03377g)	2.4.1.18	Alternate Carbon Metabolism	3	Blastp	KEGG
ZH0029	glycogen synthase	UDPG[c] + H2O[c] => UDP[c] + H[c] + 14GLUN[c]	((CAGL0H02695g) and (CAGL0K10626g)) or ((CAGL0H02695g) and (CAGL0F04719g))	2.4.1.11	Alternate Carbon Metabolism	2	Blastp
ZH0030	Glucoamylase 1	GLYCOGEN[c] + H2O[c] => GLC[c]	(CAGL0G09977g)	3.2.1.3	Alternate Carbon Metabolism	2	Blastp
ZH0031	glycogen synthase (UDPGlc)	UDPG[c] => GLYCOGEN[c] + H[c] + UDP[c]	((CAGL0H02695g) and (CAGL0K10626g)) or ((CAGL0H02695g) and (CAGL0F04719g))	2.4.1.21	Alternate Carbon Metabolism	2	Blastp
ZH0032	ATP:D-mannose 6-phosphotransferase	ATP[c] + MAN[c] => ADP[c] + AN6P[c] + H[c]	(CAGL0A04829g) or (CAGL0H07579g) or (CAGL0F00605g)	2.7.1.1	Alternate Carbon Metabolism	4	Blastp	KEGG		19761804;20037925;17008113;17154310;16972982;16713000;15242462;21318623;20886645;20222442;20112677;18837363;18956756;16369692;15847168;16245884;15625313;15971591;12382048;16232832;10976333;10936657;16232593
ZH0033	Glucosamine-6-phosphate deaminase	GA6P[c] + H2O[c] => F6P[c] + NH3[c]		3.5.99.6	Alternate Carbon Metabolism	3		KEGG
ZH0034	D-arabinose 1-dehydrogenase (NAD-dependent)	ARAB[c] + NAD[c] => ARABLAC[c] + H[c] + NADH[c]	(CAGL0F06061g)	1.1.1.117	Alternate Carbon Metabolism	3	Blastp	KEGG
ZH0035	D-arabinose 1-dehydrogenase (NADP-dependent)	ARAB[c] + NADP[c] => ARABLAC[c] + NADPH[c] + H[c]	(CAGL0A02816g)	1.1.1.117	Alternate Carbon Metabolism	3	Blastp	KEGG
ZH0036	D-arabinono-1,4-lactone oxidase	ARABLAC[c] + O2[c] <=> ERTASCB-D[c] + H2O2[c] + H[c]	(CAGL0H04125g)	1.1.3.37	Alternate Carbon Metabolism	3	Blastp	KEGG
ZH0037	D-arabitol dehydrogenase	AOL[c] + NADP[c] => UL[c] + NADPH[c] + H[c]	CAGL0L02167g	1.1.1.11	Alternate Carbon Metabolism	2	Blastp
ZH0038	arabinose reductase	ARAB[c] + NADPH[c] + H[c] <=> AOL[c] + NADP[c]	(CAGL0I01122g) or (CAGL0I01100g)	1.1.1.21	Alternate Carbon Metabolism	2	Blastp
ZH0039	UDPglucose 4-epimerase	UDPGAL[c] <=> UDPG[c]	(CAGL0E05170g)	5.1.3.2	Alternate Carbon Metabolism	2		KEGG
ZH0040	ATP:D-tagatose-6-phosphate 1-phosphotransferase	T6P[c] + ATP[c] => TDP[c] + ADP[c] + H[c]	(CAGL0L10758g) or (CAGL0F08041g) or (CAGL0I05698g)	2.7.1.11	Alternate Carbon Metabolism	4	Blastp	KEGG		19761804;20037925;17008113;17154310;16972982;16713000;15242462;21318623;20886645;20222442;20112677;18837363;18956756;16369692;15847168;16245884;15625313;15971591;12382048;16232832;10976333;10936657;16232593
ZH0041	D-Ribose reductase	RIB[c] + NADPH[c] + H[c] <=> RIBOL[c] + NADP[c]	(CAGL0A02816g) or (CAGL0I01100g) or (CAGL0I01122g)	1.1.1.21	Alternate Carbon Metabolism	2	Blastp
ZH0042	D-ribulokinase	ATP[c] + RL[c] => ADP[c] + RL5P[c] + H[c]	CAGL0B01727g	2.7.1.47	Alternate Carbon Metabolism	4	Blastp	KEGG
ZH0043	ATP:D-glucosamine 6-phosphotransferase	ATP[c] + GLCN[c] => ADP[c] + GA6P[c]	(CAGL0A04829g) or (CAGL0F00605g) or (CAGL0H07579g)	2.7.1.1	Alternate Carbon Metabolism	3	Blastp	KEGG
ZH0044	glucan 1,4-alpha-glucosidase, vacuole	GLYCOGEN[v] + H2O[v] => GLC[v]	(CAGL0G02717g)	3.2.1.3	Alternate Carbon Metabolism	2	Blastp
ZH0045	alpha,alpha-trehalase,vacuolar	H2O[v] + TRE[v] => 2 GLC[v]	(CAGL0K05137g)	3.2.1.28	Alternate Carbon Metabolism	3	Blastp	KEGG
ZH0046	Lactoylglutathione lyase	RGT[c] + MTHGXL[c] => LGT[c]	(CAGL0L07656g)	4.4.1.5	Alternate Carbon Metabolism	4	Blastp	KEGG		20222442
ZH0047	Hydroxyacylglutathione hydrolase, cytoplasmic isozyme	LGT[c] + H2O[c] => RGT[c] + DLAC[c] + H[c]	(CAGL0I00924g)	3.1.2.6	Alternate Carbon Metabolism	3	Blastp	KEGG
ZH0048	Hydroxyacylglutathione hydrolase,m	LGT[m] + H2O[m] => RGT[m] + DLAC[m] + H[m]	(CAGL0I00924g)	3.1.2.6	Alternate Carbon Metabolism	3	Blastp	KEGG
ZH0049	D-lactate dehydrogenase, mitochondrial	2 FRI[m] + DLAC[m] => PYR[m] + 2 FRO[m]	(CAGL0J06314g) and (CAGL0I05148g)	1.1.2.4	Alternate Carbon Metabolism	3	Blastp	KEGG
ZH0050	Transketolase	XUL5P[c] + FALD[c] <=> T3P1[c] + GLYN[c]	CAGL0D01298g	2.2.1.3	Alternate Carbon Metabolism	2	Blastp
ZH0051	6-phosphofructo-2-kinase	ATP[c] + F6P[c] => ADP[c] + F26P[c] + H[c]	(CAGL0D01100g) or (CAGL0C01397g) or (CAGL0E01529g)	2.7.1.105	Anaplerotic reactions	3	Blastp	KEGG
ZH0052	Fructose-2,6-bisphosphate 2-phosphatase	F26P[c] + H2O[c] => F6P[c] + PI[c]	(CAGL0I06094g)	3.1.3.46	Anaplerotic reactions	3	Blastp	KEGG
ZH0053	malic enzyme (NADP), mitochondrial	MAL[m] + NAD[m] => CO2[m] + NADH[m] + PYR[m]	(CAGL0L02035g)	1.1.1.40	Anaplerotic reactions	3	Blastp	KEGG
ZH0054	Isocitrate lyase	ICIT[c] => GLX[c] + SUCC[c]	(CAGL0J03058g) or (CAGL0G09273g)	4.1.3.1	Anaplerotic reactions	3	Blastp	KEGG
ZH0055	aconitase, mitochondrial	2MICIT[m] <=> 2MCIT[m]	(CAGL0L09108g)	4.2.1.3	Anaplerotic reactions	3	Blastp	KEGG
ZH0056	2-methylisocitrate lyase	2MICIT[m] => PYR[m] + SUCC[m]	(CAGL0L09273g) or (CAGL0J03058g)	4.1.3.30	Anaplerotic reactions	3	Blastp	KEGG
ZH0057	2-methylcitrate synthase	H2O[m] + OAA[m] + PROPCOA[m] => 2MCIT[m] + COA[m] + H[m]	(CAGL0L09086g) or (CAGL0B03663g) or (CAGL0H03993g)	2.3.3.5	Anaplerotic reactions	3	Blastp	KEGG
ZH0058	formamidase	FRMD[c] + H2O[c] => FOR[c] + NH3[c]		3.5.1.49	Anaplerotic reactions	2		KEGG
ZH0059	L-4-hydroxyglutamate semialdehyde dehydrogenase, mitochondrial	4HGLUSA[m] + NAD[m] + H2O[m] <=> 4HGLU[m] + NADH[m] + 2 H[m]	(CAGL0M04499g) or (CAGL0D03982g)	1.5.99.8 or 1.5.1.12	Arginine and Proline Metabolism	4		KEGG		20222442
ZH0060	L-1-Pyrroline-3-hydroxy-5-carboxylate spontaneous conversion to L-4-Hydroxyglutamate semialdehyde, mitochondrial	PHC[m] + H2O[m] + H[m] <=> 4HGLUSA[m]			Arginine and Proline Metabolism	2	Blastp
ZH0061	L-hydroxyproline dehydrogenase (NAD), mitochondrial	HPRO[m] + NAD[m] => PHC[m] + 2 H[m] + NADH[m]	(CAGL0D03982g)	1.5.1.12	Arginine and Proline Metabolism	3	Blastp	KEGG
ZH0062	L-hydroxyproline dehydrogenase (NADP), mitochondrial	HPRO[m] + NADP[m] => PHC[m] + 2 H[m] + NADPH[m]	(CAGL0D03982g)	1.5.1.12	Arginine and Proline Metabolism	3	Blastp	KEGG
ZH0063	Pyrroline-5-carboxylate reductase NAD	PHC[c] + 2 H[c] + NADH[c] => HPRO[c] + NAD[c]	(CAGL0I08283g)	1.5.1.2	Arginine and Proline Metabolism	3	Blastp	KEGG
ZH0064	Pyrroline-5-carboxylate reductase NADPH	PHC[c] + 2 H[c] + NADPH[c] => HPRO[c] + NADP[c]	(CAGL0I08283g)	1.5.1.2	Arginine and Proline Metabolism	3	Blastp	KEGG
ZH0065	L-1-pyrroline-3-hydroxy-5-carboxylate dehydrogenase NAD	PHC[m] + NAD[m] + 2 H2O[m] => 4HGLU[m] + NADH[m] + H[m]	(CAGL0D03982g)	1.5.1.12	Arginine and Proline Metabolism	3	Blastp	KEGG
ZH0066	S-adenosylmethionine decarboxylase proenzyme	SA[c] + H[c] => DSA[c] + CO2[c]	(CAGL0H02607g)	4.1.1.50	Arginine and Proline Metabolism	3	Blastp	KEGG
ZH0067	spermidine synthase	DSA[c] + PTRSC[c] => 5TA[c] + H[c] + SPRD[c]	(CAGL0D01408g) or (CAGL0M04609g)	2.5.1.16	Arginine and Proline Metabolism	2		KEGG
ZH0068	S-adenosylmethioninamine:spermidine 3-aminopropyltransferase	DSA[c] + SPRD[c] => 5TA[c] + SPR[c] + H[c]	(CAGL0M04609g) or (CAGL0D01408g)	2.5.1.16 2.5.1.22	Arginine and Proline Metabolism	2		KEGG
ZH0069	N-acetyl-gamma-glutamyl-phosphate reductase 2	NAGLUP[m] + NADPH[m] + H[m] => NAGLUS[m] + PI[m] + NADP[m]	(CAGL0J03124g)	1.2.1.38	Arginine and Proline Metabolism	3	Blastp	KEGG
ZH0070	Acetylornithine aminotransferase, mitochondrial	NAGLUS[m] + GLU[m] => NAORN[m] + AKG[m]	(CAGL0B01507g)	2.6.1.11	Arginine and Proline Metabolism	3	Blastp	KEGG
ZH0071	glutamate-5-semialdehyde dehydrogenase	GLU5P[c] + NADH[c] + H[c] => GLUGSAL[c] + NAD[c] + PI[c]	(CAGL0F00693g)	1.2.1.41	Arginine and Proline Metabolism	3	Blastp	KEGG
ZH0072	Gamma-glutamyl phosphate reductase	GLU5P[c] + NADPH[c] + H[c] => GLUGSAL[c] + PI[c] + NADP[c]	(CAGL0F00693g)	1.2.1.41	Arginine and Proline Metabolism	3	Blastp	KEGG
ZH0073	Spontaneous conversion	GLUGSAL[c] <=> P5C[c] + H2O[c] + H[c]			Arginine and Proline Metabolism	2		KEGG
ZH0074	Spontaneous conversion	GLUGSAL[m] <=> P5C[m] + H2O[m] + H[m]			Arginine and Proline Metabolism	2		KEGG
ZH0075	Ornithine aminotransferase	ORN[c] + AKG[c] => GLUGSAL[c] + GLU[c]	(CAGL0M00880g)	2.6.1.13	Arginine and Proline Metabolism	3	Blastp	KEGG
ZH0076	ornithine transacetylase, irreversible, mitochondrial	NAORN[m] + GLU[m] => NAGLU[m] + ORN[m]	(CAGL0F06501g)	2.3.1.35	Arginine and Proline Metabolism	3	Blastp	KEGG
ZH0077	N-acetyl-gamma-glutamyl-phosphate reductase 1	ATP[m] + NAGLU[m] => ADP[m] + NAGLUP[m]	(CAGL0J03124g)	2.7.2.8	Arginine and Proline Metabolism	3	Blastp	KEGG
ZH0078	N-acteylglutamate synthase, mitochondrial	ACCOA[m] + GLU[m] => NAGLU[m] + COA[m] + H[m]	(CAGL0F06501g) or (CAGL0H02871g)	2.3.1.1	Arginine and Proline Metabolism	3	Blastp	KEGG
ZH0079	deoxyhypusine synthase, cytosolic/mitochondrial	H2O[c] + COQ6[m] + SPRD[c] => DAPRP[c] + ABUTN[c] + Q6H2[m]	(CAGL0H07249g)	1.5.99.6	Arginine and Proline Metabolism	2	Blastp
ZH0080	L-erythro-4-Hydroxyglutamate:2-oxoglutarate aminotransferase	AKG[c] + 4HGLU[c] => 4H2OGLT[c] + GLU[c]	(CAGL0D01892g) or (CAGL0J04554g)	2.6.1.1	Arginine and Proline Metabolism	3	Blastp	KEGG
ZH0081	L-erythro-4-Hydroxyglutamate:2-oxoglutarate aminotransferase, mitochondrial	AKG[m] + 4HGLU[m] => 4H2OGLT[m] + GLU[m]	(CAGL0K08580g)	2.6.1.1	Arginine and Proline Metabolism	3	Blastp	KEGG
ZH0082	L-erythro-4-Hydroxyglutamate:2-oxoglutarate aminotransferase, peroxisomal	AKG[x] + 4HGLU[x] => 4H2OGLT[x] + GLU[x]	(CAGL0D01892g) or (CAGL0J04554g)	2.6.1.1	Arginine and Proline Metabolism	3	Blastp	KEGG
ZH0083	arginase	ARG[c] + H2O[c] => ORN[c] + UREA[c]	(CAGL0J07062g)	3.5.3.1	Arginine and Proline Metabolism	3	Blastp	KEGG
ZH0084	Ornithine Decarboxylase	H[c] + ORN[c] => CO2[c] + PTRSC[c]	(CAGL0D00484g)	4.1.1.17	Arginine and Proline Metabolism	3	Blastp	KEGG
ZH0085	ornithine carbamoyltransferase, irreversible	CAP[c] + ORN[c] => PI[c] + CITR[c] + H[c]	(CAGL0I10791g)	2.1.3.3	Arginine and Proline Metabolism	3	Blastp	KEGG
ZH0086	glutacate 5-kinase 2	ATP[c] + GLU[c] => ADP[c] + GLU5P[c]	(CAGL0H01441g) or (CAGL0D03894g)	2.7.2.11	Arginine and Proline Metabolism	3	Blastp	KEGG
ZH0087	amidase	GBAD[c] + H2O[c] => GBAT[c] + NH3[c]	(CAGL0M13585g)	3.5.1.4	Arginine and Proline Metabolism	2	Blastp
ZH0088	argininosuccinate synthase, reversible	ATP[c] + CITR[c] + ASP[c] <=> AMP[c] + PPI[c] + ARGSUCC[c] + H[c]	(CAGL0C05115g)	6.3.4.5	Arginine and Proline Metabolism	3	Blastp	KEGG
ZH0089	argininosuccinate lyase	ARGSUCC[c] <=> ARG[c] + FUM[c]	(CAGL0I08987g)	4.3.2.1	Arginine and Proline Metabolism	3	Blastp	KEGG
ZH0090	proline oxidase (NAD), mitochondrial	NAD[m] + PRO[m] => P5C[m] + 2 H[m] + NADH[m]	(CAGL0M04499g)	1.5.99.8	Arginine and Proline Metabolism	3	Blastp	KEGG
ZH0091	L-Proline:NADP+ 5-oxidoreductase	P5C[c] + NADPH[c] + 2 H[c] => PRO[c] + NADP[c]	(CAGL0I08283g)	1.5.1.2	Arginine and Proline Metabolism	3	Blastp	KEGG
ZH0092	carbamoyl-phosphate synthase (glutamine-hydrolysing), nuclear	2 ATP[c] + GLN[c] + HCO3[c] + H2O[c] => 2 ADP[c] + PI[c] + GLU[c] + CAP[c] + 2 H[c]	(CAGL0L05676g) or ((CAGL0C04917g) and (CAGL0I09592g)) or ((CAGL0C04917g) and (CAGL0L05676g)) or ((CAGL0L05676g) and (CAGL0I09592g))	6.3.5.5	Arginine and Proline Metabolism	3	Blastp	KEGG		19761804;20037925;17008113;17154310;16972982;16713000;15242462;21318623;20886645;20222442;20112677;18837363;18956756;16369692;15847168;16245884;15625313;15971591;12382048;16232832;10976333;10936657;16232593
ZH0093	Mitochondrial carnitine carrier	CAR[m] + ACAR[c] => CAR[c] + ACAR[m]	(CAGL0B04543g) or (CAGL0B03883g) or (CAGL0D01606g) or (CAGL0K12210g)		Arginine and Proline Metabolism	3	Blastp		TCDB
ZH0094	Aldehyde dehydrogenase (NAD+) (adhA)	ABUTN[m] + NAD[m] + H2O[m] => GABA[m] + NADH[m] + 2 H[m]	(CAGL0H05137g) or (CAGL0D06688g) or (CAGL0J03212g)	1.2.1.3	Arginine and Proline Metabolism	3	Blastp	KEGG
ZH0095	spermidine:oxygen oxidoreductase (spermidine-forming)	SPR[c] + O2[c] + H2O[c] => SPRD[c] + APROA[c] + H2O2[c]	(CAGL0M07612g)	1.5.3.17	beta-Alanine metabolism	2		KEGG
ZH0096	spermidine:oxygen oxidoreductase (3-aminopropanal-forming)	SPRD[c] + O2[c] + H2O[c] => PTRSC[c] + APROA[c] + H2O2[c]	(CAGL0M07612g)	1.5.3.17	beta-Alanine metabolism	2		KEGG
ZH0097	Aldehyde dehydrogenase (NAD+) (adhA)	APROA[c] + H2O[c] + NAD[c] => BALA[c] + 2 H[c] + NADH[c]	(CAGL0D06688g) or (CAGL0H05137g) or (CAGL0J03212g) or (CAGL0F07777g)	1.2.1.3 or 1.2.1.5	beta-Alanine metabolism	2		KEGG
ZH0098	Biomass production	0.0038 BT[c] + 0.0037 P5P[c] + 0.0012 FAD[c] + 0.0022 TPP[c] + 0.0014 NAD[c] + 0.0016 COQ6[c] + 0.0012 NADP[c] + 0.0012 COA[c] + 0.0020 FMN[c] + 0.0020 MTHF[c] + 0.2385 GLU[c] + 0.2367 GLN[c] + 0.1879 PRO[c] + 0.1622 ARG[c] + 0.3341 LYS[c] + 0.3277 SER[c] + 0.3351 GLY[c] + 0.0107 CYS[c] + 0.2374 ASP[c] + 0.2374 ASN[c] + 0.2378 THR[c] + 0.1119 HIS[c] + 0.0729 MET[c] + 0.2329 ILE[c] + 0.3994 ALA[c]…			Biomass reactions	4
ZH0099	Biotinyl-5'-AMP:apo-[carboxylase] ligase (AMP-forming)	BTAP[c] + APOCARB[c] => AMP[c] + BCCP[c] + H[c]	(CAGL0I03806g)	6.3.4.9;6.3.4.10;6.3.4.11;6.3.4.15	Biotin metabolism	2		KEGG
ZH0100	biotin-[acetyl-CoA-carboxylase] ligase	ATP[c] + BT[c] + H[c] => BTAP[c] + PPI[c]	(CAGL0I03806g)	6.3.4.9;6.3.4.10;6.3.4.11;6.3.4.15	Biotin metabolism	2		KEGG
ZH0101	Spontaneous Reaction	ACLAC[e] + O2[e] + 3 H[e] => DACE[e] + CO2[e] + 2 H2O[e]			Butanoate metabolism	4
ZH0102	(R,R)-Butane-2,3-diol:NAD+ oxidoreductase	ACT[c] + NADH[c] + H[c] <=> BTD-RR[c] + NAD[c]	(CAGL0D00198g)	1.1.1.4	Butanoate metabolism	4		KEGG
ZH0103	(R)-Acetoin:NAD+ oxidoreductase	DACE[c] + NADH[c] + H[c] => ACT[c] + NAD[c]	(CAGL0D00198g)	1.1.1.303	Butanoate metabolism	4		KEGG
ZH0104	Chitin synthase (chs1, chs2)	UDPNAG[c] => UDP[c] + CHIT[c] + H[c]	(CAGL0J11506g) or (CAGL0I04840g) or (CAGL0B04389g) or (CAGL0I04818g) or (CAGL0G05918g)	2.4.1.16	CEll Wall Biosynthesis	4	Blastp			18086838;21216729;21453325
ZH0105	phosphoglucosamine mutase	GA1P[c] <=> GA6P[c]	(CAGL0B03597g)	5.4.2.10	CEll Wall Biosynthesis	3	Blastp
ZH0106	acetyl-CoA:D-glucosamine-6-phosphate N-acetyltransferase	ACCOA[c] + GA6P[c] <=> COA[c] + NAGA6P[c] + H[c]	(CAGL0D02156g)	2.3.1.4	CEll Wall Biosynthesis	2		KEGG
ZH0107	Phosphoacetylglucosacine cutase	NAGA6P[c] <=> NAGA1P[c]	(CAGL0B03597g)	5.4.2.3	CEll Wall Biosynthesis	3	Blastp	KEGG
ZH0108	D-mannose-6-phosphate aldose-ketose-isomerase	AN6P[c] <=> F6P[c]	(CAGL0J02244g)	5.3.1.8	CEll Wall Biosynthesis	4	Blastp	KEGG		10913825
ZH0109	Phosphomannomutase	AN6P[c] <=> AN1P[c]	(CAGL0K12848g)	5.4.2.8	CEll Wall Biosynthesis	4	Blastp	KEGG		10913825
ZH0110	Mannose-1-phosphate guanyltransferase	GTP[c] + AN1P[c] + H[c] => PPI[c] + GDPMAN[c]	(CAGL0D01034g) or (CAGL0H04983g)	2.7.7.13	CEll Wall Biosynthesis	4	Blastp	KEGG		12185838;10913825
ZH0111	glycogen phosphorylase 1	GLYCOGEN[c] + PI[c] => G1P[c]	(CAGL0F04895g)	2.4.1.1	CEll Wall Biosynthesis	2	Blastp
ZH0112	UDPglucose--hexose-1-phosphate uridylyltransferase	UDPG[c] + GAL1P[c] <=> G1P[c] + UDPGAL[c]	(CAGL0B00550g) or (CAGL0I05016g)	2.7.7.12	CEll Wall Biosynthesis	4	Blastp	KEGG
ZH0113	UTP--glucose-1-phosphate uridylyltransferase	G1P[c] + UTP[c] + H[c] <=> UDPG[c] + PPI[c]	(CAGL0L01925g)	2.7.7.9	CEll Wall Biosynthesis	3	Blastp	KEGG
ZH0114	the 1,3-Beta-D-glucan synthase:	UDPG[c] => 13GLUCAN[c] + UDP[c] + H[c]	(CAGL0L08184g or CAGL0K00583g or CAGL0G04851g) and (CAGL0K04037g or CAGL0G01034g or CAGL0M13827g)	2.4.1.34	CEll Wall Biosynthesis	4	Blastp	KEGG		20858999;16870797;19546367
ZH0115	1,6-beta-glucan synthase	UDPG[c] => 16GLUCAN[c] + H[c] + UDP[c]	(CAGL0I10054g) or (CAGL0F04873g)	2.4.1.-	Cell Wall Biosynthesis	2	Blastp
ZH0116	hexokinase (D-fructose:ATP)	ATP[c] + FRU[c] => ADP[c] + F6P[c] + H[c]	(CAGL0A04829g) or (CAGL0F00605g) or (CAGL0H07579g)	2.7.1.1	CEll Wall Biosynthesis	4	Blastp	KEGG		19761804;20037925;17008113;17154310;16972982;16713000;15242462;21318623;20886645;20222442;20112677;18837363;18956756;16369692;15847168;16245884;15625313;15971591;12382048;16232832;10976333;10936657;16232593
ZH0117	D-mannose aldose-ketose-isomerase	FRU[c] <=> MAN[c]	(CAGL0L02167g)	5.3.1.7	CEll Wall Biosynthesis	2		KEGG
ZH0118	chitin deacetylase	CHIT[c] + H2O[c] => CHITO[c] + AC[c] + H[c]	(CAGL0D06490g) or (CAGL0E03432g)	3.5.1.41	CEll Wall Biosynthesis	3	Blastp	KEGG
ZH0119	Chitinase (Endochitinase)	CHIT[c] + H2O[c] => NAG[c]	(CAGL0M09779g) or (CAGL0A02904g)	3.2.1.14	CEll Wall Biosynthesis	4	Blastp	KEGG		15075283
ZH0120	phosphoglucomutase	G1P[c] <=> G6P[c]	(CAGL0K07480g) or (CAGL0K03421g)	5.4.2.2	CEll Wall Biosynthesis	3	Blastp	KEGG
ZH0121	Dolichyl-phosphate-mannose--protein mannosyltransferase, endoplasmic reticular	DOLMANP[c] => DOLP[c] + MANNAN[c]	(CAGL0J08734g) or (CAGL0F00759g) or (CAGL0K00979g) or (CAGL0M00220g) or (CAGL0L07216g) or (CAGL0L07172g)	2.4.1.109	Cell Wall Biosynthesis	3	Blastp
ZH0122	Dolichol-phosphate mannosyltransferase	GDPMAN[c] + DOLP[c] => GDP[c] + DOLMANP[c] + H[c]	(CAGL0G09955g)	2.4.1.83	Cell Wall Biosynthesis	3	Blastp	KEGG
ZH0123	Alpha-mannosidase	MANNAN[c] + H2O[c] => MAN[c]	(CAGL0E05148g) or (CAGL0M00528g)	3.2.1.113	Cell Wall Biosynthesis	2		KEGG
ZH0124	Itaconate--CoA ligase (ADP-forming), mitochondrial	ATP[m] + COA[m] + IMI4AC[m] <=> ADP[m] + ITACCOA[m] + PI[m]	(CAGL0F08107g) and (CAGL0I07139g)	6.2.1.5	Citric Acid Cycle	2		KEGG
ZH0125	Aconitate hydratase	CIT[c] <=> ICIT[c]	(CAGL0D06424g) or (CAGL0F02431g)	4.2.1.3	Citric Acid Cycle	4	Blastp	KEGG
ZH0126	Aconitate hydratase 1, mitochondrial	CIT[m] <=> ICIT[m]	(CAGL0F02431g) or (CAGL0D06424g)	4.2.1.3	Citric Acid Cycle	4	Blastp	KEGG
ZH0127	Isocitrate dehydrogenase [NADP], mitochondrial	ICIT[m] + NADP[m] => NADPH[m] + CO2[m] + AKG[m]	(CAGL0H03663g) or (CAGL0B04917g) or (CAGL0D00770g)	1.1.1.42	Citric Acid Cycle	4	Blastp	KEGG		20037925;17008113;15242462;20222442;16369692;15847168;15971591
ZH0128	Isocitrate dehydrogenase [NAD] subunit 1, mitochondrial	ICIT[m] + NAD[m] => CO2[m] + NADH[m] + AKG[m]	(CAGL0I07227g) or (CAGL0G02673g)	1.1.1.41	Citric Acid Cycle	4	Blastp	KEGG
ZH0129	Isocitrate dehydrogenase (NADP+)	ICIT[x] + NADP[x] => NADPH[x] + CO2[x] + AKG[x]	(CAGL0D00770g) or (CAGL0B04917g) or (CAGL0H03663g)	1.1.1.42	Citric Acid Cycle	4	Blastp	KEGG
ZH0130	2-oxoglutarate dehydrogenase complex	AKG[m] + TPP[m] + H[m] => 3C1HTHPP[m] + CO2[m]	(CAGL0G08712g)	1.2.4.2	Citric Acid Cycle	4	Blastp	KEGG
ZH0131	2-oxoglutarate dehydrogenase complex	3C1HTHPP[m] + LIPO[m] => DISUCLY[m] + TPP[m]	(CAGL0G08712g)	1.2.4.2	Citric Acid Cycle	4	Blastp	KEGG
ZH0132	succinyl-CoA:enzyme N6-(dihydrolipoyl)lysine S-succinyltransferase	SUCCOA[m] + DLIPO[m] <=> COA[m] + DISUCLY[m]	CAGL0E01287g	2.3.1.61	Citric Acid Cycle	4	Blastp	KEGG
ZH0133	Succinate--CoA ligase (ADP-forming)	ATP[m] + SUCC[m] + COA[m] <=> ADP[m] + PI[m] + SUCCOA[m]	(CAGL0F08107g) and (CAGL0I07141g)	6.2.1.4	Citric Acid Cycle	4	Blastp	KEGG		20037925;17008113;15242462;20222442;16369692;15847168;15971591
ZH0134	succinate dehydrogenase (ubiquinone-6), mitochondrial	SUCC[m] + COQ6[m] <=> FUM[m] + Q6H2[m]	(CAGL0C03223g) and (CAGL0D01958g) and (CAGL0E03850g) and (CAGL0F05863g) and (CAGL0J00847g)	1.3.5.1	Citric Acid Cycle	4		KEGG
ZH0135	fumarase, mitochondrial	MAL[m] <=> FUM[m] + H2O[m]	(CAGL0A01045g)	4.2.1.2	Citric Acid Cycle	4	Blastp	KEGG
ZH0136	fumarase	MAL[c] <=> FUM[c] + H2O[c]	(CAGL0A01045g)	4.2.1.2	Citric Acid Cycle	4	Blastp	KEGG		20037925;17008113;15242462;20222442;16369692;15847168;15971591
ZH0137	malate dehydrogenase, peroxisomal	MAL[x] + NAD[x] <=> OAA[x] + NADH[x] + H[x]	(CAGL0E01705g) or (CAGL0L05236g) or (CAGL0L06798g)	1.1.1.37	Citric Acid Cycle	4	Blastp	KEGG
ZH0138	malate dehydrogenase	OAA[c] + NADH[c] + H[c] <=> MAL[c] + NAD[c]	(CAGL0E01705g) or (CAGL0L05236g)	1.1.1.37	Citric Acid Cycle	4	Blastp	KEGG
ZH0139	malate dehydrogenase, mitochondrial	MAL[m] + NAD[m] <=> OAA[m] + NADH[m] + H[m]	(CAGL0L05236g) or (CAGL0L06798g) or (CAGL0E01705g) or (CAGL0L02035g)	1.1.1.37	Citric Acid Cycle	4	Blastp	KEGG
ZH0140	citrate synthase,mitochondrial	ACCOA[m] + H2O[m] + OAA[m] => CIT[m] + COA[m] + H[m]	(CAGL0L09086g) or (CAGL0B03663g) or (CAGL0H03993g)	2.3.3.1	Citric Acid Cycle	4	Blastp	KEGG		20037925;17008113;15242462;20222442;16369692;15847168;15971591
ZH0141	citrate synthase, peroxisomal	ACCOA[x] + OAA[x] + H2O[x] => CIT[x] + COA[x] + H[x]	(CAGL0L09086g) or (CAGL0B03663g) or (CAGL0H03993g)	2.3.3.1	Citric Acid Cycle	4	Blastp	KEGG
ZH0142	pyruvate carboxylase	ATP[c] + PYR[c] + HCO3[c] => ADP[c] + PI[c] + OAA[c] + H[c]	(CAGL0M05533g) or (CAGL0F06941g) or (CAGL0K06788g)	6.4.1.1	Citric Acid Cycle	4	Blastp	KEGG		21156173
ZH0143	phosphoenolpyruvate carboxykinase	ATP[c] + OAA[c] => ADP[c] + CO2[c] + PEP[c]	(CAGL0H06633g)	4.1.1.49	Citric Acid Cycle	4	Blastp	KEGG
ZH0144	3-Methyl-2-oxobutanoate decarboxylase	OVAL[c] + H[c] => 2MPPAL[c] + CO2[c]	(CAGL0G02937g) or (CAGL0M07920g) or (CAGL0L06842g)		Complex Alcohol Metabolism	2	Blastp
ZH0145	aldehyde dehydrogenase (2-cethylbutanol, NAD)	2MBALD[c] + H[c] + NADH[c] => 2MBTOH[c] + NAD[c]	(CAGL0J01441g) or (CAGL0I07843g) or (CAGL0L01111g)	1.1.1.1	Complex Alcohol Metabolism	2	Blastp
ZH0146	aldehyde dehydrogenase (2-cethylbutanol, NADP)	2MBALD[c] + H[c] + NADPH[c] => 2MBTOH[c] + NADP[c]	(CAGL0A02816g) or (CAGL0I01100g) or (CAGL0H06853g) or (CAGL0M14047g)	1.1.1.2	Complex Alcohol Metabolism	2	Blastp
ZH0147	aldehyde dehydrogenase (isobutyl alcohol, NAD), mitochondrial	2MBALD[m] + H[m] + NADH[m] => 2MBTOH[m] + NAD[m]	(CAGL0J01441g) or (CAGL0I07843g)	1.1.1.1	Complex Alcohol Metabolism	2	Blastp
ZH0148	3-Methyl-2-oxopentanoate decarboxylase	3OP[c] + H[c] => 2MBALD[c] + CO2[c]	(CAGL0G02937g) or (CAGL0M07920g) or (CAGL0L06842g) or (CAGL0A03102g)		Complex Alcohol Metabolism	2	Blastp
ZH0149	aldehyde dehydrogenase (isobutyl alcohol, NAD)	2MPPAL[c] + H[c] + NADH[c] => IBUTOH[c] + NAD[c]	(CAGL0J01441g) or (CAGL0I07843g) or (CAGL0L01111g)		Complex Alcohol Metabolism	2	Blastp
ZH0150	aldehyde dehydrogenase (isobutyl alcohol, NADP)	2MPPAL[c] + H[c] + NADPH[c] => IBUTOH[c] + NADP[c]	(CAGL0A02816g) or (CAGL0I01100g) or (CAGL0H06853g) or (CAGL0M14047g)		Complex Alcohol Metabolism	2	Blastp
ZH0151	aldehyde dehydrogenase (isobutyl alcohol, NAD), mitochondrial	2MPPAL[m] + H[m] + NADH[m] => IBUTOH[m] + NAD[m]	(CAGL0J01441g) or (CAGL0I07843g)		Complex Alcohol Metabolism	2	Blastp
ZH0152	Isobutyl acetate-hydrolyzing esterase	H2O[c] + IBUTAC[c] => AC[c] + H[c] + IBUTOH[c]	(CAGL0K10296g)		Complex Alcohol Metabolism	2	Blastp
ZH0153	Alcohol Acetyltransferase (isobutyl alcohol)	ACCOA[c] + IBUTOH[c] => COA[c] + IBUTAC[c]	(CAGL0D05918g)	2.3.1.84	Complex Alcohol Metabolism	2	Blastp
ZH0154	aldehyde dehydrogenase (isoamyl alcohol, NAD)	3MBALD[c] + H[c] + NADH[c] => IAMOH[c] + NAD[c]	(CAGL0L01111g) or (CAGL0I07843g) or (CAGL0J01441)		Complex Alcohol Metabolism	2	Blastp
ZH0155	aldehyde dehydrogenase (isoamyl alcohol, NADP)	3MBALD[c] + H[c] + NADPH[c] => IAMOH[c] + NADP[c]	(CAGL0H06853g) or (CAGL0M14047g)	1.1.1.2	Complex Alcohol Metabolism	2	Blastp
ZH0156	aldehyde dehydrogenase (isoamyl alcohol, NAD), mitochondrial	3MBALD[m] + H[m] + NADH[m] => IAMOH[m] + NAD[m]	(CAGL0I07843g) or (CAGL0J01441g)		Complex Alcohol Metabolism	2	Blastp
ZH0157	Acetaldehyde condensation	4MOP[c] + H[c] => 3MBALD[c] + CO2[c]	(CAGL0G02937g) or (CAGL0M07920g) or (CAGL0L06842g) or (CAGL0A03102g)	4.1.1.1	Complex Alcohol Metabolism	2	Blastp
ZH0158	Alcohol Acetyltransferase (isoamyl alcohol)	ACCOA[c] + IAMOH[c] => COA[c] + ISACE[c]	(CAGL0D05918g)	2.3.1.84	Complex Alcohol Metabolism	2	Blastp
ZH0159	Isoamyl acetate-hydrolyzing esterase	H2O[c] + ISACE[c] => AC[c] + H[c] + IAMOH[c]	(CAGL0K10296g)		Complex Alcohol Metabolism	2	Blastp
ZH0160	Alcohol Acetyltransferase (2-methylbutanol)	2MBTOH[c] + ACCOA[c] => 2MBAC[c] + COA[c]	(CAGL0D05918g) or (CAGL0D05918g)	2.3.1.84	Complex Alcohol Metabolism	2	Blastp
ZH0161	aldehyde dehydrogenase (2-phenylethanol, NAD)	H[c] + NADH[c] + PHAL[c] => 2PHETOH[c] + NAD[c]	CAGL0I07843g or CAGL0J01441g or CAGL0L01111g		Complex Alcohol Metabolism	2	Blastp
ZH0162	aldehyde dehydrogenase (2-phenylethanol, NAD), mitochondrial	H[m] + NADH[m] + PHAL[m] => 2PHETOH[m] + NAD[m]	CAGL0I07843g or CAGL0J01441g		Complex Alcohol Metabolism	2	Blastp
ZH0163	Alcohol Acetyltransferase (Phenylethanol alcohol)	2PHETOH[c] + ACCOA[c] => COA[c] + PHEAC[c]	CAGL0D05918g or CAGL0D05918g	2.3.1.84	Complex Alcohol Metabolism	2	Blastp
ZH0164	3-Isopropylmalate 3-methyltransferase	CBHCAP[c] + SA[c] => 3IPMMEST[c] + SAH[c]	CAGL0L12012g or CAGL0H00418g	2.1.1.145	Complex Alcohol Metabolism	2	Blastp
ZH0165	5-(methylthio)-2,3-dioxopentyl-phosphate phosphohydrolase (isomerizing)	5M23DPP[c] + H2O[c] => 12DI3ONE[c] + PI[c] + 2 H[c]	(CAGL0L01287g)	3.1.3.77	Cysteine and cethionine metabolism	2		KEGG
ZH0166	5-Methylthio-5-deoxy-D-ribose-1-phosphate ketol-isomerase	5THR1P[c] => REOL[c] + H[c]	(CAGL0D04576g)	5.3.1.23	Cysteine and cethionine metabolism	2		KEGG
ZH0167	S-Methyl-5-thio-D-ribulose-1-phosphate hydro-lyase	REOL[c] + H[c] => 5M23DPP[c] + H2O[c]	(CAGL0M07876g)	4.2.1.109	Cysteine and cethionine metabolism	2		KEGG
ZH0168	S-Forcylglutathione hydralase	FGT[c] + H2O[c] => FOR[c] + RGT[c] + H[c]	(CAGL0J05324g)	3.1.2.12	Cysteine and Methionine metabolism	3	Blastp	KEGG
ZH0169	adenylyl-sulfate kinase	APS[c] + ATP[c] => ADP[c] + PAPS[c] + H[c]	(CAGL0L02321g)	2.7.1.25	Cysteine and Methionine metabolism	3	Blastp	KEGG
ZH0170	3',5'-bisphosphate nucleotidase	H2O[c] + PAP[c] => AMP[c] + PI[c]	(CAGL0C05247g)	3.1.3.7	Cysteine and Methionine metabolism	3	Blastp	KEGG
ZH0171	3-phosphoadenosine-5-phosphosulfate reductase	PAPS[c] + RTHIO[c] => OTHIO[c] + H2SO3[c] + PAP[c] + 2 H[c]	((CAGL0I08503g) and (CAGL0K00803g)) or ((CAGL0I08503g) and (CAGL0E00583g))	1.8.4.8	Cysteine and Methionine metabolism	3	Blastp	KEGG
ZH0172	Putative cysteine synthase	ASR[c] + H2S[c] => AC[c] + CYS[c] + H[c]	(CAGL0F08789g) or (CAGL0D06402g)	2.5.1.47	Cysteine and Methionine metabolism	4	Blastp	KEGG		1431888;16087748
ZH0173	sulfate adenylyltransferase (ADP)	ADP[c] + SLF[c] + H[c] => PI[c] + APS[c]	(CAGL0B00550g)	2.7.7.5	Cysteine and Methionine metabolism	3	Blastp	KEGG
ZH0174	Sulfate adenylyltransferase	SLF[c] + ATP[c] + H[c] => PPI[c] + APS[c]	(CAGL0B03839g)	2.7.7.4	Cysteine and Methionine metabolism	3	Blastp	KEGG
ZH0175	serine O-acetyltransferase, irreversible	SER[c] + ACCOA[c] => ASR[c] + COA[c]		2.3.1.30	Cysteine and Methionine metabolism	2		KEGG
ZH0176	hydrogen-sulfide:NADP+ oxidoreductase	H2SO3[c] + 3 NADPH[c] + 5 H[c] <=> H2S[c] + 3 NADP[c] + 3 H2O[c]	(CAGL0D05280g) or (CAGL0M00374g)	1.8.1.2	Cysteine and Methionine metabolism	4	Blastp	KEGG		16087748
ZH0177	Adenosylhomocysteinase (S-adenosyl-l-homocysteine hydrolase)	SAH[c] + H2O[c] => ADN[c] + HCYS[c]	(CAGL0C02189g)	3.3.1.1	Cysteine and Methionine metabolism	3	Blastp	KEGG
ZH0178	O-acetylhomoserine (thiol)-lyase	OAHSR[c] + METH[c] => MET[c] + AC[c] + H[c]	(CAGL0D06402g)	2.5.1.49	Cysteine and Methionine metabolism	4		KEGG		20966090
ZH0179	O-acetyl-L-homoserine acetate-lyase (adding hydrogen sulfide)	OAHSR[c] + H2S[c] => HCYS[c] + AC[c] + H[c]	(CAGL0D06402g)	4.2.99.8	Cysteine and Methionine metabolism	4		KEGG		20966090
ZH0180	cystathione b-lyase, peroxisomal	LLCT[x] + H2O[x] => HCYS[x] + NH3[x] + PYR[x]	(CAGL0L06094g)	4.4.1.8	Cysteine and Methionine metabolism	3	Blastp	KEGG
ZH0181	cystathione b-lyase	LLCT[c] + H2O[c] => HCYS[c] + PYR[c] + NH3[c]	(CAGL0L06094g)	4.4.1.8	Cysteine and Methionine metabolism	3	Blastp	KEGG
ZH0182	methionine adenosyltransferase	ATP[c] + MET[c] + H2O[c] => SA[c] + PPI[c] + PI[c]	(CAGL0J08415g) or (CAGL0B01122g)	2.5.1.6	Cysteine and Methionine metabolism	3	Blastp	KEGG
ZH0183	diphthine synthase	SA[c] + CAPHIS[c] => SAH[c] + CMAPHIS[c] + H[c]	(CAGL0B04961g)	2.1.1.98	Cysteine and Methionine metabolism	3	Blastp	KEGG
ZH0184	O-Acetyl-L-homoserine succinate-lyase	OAHSR[c] + CYS[c] => LLCT[c] + AC[c] + H[c]	(CAGL0I01276g) or (CAGL0M00506g)	2.5.1.48	Cysteine and Methionine metabolism	3	Blastp	KEGG
ZH0185	methionine synthase	HCYS[c] + MTHF[c] => THF[c] + MET[c] + H[c]	(CAGL0I04994g)	2.1.1.13	Cysteine and Methionine metabolism	3	Blastp	KEGG
ZH0186	O-succinylhomoserine (thiol)-lyase	SUCCHOMO[c] + H2O[c] <=> SUCC[c] + OBUT[c] + NH3[c] + H[c]	(CAGL0M00550g) or (CAGL0I01276g) or (CAGL0K05665g)	2.5.1.48	Cysteine and Methionine metabolism	3	Blastp	KEGG
ZH0187	O-succinylhomoserine lyase (L-cysteine)	SUCCHOMO[c] + CYS[c] => LLCT[c] + SUCC[c] + H[c]	(CAGL0I01276g) or (CAGL0M00550g)	2.5.1.48	Cysteine and Methionine metabolism	4	Blastp	KEGG		16087748
ZH0188	L-cystathionine cysteine-lyase (deaminating; 2-oxobutanoate-forming)	LLCT[c] + H2O[c] => CYS[c] + NH3[c] + OBUT[c]	(CAGL0K05665g) or (CAGL0I01276g) or (CAGL0H06370g) or (CAGL0H06369g)	4.4.1.1	Cysteine and Methionine metabolism	3	Blastp	KEGG
ZH0189	L-cysteine:2-oxoglutarate aminotransferase	CYS[c] + AKG[c] => MPYR[c] + GLU[c]	(CAGL0D01892g) or (CAGL0J04554g) or (CAGL0K08580g)	2.6.1.1	Cysteine and methionine metabolism	4	Blastp	KEGG		20222442
ZH0190	3-Mercaptopyruvate:cyanide sulfurtransferase	MPYR[c] + H2SO3[c] + H[c] => THJ[c] + PYR[c]	(CAGL0K09064g)	2.8.1.2	Cysteine and methionine metabolism	2		KEGG
ZH0191	1,2-dihydroxy-5-(methylthio)pent-1-en-3-one:oxygen oxidoreductase (formate-forming)	12DI3ONE[c] + O2[c] => 4M2OB[c] + FOR[c] + H[c]	(CAGL0K08800g)	1.13.11.54	Cysteine and methionine metabolism	2		KEGG
ZH0192	R07396	4M2OB[c] + GLU[c] => MET[c] + AKG[c]	(CAGL0G01254g)	2.6.1.57;2.6.1.5	Cysteine and methionine metabolism	2		KEGG
ZH0193	S-methyl-5'-thioadenosine:phosphate S-methyl-5-thio-alpha-D-ribosyl-transferase	5TA[c] + PI[c] + H[c] => AD[c] + 5THR1P[c]	(CAGL0D03190g)	2.4.2.28	Cysteine and methionine metabolism	4		KEGG		17725566
ZH0194	L-Cysteine hydrogen-sulfide-lyase (deaminating; pyruvate-forming)	CYS[c] + H2O[c] <=> H2S[c] + PYR[c] + NH3[c]	(CAGL0L06094g) or (CAGL0H06369g)	4.4.1.8 or 4.4.1.1	Cysteine and methionine metabolism	2		KEGG
ZH0195	O-succinyl-L-homoserine succinate-lyase	SUCCHOMO[c] + H2S[c] => HCYS[c] + SUCC[c] + H[c]	(CAGL0I01276g) or (CAGL0M00550g)	2.5.1.48	Cysteine and methionine metabolism	3	Blastp	KEGG
ZH0196	thiosulfate 2-amino-2-carboxyethyltransferase (reducing, L-cysteine-forming)	ASR[c] + THJ[c] + RTHIO[c] => CYS[c] + H2SO3[c] + OTHIO[c] + AC[c] + 2 H[c]	(CAGL0D06402g) or (CAGL0F08789g)	2.5.1.49 or 2.5.1.47	Cysteine and Methionine metabolism	3		KEGG
ZH0197	Hocoserine O-acetyltransferase	ACCOA[c] + HSR[c] <=> COA[c] + OAHSR[c]	(CAGL0J08316g)	2.3.1.31	Cysteine and Methionine metabolism	4	Blastp	KEGG		16087748
ZH0198	5-methyltetrahydropteroyltriglutamate--homocysteine methyltransferase	HCYS[c] + MTHPTGLU[c] => THPTGLU[c] + MET[c]	CAGL0I04994g	2.1.1.14	Cysteine and Methionine metabolism	3	Blastp	KEGG
ZH0199	indole-3-ethanol:NAD+ oxidoreductase,mitochondria	H[m] + IACALD[m] + NADH[m] => IND3ETH[m] + NAD[m]	(CAGL0J01441g) or (CAGL0I07843g)	1.1.1.1 1.1.1.190	Ehrlich pathway	2	Blastp
ZH0200	indole-3-ethanol:NAD+ oxidoreductase	H[c] + IACALD[c] + NADH[c] => IND3ETH[c] + NAD[c]	(CAGL0L01111g) or (CAGL0I07843g) or (CAGL0J01441g)	1.1.1.1 1.1.1.190	Ehrlich pathway	2	Blastp
ZH0201	nitrilase	2 H2O[c] + ACNL[c] => INAC[c] + NH3[c]	(CAGL0L05588g) or (CAGL0G01210g)	3.5.5.1	Ehrlich pathway	3	Blastp	KEGG
ZH0202	tryptophan transaminase	TRP[c] + AKG[c] <=> IPYR[c] + GLU[c]	(CAGL0G01254g)	2.6.1.27	Ehrlich pathway	3	Blastp	KEGG		20199593
ZH0203	Indole-3-pyruvate decarboxylase	H[c] + IPYR[c] <=> CO2[c] + IACALD[c]	(CAGL0L06842g) or (CAGL0M07920g) or (CAGL0G02937g) or (CAGL0A03102g)	4.1.1.74	Ehrlich pathway	4		KEGG		20199593
ZH0204	aldehyde dehydrogenase (indole-3-acetaldehyde, NAD), mitochondrial	H2O[m] + IACALD[m] + NAD[m] => 2 H[m] + INAC[m] + NADH[m]	(CAGL0D06688g) or (CAGL0J03212g) or (CAGL0H05137g) or (CAGL0F07777g)	1.2.1.3	Ehrlich pathway	3	Blastp	KEGG
ZH0205	aldehyde dehydrogenase (indole-3-acetaldehyde, NADP)	H2O[c] + IACALD[c] + NADP[c] => 2 H[c] + INAC[c] + NADPH[c]	(CAGL0D06688g) or (CAGL0J03212g) or (CAGL0H05137g) or (CAGL0F07777g)	1.2.1.3	Ehrlich pathway	3	Blastp	KEGG
ZH0206	aldehyde dehydrogenase (indole-3-acetaldehyde, NADP)	H2O[m] + IACALD[m] + NADP[m] => 2 H[m] + INAC[m] + NADPH[m]	(CAGL0D06688g) or (CAGL0J03212g) or (CAGL0H05137g) or (CAGL0F07777g)	1.2.1.3	Ehrlich pathway	3	Blastp	KEGG
ZH0207	Thymine exchange	THY[e] <=>			Exchange reaction	3
ZH0208	Fe2+ exchange	F2[e] <=>			Exchange reaction	4
ZH0209	Spermine exchange	SPR[e] <=>			Exchange Reaction	3
ZH0210	4-Aminobutanoate exchange	GABA[e] <=>			Exchange Reaction	3
ZH0211	peptide exchange	PPD[e] <=>			Exchange Reaction	3
ZH0212	Spermidine exchange	SPRD[e] <=>			Exchange reaction	3
ZH0213	L-phenylalanine exchange	PHE[e] <=>			Exchange reaction	3
ZH0214	L-glutamine exchange	GLN[e] <=>			Exchange reaction	3
ZH0215	deoxy adenosine transport in via proton symport	DA[e] <=>			Exchange reaction	3
ZH0216	Guanosine exchange	GSN[e] <=>			Exchange reaction	3
ZH0217	Biacetyl exchange	DACE[e] <=>			Exchange Reaction	3
ZH0218	NMN exchange	NMN[e] <=>			Exchange Reaction	3
ZH0219	2-Oxoglutarate exchange	AKG[e] <=>			Exchange Reaction	4
ZH0220	Uptake of (S)-Malate	MAL[e] <=>			Exchange reaction	4
ZH0221	2-methylbutyl acetate exchange	2MBAC[e] <=>			Exchange reaction	3
ZH0222	FMN exchange	FMN[e] <=>			Exchange reaction	3
ZH0223	D-gluconic acid exchange	GLCNT[e] <=>			Exchange reaction	3
ZH0224	Fumarate exchange	FUM[e] <=>			Exchange reaction	4
ZH0225	L-Sorbose exchange	SOR[e] <=>			Exchange Reaction	3
ZH0226	1,3-beta-D-Glucan exchange	13GLUCAN[e] <=>			Exchange Reaction	3
ZH0227	Deoxyinosine exchange	DIN[e] <=>			Exchange Reaction	3
ZH0228	Acetate exchange	AC[e] <=>			Exchange reaction	4
ZH0229	Sodium exchange	Na[e] <=>			Exchange reaction	4
ZH0230	Citrate exchange	CIT[e] <=>			Exchange reaction	4
ZH0231	Potassium exchange	K[e] <=>			Exchange reaction	4
ZH0232	Succinate exchange	SUCC[e] <=>			Exchange Reaction	4
ZH0233	Phenylacetaldehyde exchange	PHAL[e] <=>			Exchange Reaction	3
ZH0234	2-phenylethanol exchange	2PHETOH[e] <=>			Exchange Reaction	3
ZH0235	Phenethyl acetate exchange	PHEAC[e] <=>			Exchange reaction	3
ZH0236	Sucrose exchange	SUCR[e] <=>			Exchange reaction	3
ZH0237	isobutyl alcohol exchange	IBUTOH[e] <=>			Exchange reaction	3
ZH0238	isobutyl acetate exchange	IBUTAC[e] <=>			Exchange reaction	3
ZH0239	isoamyl acetate exchange	ISACE[e] <=>			Exchange reaction	3
ZH0240	Exchange of L-Isoleucine	ILE[e] <=>			Exchange Reaction	4
ZH0241	Exchange of L-Tryptophan	TRP[e] <=>			Exchange Reaction	4
ZH0242	Exchange of L-Lysine	LYS[e] <=>			Exchange Reaction	4
ZH0243	Exchange of Glycine	GLY[e] <=>			Exchange reaction	4
ZH0244	Exchange of L-Aspartate	ASP[e] <=>			Exchange reaction	4
ZH0245	Exchange of L-Glutamate	GLU[e] <=>			Exchange reaction	4
ZH0246	Exchange of L-Leucine	LEU[e] <=>			Exchange reaction	4
ZH0247	Exchange of L-Histidine	HIS[e] <=>			Exchange reaction	4
ZH0248	Uptake of Pyruvate	PYR[e] <=>			Exchange Reaction	4
ZH0249	Exchange of L-Arginine	ARG[e] <=>			Exchange Reaction	4
ZH0250	Adenosine exchange	ADN[e] <=>			Exchange Reaction	3
ZH0251	Exchange of L-Proline	PRO[e] <=>			Exchange reaction	4
ZH0252	Exchange of L-Serine	SER[e] <=>			Exchange reaction	4
ZH0253	Exchange of L-Tyrosine	TYR[e] <=>			Exchange reaction	4
ZH0254	Exchange of L-Methionine	MET[e] <=>			Exchange reaction	4
ZH0255	Exchange of L-Alanine	ALA[e] <=>			Exchange reaction	4
ZH0256	Exchange of L-Cysteine	CYS[e] <=>			Exchange Reaction	4
ZH0257	Exchange of L-Valine	VAL[e] <=>			Exchange Reaction	4
ZH0258	Indole-3-ethanol exchange	IND3ETH[e] <=>			Exchange Reaction	3
ZH0259	Glycolaldehyde exchange	GLAL[e] <=>			Exchange reaction	3
ZH0260	Uptake of (R)-Acetoin	ACT[e] <=>			Exchange reaction	4
ZH0261	Exchange of D-Arabinose	ARAB[e] <=>			Exchange reaction	3
ZH0262	Exchange of D-Fructose	FRU[e] <=>			Exchange reaction	4
ZH0263	Exchange of D-Galactose	GLAC[e] <=>			Exchange reaction	3
ZH0264	Exchange of alpha-D-Glucose	GLC[e] <=>			Exchange Reaction	4
ZH0265	Putrescine exchange	PTRSC[e] <=>			Exchange Reaction	3
ZH0266	Exchange of Glycerol	GL[e] <=>			Exchange Reaction	3
ZH0267	Exchange of D-Mannose	MAN[e] <=>			Exchange reaction	4
ZH0268	Exchange of myo-inositol	MYOI[e] <=>			Exchange reaction	3
ZH0269	Exchange of alpha,alpha-trehalose	TRE[e] <=>			Exchange reaction	3
ZH0270	Exchange of Ethanol	ETOH[e] <=>			Exchange reaction	4
ZH0271	Exchange of D-Ribose	RIB[e] <=>			Exchange reaction	3
ZH0272	Exchange of adenine	AD[e] <=>			Exchange Reaction	3
ZH0273	Exchange of cytosine	CYTS[e] <=>			Exchange Reaction	3
ZH0274	Exchange of deoxycytidine	DC[e] <=>			Exchange Reaction	3
ZH0275	Exchange of guanine	GN[e] <=>			Exchange reaction	3
ZH0276	Exchange of deoxyuridine	DU[e] <=>			Exchange reaction	3
ZH0277	Exchange of cytidine	CYTD[e] <=>			Exchange reaction	3
ZH0278	Exchange of uridine	URI[e] <=>			Exchange reaction	3
ZH0279	Exchange of inosine	INS[e] <=>			Exchange reaction	3
ZH0280	Exchange of thymidine	DT[e] <=>			Exchange Reaction	3
ZH0281	Exchange of deoxyguanosine	DG[e] <=>			Exchange Reaction	3
ZH0282	Exchange of hypoxanthine	HYN[e] <=>			Exchange Reaction	3
ZH0283	Pyridoxine exchange	PYRD[e] <=>			Exchange reaction	4
ZH0284	Exchange of thiamin	THME[e] <=>			Exchange reaction	4
ZH0285	Exchange of nicotinamide	NICD[e] <=>			Exchange reaction	4
ZH0286	Exchange of biotin	BT[e] <=>			Exchange reaction	4
ZH0287	Exchange of choline	CHO[e] <=>			Exchange reaction	4
ZH0288	Exchange of CO2	CO2[e] <=>			Exchange Reaction	4
ZH0289	Exchange of NH3	NH3[e] <=>			Exchange Reaction	4
ZH0290	Exchange of O2	O2[e] <=>			Exchange Reaction	4
ZH0291	Exchange of phosphate	PI[e] <=>			Exchange reaction	4
ZH0292	Exchange of ergosterol	RGOST[e] <=>			Exchange reaction	3
ZH0293	Exchange of riboflavin	RIBFLAV[e] <=>			Exchange reaction	3
ZH0294	Exchange of S-adenosyl-L-methionine	SA[e] <=>			Exchange reaction	3
ZH0295	Exchange of Sulfamic acid	SLF[e] <=>			Exchange reaction	3
ZH0296	Exchange of L-ornithine	ORN[e] <=>			Exchange Reaction	3
ZH0297	Exchange of urea	UREA[e] <=>			Exchange Reaction	4
ZH0298	Exchange of H	H[e] <=>			Exchange Reaction	3
ZH0299	Exchange of uracil	URA[e] <=>			Exchange reaction	3
ZH0300	Exchange of zymosterol	ZYST[e] <=>			Exchange reaction	4
ZH0301	exchange of fecosterol	FST[e] <=>			Exchange reaction	4
ZH0302	Exchange of L-carnitine	CAR[e] <=>			Exchange reaction	3
ZH0303	Exchange of (R)-pantothenate	PNTO[e] <=>			Exchange reaction	3
ZH0304	Exchange of H2O	H2O[e] <=>			Exchange Reaction	4
ZH0305	episterol exchange	PST[e] <=>			Exchange Reaction	4
ZH0306	Lanosterol exchange	LNST[e] <=>			Exchange Reaction	4
ZH0307	squalene exchange	SQL[e] <=>			Exchange Reaction	4
ZH0308	L-threonine	THR[e] <=>			Exchange Reaction	3
ZH0309	L-asparagine exchange	ASN[e] <=>			Exchange Reaction	3
ZH0310	(R,R)-2,3-Butanediol exchange	BTD-RR[e] <=>			Exchange Reaction	3
ZH0311	L-Lactate exchange	LLAC[e] <=>			Exchange Reaction	4
ZH0312	D-lactate exchange	DLAC[e] <=>			Exchange Reaction	4
ZH0313	methanol exchange	METHOL[e] <=>			Exchange Reaction	4
ZH0314	Palmitoyl-CoA desaturase (n-C16:0CoA -> n-C16:1CoA)	C160COA[c] + NADPH[c] + O2[c] + H[c] => C161COA[c] + NADP[c] + 2 H2O[c]	(CAGL0I00418g)	1.14.19.1	Fatty acid biosynthesis	3	Blastp	KEGG
ZH0315	Myristicoyl-CoA desaturase (n-C14:0CoA -> n-C14:1CoA)	C140COA[c] + NADPH[c] + O2[c] + H[c] => C141COA[c] + NADP[c] + 2 H2O[c]	(CAGL0I00418g)	1.14.19.1	Fatty acid biosynthesis	3	Blastp	KEGG
ZH0316	fatty acid synthase (n-C18:0)	3 H[c] + C160[c] + MALCOA[c] + 2 NADPH[c] => CO2[c] + COA[c] + H2O[c] + 2 NADP[c] + C180[c]	(CAGL0K04125g) and (CAGL0L10780g) and (CAGL0D00528g) and (CAGL0E06138g)	2.3.1.85	Fatty acid biosynthesis	3	Blastp	KEGG
ZH0317	fatty acid synthase (n-C16:0)	3 H[c] + MALCOA[c] + 2 NADPH[c] + C140[c] => CO2[c] + COA[c] + H2O[c] + C160[c] + 2 NADP[c]	(CAGL0K04125g) and (CAGL0L10780g) and (CAGL0D00528g) and (CAGL0E06138g)	2.3.1.85	Fatty acid biosynthesis	3	Blastp	KEGG
ZH0318	fatty-acyl-CoA synthase (n-C16:0CoA)	3 H[c] + MALCOA[c] + 2 NADPH[c] + C140COA[c] => CO2[c] + COA[c] + H2O[c] + 2 NADP[c] + C160COA[c]	(CAGL0K04125g) and (CAGL0L10780g) and (CAGL0D00528g) and (CAGL0E06138g)	2.3.1.86	Fatty acid biosynthesis	3	Blastp	KEGG
ZH0319	fatty-acyl-CoA synthase (n-C18:0CoA)	3 H[c] + MALCOA[c] + 2 NADPH[c] + C160COA[c] => CO2[c] + COA[c] + H2O[c] + 2 NADP[c] + C180COA[c]	(CAGL0K04125g) and (CAGL0L10780g) and (CAGL0D00528g) and (CAGL0E06138g)	2.3.1.86	Fatty acid biosynthesis	3	Blastp	KEGG
ZH0320	fatty acid synthase (n-C10:0)	3 H[c] + MALCOA[c] + 2 NADPH[c] + C80[c] => CO2[c] + COA[c] + C100[c] + H2O[c] + 2 NADP[c]	(CAGL0K04125g) and (CAGL0L10780g) and (CAGL0D00528g) and (CAGL0E06138g)	2.3.1.85	Fatty acid biosynthesis	3	Blastp	KEGG
ZH0321	fatty acyl-CoA synthase (n-C10:0CoA)	3 H[c] + MALCOA[c] + 2 NADPH[c] + C80COA[c] => CO2[c] + COA[c] + C100COA[c] + H2O[c] + 2 NADP[c]	(CAGL0K04125g) and (CAGL0L10780g) and (CAGL0D00528g) and (CAGL0E06138g)	2.3.1.86	Fatty acid biosynthesis	3	Blastp	KEGG
ZH0322	fatty acid synthase (n-C18:1)	4 H[c] + C160[c] + MALCOA[c] + 3 NADPH[c] + O2[c] => CO2[c] + COA[c] + 3 H2O[c] + 3 NADP[c] + C181[c]	(CAGL0L08184g) or (CAGL0K00583g) or (CAGL0G04851g)	2.3.1.85	Fatty acid biosynthesis	3	Blastp	KEGG
ZH0323	fatty acid synthase (n-C16:1)	4 H[c] + MALCOA[c] + 3 NADPH[c] + O2[c] + C140[c] => CO2[c] + COA[c] + 3 H2O[c] + C161[c] + 3 NADP[c]	(CAGL0L08184g) or (CAGL0K00583g) or (CAGL0G04851g)	2.3.1.85	Fatty acid biosynthesis	3	Blastp	KEGG
ZH0324	fatty acid synthase (n-C8:0), lumped reaction	ACCOA[c] + 8 H[c] + 3 MALCOA[c] + 6 NADPH[c] => 3 CO2[c] + 4 COA[c] + 2 H2O[c] + 6 NADP[c] + C80[c]	(CAGL0K04125g) and (CAGL0L10780g) and (CAGL0D00528g) and (CAGL0E06138g)	2.3.1.85	Fatty acid biosynthesis	3	Blastp	KEGG
ZH0325	fatty acyl-CoA synthase (n-C8:0CoA), lumped reaction	ACCOA[c] + 9 H[c] + 3 MALCOA[c] + 6 NADPH[c] => 3 CO2[c] + 3 COA[c] + 3 H2O[c] + 6 NADP[c] + C80COA[c]	(CAGL0K04125g) and (CAGL0L10780g) and (CAGL0D00528g) and (CAGL0E06138g)	2.3.1.86	Fatty acid biosynthesis	3	Blastp	KEGG
ZH0326	fatty acid synthase (n-C12:0)	C100[c] + 3 H[c] + MALCOA[c] + 2 NADPH[c] => CO2[c] + COA[c] + C120[c] + H2O[c] + 2 NADP[c]	(CAGL0K04125g) and (CAGL0L10780g) and (CAGL0D00528g) and (CAGL0E06138g)	2.3.1.85	Fatty acid biosynthesis	3	Blastp	KEGG
ZH0327	fatty-acyl-CoA synthase (n-C12:0CoA)	C100COA[c] + 3 H[c] + MALCOA[c] + 2 NADPH[c] => CO2[c] + COA[c] + C120COA[c] + H2O[c] + 2 NADP[c]	(CAGL0K04125g) and (CAGL0L10780g) and (CAGL0D00528g) and (CAGL0E06138g)	2.3.1.86	Fatty acid biosynthesis	3	Blastp	KEGG
ZH0328	fatty acid synthase (n-C14:0)	C120[c] + 3 H[c] + MALCOA[c] + 2 NADPH[c] => CO2[c] + COA[c] + H2O[c] + 2 NADP[c] + C140[c]	(CAGL0K04125g) and (CAGL0L10780g) and (CAGL0D00528g) and (CAGL0E06138g)	2.3.1.85	Fatty acid biosynthesis	3	Blastp	KEGG
ZH0329	fatty acid synthase (n-C14:1)	C120[c] + 4 H[c] + MALCOA[c] + 3 NADPH[c] + O2[c] => CO2[c] + COA[c] + 3 H2O[c] + 3 NADP[c] + C141[c]	(CAGL0L08184g) or (CAGL0K00583g) or (CAGL0G04851g)	2.3.1.85	Fatty acid biosynthesis	3	Blastp	KEGG
ZH0330	fatty-acyl-CoA synthase (n-C14:0CoA)	C120COA[c] + 3 H[c] + MALCOA[c] + 2 NADPH[c] => CO2[c] + COA[c] + H2O[c] + 2 NADP[c] + C140COA[c]	(CAGL0K04125g) and (CAGL0L10780g) and (CAGL0D00528g) and (CAGL0E06138g)	2.3.1.86	Fatty acid biosynthesis	3	Blastp	KEGG
ZH0331	Acetyl-CoA ACP transacylase	ACCOA[m] + ACP[m] <=> COA[m] + ACACP[m]	(CAGL0D00528g) and (CAGL0E06138g)	2.3.1.86	Fatty acid biosynthesis	3	Blastp	KEGG
ZH0332	Malonyl-CoA-ACP transacylase, mitochondrial	ACP[m] + MALCOA[m] <=> COA[m] + MALACP[m]	CAGL0D03586g and CAGL0J02970g and CAGL0J10868g and CAGL0J04136g and CAGL0B04323g and CAGL0M13013g	2.3.1.39	Fatty acid biosynthesis	3	Blastp	KEGG
ZH0333	Fatty-acid synthase(C40ACP)	ACACP[m] + MALACP[m] + 3 H[m] + NADPH[m] + NADH[m] => CO2[m] + ACP[m] + NADP[m] + H2O[m] + C40ACP[m] + NAD[m]	CAGL0D03586g and CAGL0J02970g and CAGL0J10868g and CAGL0J04136g and CAGL0B04323g and CAGL0M13013g	2.3.1.179 and 2.3.1.86 and 4.2.1.85 and 2.3.1.86	Fatty acid biosynthesis	3					Lump reaction
ZH0334	Fatty-acid synthase(C60ACP)	ACACP[m] + 2 MALACP[m] + 6 H[m] + 4 NADPH[m] => 2 CO2[m] + 2 ACP[m] + 4 NADP[m] + 2 H2O[m] + C60ACP[m] + 2 H2O[m]	CAGL0D03586g and CAGL0J02970g and CAGL0J10868g and CAGL0J04136g and CAGL0B04323g and CAGL0M13013g	2.3.1.179 and 1.1.1.100 and 2.3.1.86	Fatty acid biosynthesis	3					Lump reaction
ZH0335	Fatty-acid synthase(C80ACP)	ACACP[m] + 3 MALACP[m] + 9 H[m] + 6 NADPH[m] => 3 CO2[m] + 3 ACP[m] + 6 NADP[m] + 3 H2O[m] + C80ACP[m]	CAGL0D03586g and CAGL0J02970g and CAGL0J10868g and CAGL0J04136g and CAGL0B04323g and CAGL0M13013g	2.3.1.179 and 1.1.1.100 and 2.3.1.86	Fatty acid biosynthesis	3					Lump reaction
ZH0336	Fatty-acid synthase(C100ACP)	ACACP[m] + 4 MALACP[m] + 12 H[m] + 8 NADPH[m] => 4 CO2[m] + 4 ACP[m] + 8 NADP[m] + 4 H2O[m] + C100ACP[m]	CAGL0D03586g and CAGL0J02970g and CAGL0J10868g and CAGL0J04136g and CAGL0B04323g and CAGL0M13013g	2.3.1.179 and 1.1.1.100 and 2.3.1.86	Fatty acid biosynthesis	3					Lump reaction
ZH0337	Fatty-acid synthase(C120ACP)	ACACP[m] + 5 MALACP[m] + 15 H[m] + 10 NADPH[m] => 5 CO2[m] + 5 ACP[m] + 10 NADP[m] + 5 H2O[m] + C120ACP[m]	CAGL0D03586g and CAGL0J02970g and CAGL0J10868g and CAGL0J04136g and CAGL0B04323g and CAGL0M13013g	2.3.1.179 and 1.1.1.100 and 2.3.1.86	Fatty acid biosynthesis	3					Lump reaction
ZH0338	Fatty-acid synthase(C140ACP)	ACACP[m] + 6 MALACP[m] + 18 H[m] + 12 NADPH[m] => 6 CO2[m] + 6 ACP[m] + 12 NADP[m] + 6 H2O[m] + C140ACP[m]	CAGL0D03586g and CAGL0J02970g and CAGL0J10868g and CAGL0J04136g and CAGL0B04323g and CAGL0M13013g	2.3.1.179 and 1.1.1.100 and 2.3.1.86	Fatty acid biosynthesis	3					Lump reaction
ZH0339	Fatty-acid synthase(C160ACP)	ACACP[m] + 7 MALACP[m] + 21 H[m] + 14 NADPH[m] => 7 CO2[m] + 7 ACP[m] + 14 NADP[m] + 7 H2O[m] + C160ACP[m]	CAGL0D03586g and CAGL0J02970g and CAGL0J10868g and CAGL0J04136g and CAGL0B04323g and CAGL0M13013g	2.3.1.179 and 1.1.1.100 and 2.3.1.86	Fatty acid biosynthesis	3					Lump reaction
ZH0340	Fatty-acid synthase(C180ACP)	ACACP[m] + 8 MALACP[m] + 24 H[m] + 16 NADPH[m] => 8 CO2[m] + 8 ACP[m] + 16 NADP[m] + 8 H2O[m] + C180ACP[m]	CAGL0D03586g and CAGL0J02970g and CAGL0J10868g and CAGL0J04136g and CAGL0B04323g and CAGL0M13013g	2.3.1.179 and 1.1.1.100 and 2.3.1.86	Fatty acid biosynthesis	3					Lump reaction
ZH0341	Fatty-acid synthase(C161ACP)	ACACP[m] + 7 MALACP[m] + 22 H[m] + 15 NADPH[m] + O2[m] => 7 CO2[m] + 7 ACP[m] + 15 NADP[m] + 9 H2O[m] + C161ACP[m]	CAGL0D03586g and CAGL0J02970g and CAGL0J10868g and CAGL0J04136g and CAGL0B04323g and CAGL0M13013g	2.3.1.179 and 1.1.1.100 and 2.3.1.86 and 1.14.19.1	Fatty acid biosynthesis	3					Lump reaction
ZH0342	Fatty-acid synthase(C181ACP)	ACACP[m] + 8 MALACP[m] + 25 H[m] + 17 NADPH[m] + O2[m] => 8 CO2[m] + 8 ACP[m] + 17 NADP[m] + 10 H2O[m] + C181ACP[m]	CAGL0D03586g and CAGL0J02970g and CAGL0J10868g and CAGL0J04136g and CAGL0B04323g and CAGL0M13013g	2.3.1.179 and 1.1.1.100 and 2.3.1.86 and	Fatty acid biosynthesis	3					Lump reaction
ZH0343	Fatty-acid synthase(C182ACP)	ACACP[m] + 6 MALACP[m] + 19 H[m] + 13 NADPH[m] + O2[m] => 6 CO2[m] + 6 ACP[m] + 13 NADP[m] + 8 H2O[m] + C141ACP[m]	CAGL0D03586g and CAGL0J02970g and CAGL0J10868g and CAGL0J04136g and CAGL0B04323g and CAGL0M13013g	2.3.1.179 and 1.1.1.100 and 2.3.1.86 and 1.14.19.1	Fatty acid biosynthesis	3					Lump reaction
ZH0344	fatty-acyl-ACP hydrolase	H2O[c] + C141ACP[c] => ACP[c] + H[c] + C141[c]	(CAGL0D00528g) and (CAGL0E06138g)	3.1.2.14	Fatty Acid Biosynthesis	3	Blastp	KEGG
ZH0345	fatty-acyl-ACP hydrolase	H2O[c] + C140ACP[c] => ACP[c] + H[c] + C140[c]	(CAGL0D00528g) and (CAGL0E06138g)	3.1.2.14	Fatty Acid Biosynthesis	3	Blastp	KEGG
ZH0346	fatty-acyl-ACP hydrolase	H2O[c] + C161ACP[c] => ACP[c] + H[c] + C161[c]	(CAGL0D00528g) and (CAGL0E06138g)	3.1.2.14	Fatty Acid Biosynthesis	3	Blastp	KEGG
ZH0347	fatty-acyl-ACP hydrolase	H2O[c] + C180ACP[c] => ACP[c] + H[c] + C180[c]	(CAGL0D00528g) and (CAGL0E06138g)	3.1.2.14	Fatty Acid Biosynthesis	3	Blastp	KEGG
ZH0348	fatty-acyl-ACP hydrolase	H2O[c] + C160ACP[c] => ACP[c] + H[c] + C160[c]	(CAGL0D00528g) and (CAGL0E06138g)	3.1.2.14	Fatty Acid Biosynthesis	3	Blastp	KEGG
ZH0349	fatty-acid--CoA ligase (octanoate)	C80[c] + COA[c] + ATP[c] => C80COA[c] + PPI[c] + AMP[c]	(CAGL0I09878g) or (CAGL0K07293g)	6.2.1.2	Fatty Acid Biosynthesis	3	Blastp	KEGG
ZH0350	fatty-acyl-ACP hydrolase	C40ACP[c] + H2O[c] => C40[c] + ACP[c] + H[c]	(CAGL0D00528g) and (CAGL0E06138g)	3.1.2.14	Fatty acid biosynthesis	3	Blastp	KEGG
ZH0351	biotin-carboxyl-carrier-protein:carbon-dioxide ligase (ADP-forming)	ATP[m] + BCCP[m] + HCO3[m] => ADP[m] + PI[m] + CARCCP[m] + H[m]	(CAGL0L10780g)	6.3.4.14	Fatty acid biosynthesis	2	Blastp	KEGG
ZH0352	Acetyl-CoA:carbon-dioxide ligase (ADP-forming)	ACCOA[m] + CARCCP[m] <=> MALCOA[m] + BCCP[m]	(CAGL0L10780g)	6.4.1.2	Fatty acid biosynthesis	2	Blastp	KEGG
ZH0353	biotin-carboxyl-carrier-protein:carbon-dioxide ligase (ADP-forming)	ATP[c] + BCCP[c] + HCO3[c] => ADP[c] + PI[c] + CARCCP[c] + H[c]	(CAGL0L10780g)	6.3.4.14	Fatty acid biosynthesis	2	Blastp	KEGG
ZH0354	Acetyl-CoA:carbon-dioxide ligase (ADP-forming)	ACCOA[c] + CARCCP[c] <=> MALCOA[c] + BCCP[c]	(CAGL0L10780g)	6.4.1.2	Fatty acid biosynthesis	2	Blastp	KEGG
ZH0355	carnitine O-acetyltransferase, reverse direction, peroxisomal	COA[x] + ACAR[x] <=> ACCOA[x] + CAR[x]	(CAGL0J11836g)	2.3.1.7	Fatty Acid Metabolism	3	Blastp	KEGG
ZH0356	carnitine O-acetyltransferase	ACCOA[c] + CAR[c] => COA[c] + ACAR[c]	(CAGL0J11836g)	2.3.1.7	Fatty Acid Metabolism	4	Blastp			20222442;16232832
ZH0357	carnitine O-acetyltransferase	COA[m] + ACAR[m] => ACCOA[m] + CAR[m]	(CAGL0C05027g) or (CAGL0K01771g)	2.3.1.7	Fatty Acid Metabolism	3	Blastp	KEGG
ZH0358	Fatty acid oxidation	7 COA[x] + 7 H2O[x] + C161COA[x] + 7 NAD[x] + 6 O2[x] => 8 ACCOA[x] + 7 H[x] + 6 H2O2[x] + 7 NADH[x]	(CAGL0F05071g) and (CAGL0L02167g) and (CAGL0H06787g) and (CAGL0A03740g)		Fatty acid metabolism	3	Blastp	KEGG
ZH0359	Fatty acid oxidation	7 COA[x] + 7 H2O[x] + C161COA[x] + 7 NAD[x] + NADPH[x] + 7 O2[x] => 8 ACCOA[x] + 6 H[x] + 7 H2O2[x] + 7 NADH[x] + NADP[x]	(CAGL0F05071g) and (CAGL0L02167g) and (CAGL0H06787g) and (CAGL0A03740g) and (CAGL0H08063g)		Fatty acid metabolism	3	Blastp	KEGG
ZH0360	Fatty acid oxidation	C141COA[x] + 5 O2[x] + 6 H2O[x] + 6 NAD[x] + 6 COA[x] => 5 H2O2[x] + 6 NADH[x] + 6 H[x] + 7 ACCOA[x]	(CAGL0F05071g) and (CAGL0L02167g) and (CAGL0H06787g) and (CAGL0A03740g)		Fatty acid metabolism	3	Blastp	KEGG
ZH0361	Fatty acid oxidation	8 COA[x] + 8 H2O[x] + 8 NAD[x] + 7 O2[x] + C181COA[x] => 9 ACCOA[x] + 8 H[x] + 7 H2O2[x] + 8 NADH[x]	(CAGL0F05071g) and (CAGL0L02167g) and (CAGL0H06787g) and (CAGL0A03740g)		Fatty acid metabolism	3	Blastp	KEGG
ZH0362	Fatty acid oxidation	C141COA[x] + 6 O2[x] + 6 H2O[x] + 6 NAD[x] + 6 COA[x] + NADPH[x] => 6 H2O2[x] + 6 NADH[x] + 5 H[x] + 7 ACCOA[x] + NADP[x]	(CAGL0F05071g) and (CAGL0L02167g) and (CAGL0H06787g) and (CAGL0A03740g) and (CAGL0H08063g)		Fatty acid metabolism	3	Blastp	KEGG
ZH0363	Fatty acid oxidation	8 COA[x] + 8 H2O[x] + 8 NAD[x] + NADPH[x] + 8 O2[x] + C181COA[x] => 9 ACCOA[x] + 7 H[x] + 8 H2O2[x] + 8 NADH[x] + NADP[x]	(CAGL0F05071g) and (CAGL0L02167g) and (CAGL0H06787g) and (CAGL0A03740g) and (CAGL0H08063g)		Fatty acid metabolism	3	Blastp	KEGG
ZH0364	Acyl-ACP-hydrolase	C181ACP[c] + H2O[c] => C181[c] + ACP[c] + H[c]	(CAGL0D00528g) and (CAGL0E06138g)	3.1.2.14	Fatty acid metabolism	3	Blastp	KEGG
ZH0365	Acyl-ACP-hydrolase	C120ACP[c] + H2O[c] => C120[c] + ACP[c] + H[c]	(CAGL0D00528g) and (CAGL0E06138g)	3.1.2.14	Fatty acid metabolism	3	Blastp	KEGG
ZH0366	Acyl-ACP-hydrolase	C100ACP[c] + H2O[c] => C100[c] + ACP[c] + H[c]	(CAGL0D00528g) and (CAGL0E06138g)	3.1.2.14	Fatty acid metabolism	3	Blastp	KEGG
ZH0367	Long-chain-fatty-acid-CoA ligase	C120[c] + COA[c] + ATP[c] => C120COA[c] + PPI[c] + AMP[c]	(CAGL0I09878g) or (CAGL0K07293g)	6.2.1.3	Fatty acid metabolism	3	Blastp	KEGG
ZH0368	Long-chain-fatty-acid-CoA ligase	C140[c] + COA[c] + ATP[c] => C140COA[c] + PPI[c] + AMP[c]	(CAGL0I09878g) or (CAGL0K07293g)	6.2.1.3	Fatty acid metabolism	3	Blastp	KEGG
ZH0369	Long-chain-fatty-acid-CoA ligase	C160[c] + COA[c] + ATP[c] => C160COA[c] + PPI[c] + AMP[c]	(CAGL0I09878g) or (CAGL0K07293g)	6.2.1.3	Fatty acid metabolism	3	Blastp	KEGG
ZH0370	Long-chain-fatty-acid-CoA ligase	C161[c] + COA[c] + ATP[c] => C161COA[c] + PPI[c] + AMP[c]	(CAGL0I09878g) or (CAGL0K07293g)	6.2.1.3	Fatty acid metabolism	3	Blastp	KEGG
ZH0371	Long-chain-fatty-acid-CoA ligase	C180[c] + COA[c] + ATP[c] => C180COA[c] + PPI[c] + AMP[c]	(CAGL0I09878g) or (CAGL0K07293g)	6.2.1.3	Fatty acid metabolism	3	Blastp	KEGG
ZH0372	Long-chain-fatty-acid-CoA ligase	C141[c] + COA[c] + ATP[c] => C141COA[c] + PPI[c] + AMP[c]	(CAGL0I09878g) or (CAGL0K07293g)	6.2.1.3	Fatty acid metabolism	3	Blastp	KEGG
ZH0373	Long-chain-fatty-acid-CoA ligase	C100[c] + COA[c] + ATP[c] => C100COA[c] + PPI[c] + AMP[c]	(CAGL0I09878g) or (CAGL0K07293g)	6.2.1.3	Fatty acid metabolism	3	Blastp	KEGG
ZH0374	fatty-acyl-ACP hydrolase	C60ACP[c] + H2O[c] => C60[c] + ACP[c] + H[c]	(CAGL0D00528g) and (CAGL0E06138g)	3.1.2.14	Fatty acid metabolism	3	Blastp	KEGG
ZH0375	Fatty acid oxidation	C140COA[x] + 6 O2[x] + 6 H2O[x] + 6 NAD[x] + 6 COA[x] => 6 H2O2[x] + 6 NADH[x] + 6 H[x] + 7 ACCOA[x]	(CAGL0A03740g and CAGL0F05071g and CAGL0L02167g and CAGL0H06787g) or (CAGL0A03740g and CAGL0K11968g and CAGL0L02167g and CAGL0H06787g)	1.3.3.6 and 4.2.1.17 and 1.1.1.35 and 2.3.1.16	Fatty acid metabolism	3		KEGG			Lump reaction
ZH0376	Fatty acid oxidation	C160COA[x] + 7 O2[x] + 7 H2O[x] + 7 NAD[x] + 7 COA[x] => 7 H2O2[x] + 7 NADH[x] + 7 H[x] + 8 ACCOA[x]	(CAGL0A03740g and CAGL0F05071g and CAGL0L02167g and CAGL0H06787g) or (CAGL0A03740g and CAGL0K11968g and CAGL0L02167g and CAGL0H06787g)	1.3.3.6 and 4.2.1.17 and 1.1.1.35 and 2.3.1.16	Fatty acid metabolism	3		KEGG			Lump reaction
ZH0377	Fatty acid oxidation	C40COA[x] + O2[x] + H2O[x] + NAD[x] + COA[x] => H2O2[x] + NADH[x] + H[x] + 2 ACCOA[x]	(CAGL0A03740g) and ((CAGL0K11968g) or (CAGL0F05071g)) and (CAGL0L02167g) and (CAGL0H06787g)	1.3.3.6 and 4.2.1.17 and 1.1.1.35 and 2.3.1.16	Fatty acid metabolism	3		KEGG			Lump reaction
ZH0378	Fatty acid oxidation	C60COA[x] + 2 O2[x] + 2 H2O[x] + 2 NAD[x] + 2 COA[x] => 2 H2O2[x] + 2 NADH[x] + 2 H[x] + 3 ACCOA[x]	(CAGL0A03740g) and ((CAGL0K11968g) or (CAGL0F05071g)) and (CAGL0L02167g) and (CAGL0H06787g)	1.3.3.6 and 4.2.1.17 and 1.1.1.35 and 2.3.1.16	Fatty acid metabolism	3		KEGG			Lump reaction
ZH0379	Fatty acid oxidation	C80COA[x] + 3 O2[x] + 3 H2O[x] + 3 NAD[x] + 3 COA[x] => 3 H2O2[x] + 3 NADH[x] + 3 H[x] + 4 ACCOA[x]	(CAGL0A03740g) and ((CAGL0K11968g) or (CAGL0F05071g)) and (CAGL0L02167g) and (CAGL0H06787g)	1.3.3.6 and 4.2.1.17 and 1.1.1.35 and 2.3.1.16	Fatty acid metabolism	3		KEGG			Lump reaction
ZH0380	Fatty acid oxidation	C100COA[x] + 4 O2[x] + 4 H2O[x] + 4 NAD[x] + 4 COA[x] => 4 H2O2[x] + 4 NADH[x] + 4 H[x] + 5 ACCOA[x]	(CAGL0A03740g) and ((CAGL0K11968g) or (CAGL0F05071g)) and (CAGL0L02167g) and (CAGL0H06787g)	1.3.3.6 and 4.2.1.17 and 1.1.1.35 and 2.3.1.16	Fatty acid metabolism	3		KEGG			Lump reaction
ZH0381	Fatty acid oxidation	C120COA[x] + 5 O2[x] + 5 H2O[x] + 5 NAD[x] + 5 COA[x] => 5 H2O2[x] + 5 NADH[x] + 5 H[x] + 6 ACCOA[x]	(CAGL0A03740g) and ((CAGL0K11968g) or (CAGL0F05071g)) and (CAGL0L02167g) and (CAGL0H06787g)	1.3.3.6 and 4.2.1.17 and 1.1.1.35 and 2.3.1.16	Fatty acid metabolism	3		KEGG			Lump reaction
ZH0382	Fatty acid oxidation	C180COA[x] + 8 O2[x] + 8 H2O[x] + 8 NAD[x] + 8 COA[x] => 8 H2O2[x] + 8 NADH[x] + 8 H[x] + 9 ACCOA[x]	(CAGL0A03740g) and ((CAGL0K11968g) or (CAGL0F05071g)) and (CAGL0L02167g) and (CAGL0H06787g)	1.3.3.6 and 4.2.1.17 and 1.1.1.35 and 2.3.1.16	Fatty acid metabolism	3		KEGG			Lump reaction
ZH0383	Long-chain-fatty-acid-CoA ligase	C40[x] + COA[x] + ATP[x] <=> C40COA[x] + PPI[x] + AMP[x]	(CAGL0K07293g) or (CAGL0I09878g)	6.2.1.2	Fatty acid metabolism	3	Blastp	KEGG
ZH0384	Long-chain-fatty-acid-CoA ligase	C60[x] + COA[x] + ATP[x] <=> C60COA[x] + PPI[x] + AMP[x]	(CAGL0K07293g) or (CAGL0I09878g)	6.2.1.3	Fatty acid metabolism	3	Blastp	KEGG
ZH0385	Long-chain-fatty-acid-CoA ligase	C80[x] + COA[x] + ATP[x] <=> C80COA[x] + PPI[x] + AMP[x]	(CAGL0K07293g) or (CAGL0I09878g)	6.2.1.3	Fatty acid metabolism	3	Blastp	KEGG
ZH0386	Long-chain-fatty-acid-CoA ligase	C100[x] + COA[x] + ATP[x] <=> C100COA[x] + PPI[x] + AMP[x]	(CAGL0K07293g) or (CAGL0I09878g)	6.2.1.3	Fatty acid metabolism	3	Blastp	KEGG
ZH0387	Long-chain-fatty-acid-CoA ligase	C120[x] + COA[x] + ATP[x] <=> C120COA[x] + PPI[x] + AMP[x]	(CAGL0K07293g) or (CAGL0I09878g)	6.2.1.3	Fatty acid metabolism	3	Blastp	KEGG
ZH0388	Long-chain-fatty-acid-CoA ligase	C140[x] + COA[x] + ATP[x] <=> C140COA[x] + PPI[x] + AMP[x]	(CAGL0K07293g) or (CAGL0I09878g)	6.2.1.3	Fatty acid metabolism	3	Blastp	KEGG
ZH0389	Long-chain-fatty-acid-CoA ligase	C160[x] + COA[x] + ATP[x] <=> C160COA[x] + PPI[x] + AMP[x]	(CAGL0K07293g) or (CAGL0I09878g)	6.2.1.3	Fatty acid metabolism	3	Blastp	KEGG
ZH0390	Long-chain-fatty-acid-CoA ligase	C161[x] + COA[x] + ATP[x] <=> C161COA[x] + PPI[x] + AMP[x]	(CAGL0K07293g) or (CAGL0I09878g)	6.2.1.3	Fatty acid metabolism	3	Blastp	KEGG
ZH0391	Long-chain-fatty-acid-CoA ligase	C180[x] + COA[x] + ATP[x] <=> C180COA[x] + PPI[x] + AMP[x]	(CAGL0K07293g) or (CAGL0I09878g)	6.2.1.3	Fatty acid metabolism	3	Blastp	KEGG
ZH0392	Long-chain-fatty-acid-CoA ligase	C181[x] + COA[x] + ATP[x] <=> C181COA[x] + PPI[x] + AMP[x]	(CAGL0K07293g) or (CAGL0I09878g)	6.2.1.3	Fatty acid metabolism	3	Blastp	KEGG
ZH0393	Long-chain-fatty-acid-CoA ligase	C141[x] + COA[x] + ATP[x] <=> C141COA[x] + PPI[x] + AMP[x]	(CAGL0K07293g) or (CAGL0I09878g)	6.2.1.3	Fatty acid metabolism	3	Blastp	KEGG
ZH0394	stearoyl-CoA desaturase (n-C18:0CoA -> n-C18:1CoA)	C180COA[c] + NADPH[c] + O2[c] + H[c] => C181COA[c] + NADP[c] + 2 H2O[c]	(CAGL0I00418g)	1.14.19.1	Fatty acid metabolism	3	Blastp	KEGG
ZH0395	Long-chain-fatty-acid-CoA ligase	FAA[c] + COA[c] + ATP[c] + H[c] => ACYLCOA[c] + PPI[c] + AMP[c]	(CAGL0K07293g) or (CAGL0I09878g)	6.2.1.3	Fatty acid metabolism	2		KEGG
ZH0396	Acyl-ACP-hydrolase	C80ACP[c] + H2O[c] => C80[c] + ACP[c] + H[c]	(CAGL0D00528g) and (CAGL0E06138g)	3.1.2.14	Fatty acid metabolism	3	Blastp	KEGG
ZH0397	Long-chain-fatty-acid-CoA ligase	C181[c] + COA[c] + ATP[c] => C181COA[c] + PPI[c] + AMP[c]	(CAGL0I09878g) or (CAGL0K07293g)	6.2.1.3	Fatty acid metabolism	3	Blastp	KEGG
ZH0398	Dihydroxyacetone kinase	GLYN[c] + ATP[c] => T3P2[c] + ADP[c] + H[c]	(CAGL0L11374g)	2.7.1.29	Glycerolipid metabolism	3	Blastp	KEGG
ZH0399	glycerol-3-phosphate dehydrogenase (NAD)	T3P2[c] + NADH[c] + H[c] => GL3P[c] + NAD[c]	(CAGL0K01683g) or (CAGL0C05137g)	1.1.1.8	Glycerolipid metabolism	3	Blastp	KEGG
ZH0400	glycerol-3-phosphatase	GL3P[c] + H2O[c] => GL[c] + PI[c]	(CAGL0M11660g)	3.1.3.21	Glycerolipid metabolism	2		KEGG
ZH0401	glycerol kinase	ATP[c] + GL[c] => ADP[c] + GL3P[c] + H[c]	(CAGL0E03916g)	2.7.1.30	Glycerolipid metabolism	3	Blastp	KEGG
ZH0402	triglycerol synthesis	ACYLCOA[c] + DAGLY[c] => TGLY[c] + COA[c] + H[c]	(CAGL0C02981g)	2.3.1.20	Glycerolipid metabolism	2		KEGG
ZH0403	sn-Glycero-3-phosphocholine glycerophosphohydrolase	GLYCROCHO[c] + H2O[c] => CHO[c] + GL3P[c] + 2 H[c]	(CAGL0E05654g) or (CAGL0J07040g)	3.1.4.46	Glycerolipid Metabolism	2		KEGG
ZH0404	glycerol-3-phosphate dehydrogenase (FAD), mitochondrial	FAD[m] + GL3P[c] => T3P2[c] + FADH2[m]	(CAGL0H06699g)	1.1.99.5	Glycerolipid metabolism	3	Blastp	KEGG
ZH0405	Glycerol dehydrogenase (NAD)	GL[c] + NAD[c] => GLYN[c] + NADH[c] + H[c]	(CAGL0I01100g) or (CAGL0A02816g)	1.1.1.6	Glycerolipid metabolism	3	Blastp	KEGG
ZH0406	Glycerol dehydrogenase (NADP)	GL[c] + NADP[c] => GLYN[c] + NADPH[c] + H[c]	(CAGL0I01100g) or (CAGL0A02816g)	1.1.1.6	Glycerolipid metabolism	3	Blastp	KEGG
ZH0407	Lysophospholipase	H2O[c] + 1AGPC[c] => H[c] + FAA[c] + GLYCROCHO[c]	(CAGL0J11770g) or (CAGL0J11748g) or (CAGL0L11154g)	3.1.1.5	Glycerophospholipid metabolism	2		KEGG
ZH0408	Acyl-CoA:1-acyl-sn-glycero-3-phosphocholine O-acyltransferase	ACYLCOA[c] + 1AGPC[c] => COA[c] + PC[c] + 3 H[c]	CAGL0L04642g	2.3.1.23	Glycerophospholipid metabolism	2		KEGG
ZH0409	Phosphatidylcholine 2-acylhydrolase	PC[c] + H2O[c] + H[c] => 1AGPC[c] + FAA[c]	CAGL0G02365g	3.1.1.4	Glycerophospholipid metabolism	2		KEGG
ZH0410	Phosphatidylethanolamine 2-acylhydrolase	PE[c] + H2O[c] => ACYLGLYP[c] + FAA[c] + H[c]	CAGL0G02365g	3.1.1.4	Glycerophospholipid metabolism	2		KEGG
ZH0411	1-Acyl-sn-glycero-3-phosphoethanolamine aldehydohydrolase	ACYLGLYP[c] + H2O[c] => FAA[c] + GLYCROP[c] + H[c]	(CAGL0L11154g) or (CAGL0J11770g) or (CAGL0J11748g)	3.1.1.5	Glycerophospholipid metabolism	2		KEGG
ZH0412	Acyl-CoA:1-acyl-sn-glycero-3-phosphoethanolamine O-acyltransferase	ACYLGLYP[c] + ACYLCOA[c] => PE[c] + COA[c] + H[c]	CAGL0L04642g	2.3.1.23	Glycerophospholipid metabolism	2		KEGG
ZH0413	sn-Glycero-3-phosphoethanolamine glycerophosphohydrolase	GLYCROP[c] + H2O[c] => ETHAM[c] + GL3P[c] + H[c]	CAGL0E05654g	3.1.4.46	Glycerophospholipid metabolism	2		KEGG
ZH0414	Phosphatidylethanolamine phosphatidohydrolase	PE[c] + H2O[c] => ETHAM[c] + PA[c] + H[c]	CAGL0L03135g	3.1.4.4	Glycerophospholipid metabolism	2		KEGG
ZH0415	cardiolipin acylhydrolase	CL[c] + H2O[c] => MLCL9[c] + FAA[c] + H[c]	CAGL0L04686g	3.1.1.-	Glycerophospholipid metabolism	2		KEGG
ZH0416	cardiolipin synthase	ACYLCOA[c] + MLCL9[c] => COA[c] + CL[c] + H[c]	CAGL0D04972g	2.3.1.-	Glycerophospholipid metabolism	3	Blastp	KEGG
ZH0417	glycine-cleavage system (lipoamide) irreversible, mitochondrial	ALPAM[m] + THF[m] => DHLAM[m] + METTHF[m] + NH3[m]	(CAGL0D04356g) and (CAGL0L00429g) and (CAGL0M12188g) and (CAGL0F01947g)	2.1.2.10	Glycine, serine and threonine metabolism	3	Blastp	KEGG
ZH0418	L-allo-threonine dehydrogenase	ATHR[c] + NADP[c] <=> AMOXOBU[c] + H[c] + NADPH[c]	(CAGL0M11242g)	1.1.1.103	Glycine, serine and threonine metabolism	3	Blastp	KEGG
ZH0419	L-allo-Threonine Aldolase	ATHR[c] => GLY[c] + ACAL[c]	(CAGL0I01342g)	4.1.2.5	Glycine, serine and threonine metabolism	3	Blastp	KEGG
ZH0420	glycine-cleavage complex (lipoamide), mitochondrial	GLY[m] + H[m] + LPAM[m] <=> ALPAM[m] + CO2[m]	(CAGL0D04356g) and (CAGL0L00429g) and (CAGL0M12188g) and (CAGL0F01947g)	1.4.4.2	Glycine, serine and threonine metabolism	3	Blastp	KEGG
ZH0421	glycine-cleavage complex (lipoylprotein) irreversible, mitochondrial	ALPRO[m] + THF[m] => DHLPRO[m] + METTHF[m] + NH3[m]	(CAGL0D04356g) and (CAGL0L00429g) and (CAGL0M12188g) and (CAGL0F01947g)	2.1.2.10	Glycine, serine and threonine metabolism	3	Blastp	KEGG
ZH0422	Aminomethyltransferase (2.1.2.10, 1.4.4.2 and 1.8.1.4 lumped)	GLY[m] + LPRO[m] + H[m] <=> ALPRO[m] + CO2[m]	(CAGL0L00429g) or (CAGL0D04356g)	1.4.4.2	Glycine, serine and threonine metabolism	3	Blastp	KEGG
ZH0423	Dihydrolipoamide dehydrogenase	DHLPRO[m] + NAD[m] <=> LPRO[m] + NADH[m] + H[m]	(CAGL0F01947g)	1.8.1.4	Glycine, serine and threonine metabolism	3	Blastp	KEGG
ZH0424	Serine hydroxymethyltransferase, cytosolic	THF[m] + SER[m] <=> GLY[m] + METTHF[m] + H2O[m]	(CAGL0F01749g) or (CAGL0I09284g)	2.1.2.1	Glycine, serine and threonine metabolism	3	Blastp	KEGG
ZH0425	glycine hydroxymethyltransferase, reversible, mitochondrial	SER[c] + THF[c] <=> GLY[c] + H2O[c] + METTHF[c]	(CAGL0I09284g) or (CAGL0F01749g)	2.1.2.1	Glycine, serine and threonine metabolism	3	Blastp	KEGG
ZH0426	glycine cleavage system, mitochondrial	GLY[m] + NAD[m] + THF[m] => CO2[m] + METTHF[m] + NADH[m] + NH3[m]	(CAGL0D04356g) and (CAGL0L00429g) and (CAGL0M12188g) and (CAGL0F01947g)	2.1.2.10	Glycine, serine and threonine metabolism	3	Blastp	KEGG
ZH0427	Threonine synthase	H2O[c] + PHSR[c] => PI[c] + THR[c]	(CAGL0K09328g)	4.1.2.5	Glycine, serine and threonine metabolism	3	Blastp	KEGG
ZH0428	L-threonine deaminase	THR[c] => OBUT[c] + NH3[c]	(CAGL0I05126g)	4.3.1.19	Glycine, serine and threonine metabolism	3	Blastp	KEGG
ZH0429	L-threonine deaminase,mitochondrial	THR[m] => OBUT[m] + NH3[m]	(CAGL0I05126g)	4.3.1.19	Glycine, serine and threonine metabolism	3	Blastp	KEGG
ZH0430	3-Phosphoserine:2-oxoglutarate aminotransferase	PHP[c] + GLU[c] + H[c] => 3PSR[c] + AKG[c]	(CAGL0G09691g)	2.6.1.52	Glycine, serine and threonine metabolism	3	Blastp	KEGG
ZH0431	D-3-phosphoglycerate dehydrogenase 1	3PG[c] + NAD[c] => PHP[c] + NADH[c] + H[c]	(CAGL0M12837g)	1.1.1.95	Glycine, serine and threonine metabolism	3	Blastp	KEGG
ZH0432	Phosphoserine phosphatase	3PSR[c] + H2O[c] => SER[c] + PI[c] + H[c]	(CAGL0I05126g) or (CAGL0B00286g)	3.1.3.3	Glycine, serine and threonine metabolism	3	Blastp	KEGG
ZH0433	L-serine dehydratase	SER[c] => PYR[c] + NH3[c]	(CAGL0B00286g)	4.3.1.17	Glycine, serine and threonine metabolism	3	Blastp	KEGG
ZH0434	cystathionine beta-synthase	SER[c] + HCYS[c] => LLCT[c] + H2O[c]	(CAGL0E03157g)	4.2.1.22	Glycine, serine and threonine metabolism	3	Blastp	KEGG
ZH0435	L-serine hydro-lyase (adding hydrogen sulfide, L-cysteine-forming)	SER[c] + H2S[c] => CYS[c] + H2O[c]	(CAGL0E03157g)	4.2.1.22	Glycine, serine and threonine metabolism	3	Blastp	KEGG
ZH0436	L-Homoserine:NAD+ oxidoreductase	ASPSA[c] + NADH[c] + H[c] <=> HSR[c] + NAD[c]	(CAGL0M00330g)	1.1.1.3	Glycine, serine and threonine metabolism	3	Blastp	KEGG
ZH0437	Homoserine dehydrogenase (NADP), irreversible	ASPSA[c] + NADPH[c] + H[c] -> NADP[c] + HSR[c]	(CAGL0M00330g)	1.1.1.3	Glycine, serine and threonine metabolism	3	Blastp	KEGG
ZH0438	Homoserine kinase	HSR[c] + ATP[c] => ADP[c] + PHSR[c] + H[c]	(CAGL0J00649g)	2.7.1.39	Glycine, serine and threonine metabolism	3	Blastp	KEGG
ZH0439	Aspartate-semialdehyde dehydrogenase	BASP[c] + NADPH[c] + H[c] => NADP[c] + PI[c] + ASPSA[c]	(CAGL0E01133g)	1.2.1.11	Glycine, serine and threonine metabolism	4	Blastp	KEGG		20222442;16232832
ZH0440	aspartate kinase, irreversible	ASP[c] + ATP[c] => BASP[c] + ADP[c]	(CAGL0J02882g)	2.7.2.4	Glycine, serine and threonine metabolism	4	Blastp	KEGG		20222442;16232832
ZH0441	hexokinase (D-glucose:ATP)	ATP[c] + GLC[c] => ADP[c] + G6P[c] + H[c]	(CAGL0A04829g) or (CAGL0F00605g) or (CAGL0H07579g)	2.7.1.1	Glycolysis / Gluconeogenesis	4	Blastp	KEGG		19761804;20037925;17008113;17154310;16972982;16713000;15242462;21318623;20886645;20222442;20112677;18837363;18956756;16369692;15847168;16245884;15625313;15971591;12382048;16232832;10976333;10936657;16232593
ZH0442	Glucose-6-phosphate isomerase	G6P[c] <=> F6P[c]	(CAGL0H05445g)	5.3.1.9	Glycolysis / Gluconeogenesis	4	Blastp	KEGG		19761804;20037925;17008113;17154310;16972982;16713000;15242462;21318623;20886645;20222442;20112677;18837363;18956756;16369692;15847168;16245884;15625313;15971591;12382048;16232832;10976333;10936657;16232593
ZH0443	phosphofructokinase	ATP[c] + F6P[c] => ADP[c] + F16P[c] + H[c]	(CAGL0L10758g) or (CAGL0I05698g) or (CAGL0F08041g)	2.7.1.11	Glycolysis / Gluconeogenesis	4	Blastp	KEGG		19761804;20037925;17008113;17154310;16972982;16713000;15242462;21318623;20886645;20222442;20112677;18837363;18956756;16369692;15847168;16245884;15625313;15971591;12382048;16232832;10976333;10936657;16232593
ZH0444	fructose-bisphosphatase	F16P[c] + H2O[c] => F6P[c] + PI[c]	(CAGL0I04048g) or (CAGL0H04939g)	3.1.3.11	Glycolysis / Gluconeogenesis	4	Blastp	KEGG
ZH0445	glycerone-phosphate-forming	F16P[c] <=> T3P2[c] + T3P1[c]	(CAGL0L02497g)	4.1.2.13	Glycolysis / Gluconeogenesis	4	Blastp	KEGG		19761804;20037925;17008113;17154310;16972982;16713000;15242462;21318623;20886645;20222442;20112677;18837363;18956756;16369692;15847168;16245884;15625313;15971591;12382048;16232832;10976333;10936657;16232593
ZH0446	Triosephosphate isomerase (tpiA)	T3P1[c] <=> T3P2[c]	(CAGL0H08327g)	5.3.1.1	Glycolysis / Gluconeogenesis	4	Blastp	KEGG		19761804;20037925;17008113;17154310;16972982;16713000;15242462;21318623;20886645;20222442;20112677;18837363;18956756;16369692;15847168;16245884;15625313;15971591;12382048;16232832;10976333;10936657;16232593
ZH0447	Glyceraldehyde 3-phosphate dehydrogenase (gpdA)	T3P1[c] + PI[c] + NAD[c] <=> 13PDG[c] + NADH[c] + H[c]	(CAGL0G09383g) or (CAGL0J00451g)	1.2.1.12	Glycolysis / Gluconeogenesis	4	Blastp	KEGG		19761804;20037925;17008113;17154310;16972982;16713000;15242462;21318623;20886645;20222442;20112677;18837363;18956756;16369692;15847168;16245884;15625313;15971591;12382048;16232832;10976333;10936657;16232593
ZH0448	Phosphoglycerate kinase	3PG[c] + ATP[c] <=> 13PDG[c] + ADP[c]	(CAGL0L07722g)	2.7.2.3	Glycolysis / Gluconeogenesis	4	Blastp	KEGG		19761804;20037925;17008113;17154310;16972982;16713000;15242462;21318623;20886645;20222442;20112677;18837363;18956756;16369692;15847168;16245884;15625313;15971591;12382048;16232832;10976333;10936657;16232593
ZH0449	Phosphoglycerate mutase 1	3PG[c] <=> 2PG[c]	(CAGL0K01705g) or (CAGL0E06358g) or (CAGL0L03311g) or (CAGL0L11088g)	5.4.2.1	Glycolysis / Gluconeogenesis	4	Blastp	KEGG		19761804;20037925;17008113;17154310;16972982;16713000;15242462;21318623;20886645;20222442;20112677;18837363;18956756;16369692;15847168;16245884;15625313;15971591;12382048;16232832;10976333;10936657;16232593
ZH0450	phosphopyruvate hydratase	2PG[c] <=> H2O[c] + PEP[c]	(CAGL0I02486g) or (CAGL0F08261g)	4.2.1.11	Glycolysis / Gluconeogenesis	4	Blastp	KEGG		19761804;20037925;17008113;17154310;16972982;16713000;15242462;21318623;20886645;20222442;20112677;18837363;18956756;16369692;15847168;16245884;15625313;15971591;12382048;16232832;10976333;10936657;16232593
ZH0451	pyruvate kinase	ADP[c] + PEP[c] + H[c] => ATP[c] + PYR[c]	(CAGL0E05610g) or (CAGL0M12034g)	2.7.1.40	Glycolysis / Gluconeogenesis	4	Blastp	KEGG		19761804;20037925;17008113;17154310;16972982;16713000;15242462;21318623;20886645;20222442;20112677;18837363;18956756;16369692;15847168;16245884;15625313;15971591;12382048;16232832;10976333;10936657;16232593
ZH0452	2-oxoglutarate dehydrogenase complex:pyruvate dehydrogenase	2HTPP[m] + LIPO[m] + H[m] => DHACAHP[m] + TPP[m]	CAGL0L12078g or CAGL0K06831g	1.2.4.1	Glycolysis / Gluconeogenesis	4	Blastp	KEGG		19761804;20037925;17008113;17154310;16972982;16713000;15242462;21318623;20886645;20222442;20112677;18837363;18956756;16369692;15847168;16245884;15625313;15971591;12382048;16232832;10976333;10936657;16232593
ZH0453	Dihydrolipoamide S-acetyltransferase and lipoamide dehydrogenase	COA[m] + DHACAHP[m] <=> ACCOA[m] + DLIPO[m]	CAGL0J10186g	2.3.1.12	Glycolysis / Gluconeogenesis	4	Blastp	KEGG		19761804;20037925;17008113;17154310;16972982;16713000;15242462;21318623;20886645;20222442;20112677;18837363;18956756;16369692;15847168;16245884;15625313;15971591;12382048;16232832;10976333;10936657;16232593
ZH0454	Oxo-acid dehydrogenase complexes, dihydrolipoyl dehydrogenase	DLIPO[m] + NAD[m] <=> LIPO[m] + NADH[m] + H[m]	CAGL0E01287g or CAGL0F01947g	1.8.1.4	Glycolysis / Gluconeogenesis	4	Blastp	KEGG		20037925;17008113;15242462;20222442;16369692;15847168;15971591
ZH0455	pyruvate:thiamin diphosphate acetaldehydetransferase (decarboxylating)	PYR[m] + TPP[m] => 2HTPP[m] + CO2[m]	CAGL0L06842g or CAGL0M07920g or CAGL0K06831g or CAGL0L12078g	4.1.1.1	Glycolysis / Gluconeogenesis	4	Blastp	KEGG		19761804;20037925;17008113;17154310;16972982;16713000;15242462;21318623;20886645;20222442;20112677;18837363;18956756;16369692;15847168;16245884;15625313;15971591;12382048;16232832;10976333;10936657;16232593
ZH0456	TPP-dependent enzymatic reaction	2HTPP[m] + H[m] => ACAL[m] + TPP[m]	CAGL0M07920g or CAGL0G02937g or CAGL0L06842g	4.1.1.1	Glycolysis / Gluconeogenesis	4	Blastp	KEGG		19761804;20037925;17008113;17154310;16972982;16713000;15242462;21318623;20886645;20222442;20112677;18837363;18956756;16369692;15847168;16245884;15625313;15971591;12382048;16232832;10976333;10936657;16232593
ZH0457	Diphosphoglyceromutase	13PDG[c] <=> THDP[c] + H[c]	(CAGL0E06358g)	5.4.2.4	Glycolysis / Gluconeogenesis	4		KEGG
ZH0458	Glucose-6-phosphate isomerase	G6P[c] <=> BG6P[c]	(CAGL0H05445g) or (CAGL0K03289g)	5.3.1.9 or 5.1.3.15	Glycolysis / Gluconeogenesis	4		KEGG
ZH0459	formimidoylglutamase	FORGLU[c] + H2O[c] => FRMD[c] + GLU[c]		3.5.3.8	Histidine metabolism	1					adding for histidine metabolism
ZH0460	imidazolonepropionase	4IZP[c] + H2O[c] => FORGLU[c]		3.5.2.7	Histidine metabolism	1					adding for histidine metabolism
ZH0461	urocanase	H2O[c] + URCAN[c] => 4IZP[c]		4.2.1.49	Histidine metabolism	1					adding for histidine metabolism
ZH0462	histidase	HIS[c] <=> NH3[c] + URCAN[c]		4.3.1.3	Histidine metabolism	1					adding for histidine metabolism
ZH0463	hnRNP arginine N-methyltransferase	HIS[c] + SA[c] => MHIS[c] + SAH[c] + H[c]	(CAGL0B00484g) or (CAGL0I10989g) or (CAGL0K06457g) or (CAGL0L10846g)	2.1.1.-	Histidine metabolism	3	Blastp	KEGG
ZH0464	ATP phosphoribosyltransferase	PRPP[c] + ATP[c] => PPI[c] + PRBATP[c]	(CAGL0L00759g)	2.4.2.17	Histidine Metabolism	3	Blastp	KEGG
ZH0465	L-Histidinol:NAD+ oxidoreductase	HISOL[c] + NAD[c] => HISTIDINAL[c] + NADH[c] + H[c]	(CAGL0B00902g)	1.1.1.23	Histidine metabolism	3	Blastp	KEGG
ZH0466	Histidinol-phosphatase	HISOLP[c] + H2O[c] => PI[c] + HISOL[c]	(CAGL0I09009g)	3.1.3.15	Histidine metabolism	3	Blastp	KEGG
ZH0467	Histidinol-phosphate acinotransferase	IACP[c] + GLU[c] => AKG[c] + HISOLP[c]	(CAGL0C01243g)	2.6.1.9	Histidine metabolism	3	Blastp	KEGG
ZH0468	Imidazole-glycerol-3-phosphate synthase	PRLP[c] + GLN[c] => DIGP[c] + AICAR[c] + GLU[c] + H[c]	(CAGL0C01595g)	2.4.2.-;4.1.3.-	Histidine metabolism	2		KEGG
ZH0469	Imidazoleglycerol-phosphate dehydratase	DIGP[c] => IACP[c] + H2O[c]	(CAGL0L02937g)	4.2.1.19	Histidine metabolism	4	Blastp	KEGG		12119108;10767536;16110782
ZH0470	phosphoribosyl-AMP cyclohydrolase	PRBAP[c] + H2O[c] => PRFP[c]	(CAGL0B00902g)	3.5.4.19	Histidine metabolism	3	Blastp	KEGG
ZH0471	phosphoribosyl-ATP pyrophosphatase	PRBATP[c] + H2O[c] => PRBAP[c] + PPI[c] + H[c]	(CAGL0B00902g)	1.1.1.23	Histidine metabolism	3	Blastp	KEGG
ZH0472	1-(5-phosphoribosyl)-5-[(5-phosphoribosylacino)cethylideneacino] icidazole-4-carboxacide isocerase	PRFP[c] => PRLP[c]	(CAGL0J02398g)	5.3.1.16	Histidine metabolism	3	Blastp	KEGG
ZH0473	L-histidinal:NAD+ oxidoreductase	HISTIDINAL[c] + H2O[c] + NAD[c] => HIS[c] + NADH[c] + 2 H[c]	(CAGL0B00902g)	1.1.1.23	Histidine metabolism	3	Blastp	KEGG
ZH0474	D-cyo-Inositol-1,4-bisphosphate 1-phosphohydrolase	MYOBISPI[c] + H2O[c] => YOIP[c] + PI[c]	(CAGL0C05247g) or (CAGL0H01089g)	3.1.3.57	Inositol phosphate metabolism	2		KEGG
ZH0475	D-myo-Inositol-1,4,5-trisphosphate 5-phosphohydrolase	TPI[c] + H2O[c] => MYOBISPI[c] + PI[c]	(CAGL0C05269g)	3.1.3.56	Inositol phosphate metabolism	2		KEGG
ZH0476	Inositol monophosphatase 1	YOIP[c] + H2O[c] => MYOI[c] + PI[c]	(CAGL0H01089g) or (CAGL0J00319g)	3.1.3.25	Inositol phosphate metabolism	3	Blastp	KEGG
ZH0477	methanol:hydrogen-peroxide oxidoreductase	METHOL[c] + H2O2[c] => FALD[c] + 2 H2O[c]	(CAGL0K10868g)	1.11.1.6	Methane metabolism	4	Blastp	KEGG		19693686
ZH0478	methanol:NAD+ oxidoreductase	METHOL[c] + NAD[c] <=> FALD[c] + NADH[c] + H[c]	(CAGL0J01441g) or (CAGL0I07843g)	1.1.1.244	Methane metabolism	2		KEGG
ZH0479	NAD diphosphatase, peroxisomal	H2O[x] + NAD[x] => AMP[x] + 2 H[x] + NMN[x]	(CAGL0M05687g)	3.6.1.22	Nicotinate and Nicotinamide biosynthesis	2		KEGG
ZH0480	ribosylnicotinamide kinase	ATP[c] + NAMR[c] => ADP[c] + H[c] + NMN[c]	(CAGL0L04202g)	2.7.1.22	Nicotinate and Nicotinamide biosynthesis	2		KEGG
ZH0481	ribosylnicotinate kinase	NAR[c] + ATP[c] => NAN[c] + ADP[c] + H[c]	(CAGL0L04202g)	2.7.1.22	Nicotinate and Nicotinamide biosynthesis	2		KEGG
ZH0482	ribosylnicotinate kinase	NAR[m] + ATP[m] => NAN[m] + ADP[m] + H[m]	(CAGL0L04202g)	2.7.1.22	Nicotinate and Nicotinamide biosynthesis	2		KEGG
ZH0483	Nicotinamide N-methyltransferase	SA[c] + NICD[c] => LMNCAM[c] + SAH[c]	(CAGL0M09801g)	2.1.1.1	Nicotinate and Nicotinamide biosynthesis	2	Blastp
ZH0484	Nicotinate phosphoribosyltransferase	NICA[c] + PRPP[c] + H[c] => NAN[c] + PPI[c]	(CAGL0L02805g)	2.4.2.11	Nicotinate and Nicotinamide biosynthesis	3	Blastp	KEGG
ZH0485	Nicotinate phosphoribosyltransferase, mitochondrial	NICA[m] + PRPP[m] + H[m] => NAN[m] + PPI[m]	(CAGL0L02805g)	2.4.2.11	Nicotinate and Nicotinamide biosynthesis	3	Blastp	KEGG
ZH0486	Nicotinamide-nucleotide adenylyltransferase	NAN[c] + ATP[c] + H[c] => PPI[c] + DNAD[c]	(CAGL0A01023g)	2.7.7.1	Nicotinate and Nicotinamide biosynthesis	3	Blastp	KEGG
ZH0487	Nicotinamide-nucleotide adenylyltransferase, mitochondrial	NAN[m] + ATP[m] + H[m] => PPI[m] + DNAD[m]	(CAGL0A01023g)	2.7.7.1	Nicotinate and Nicotinamide biosynthesis	3	Blastp	KEGG
ZH0488	Glutamine-dependent NAD(+) synthetase	ATP[c] + DNAD[c] + NH3[c] => AMP[c] + PPI[c] + NAD[c] + H[c]	(CAGL0J10758g)	6.3.5.1	Nicotinate and Nicotinamide biosynthesis	3	Blastp	KEGG
ZH0489	Glutamine-dependent NAD(+) synthetase, mitochondrial	ATP[m] + DNAD[m] + NH3[m] => AMP[m] + PPI[m] + NAD[m] + H[m]	(CAGL0J10758g)	6.3.5.1	Nicotinate and Nicotinamide biosynthesis	3	Blastp	KEGG
ZH0490	Nicotinamidase	NICD[c] + H2O[c] <=> NICA[c] + NH3[c]	(CAGL0A01716g)	3.5.1.19	Nicotinate and Nicotinamide biosynthesis	4	Blastp	KEGG		17725566
ZH0491	Nicotinamidase, mitochondrial	NICD[m] + H2O[m] <=> NICA[m] + NH3[m]	(CAGL0A01716g)	3.5.1.19	Nicotinate and Nicotinamide biosynthesis	4	Blastp	KEGG		17725566
ZH0492	Nicotinamide-nucleotide adenylyltransferase 1	NMN[m] + ATP[m] + H[m] => NAD[m] + PPI[m]	(CAGL0A01023g)	2.7.7.1	Nicotinate and Nicotinamide biosynthesis	3	Blastp	KEGG
ZH0493	NAD kinase	ATP[c] + NAD[c] => ADP[c] + NADP[c] + H[c]	(CAGL0L01265g) or (CAGL0I01386g)	2.7.1.23	Nicotinate and Nicotinamide biosynthesis	3	Blastp	KEGG
ZH0494	NAD kinase, mitochondrial	ATP[m] + NAD[m] => ADP[m] + NADP[m] + H[m]	(CAGL0L01265g) or (CAGL0I01386g) or (CAGL0G02893g)	2.7.1.23	Nicotinate and Nicotinamide biosynthesis	3	Blastp	KEGG
ZH0495	Nicotinamide-nucleotide adenylyltransferase 1	NMN[c] + ATP[c] + H[c] => NAD[c] + PPI[c]	(CAGL0A01023g)	2.7.7.1	Nicotinate and Nicotinamide biosynthesis	3	Blastp	KEGG
ZH0496	N-Ribosylnicotinamide:orthophosphate ribosyltransferase	NAMR[c] + PI[c] <=> NICD[c] + R1P[c] + H[c]	(CAGL0J08800g)	2.4.2.1	Nicotinate and Nicotinamide biosynthesis	3	Blastp	KEGG
ZH0497	Nicotinate D-ribonucleoside:orthophosphate ribosyltransferase	NAR[c] + PI[c] <=> NICA[c] + R1P[c] + H[c]	(CAGL0J08800g)	2.4.2.1	Nicotinate and Nicotinamide biosynthesis	3	Blastp	KEGG
ZH0498	Nicotinate D-ribonucleoside:orthophosphate ribosyltransferase ,mitochondrial	NAR[m] + PI[m] <=> NICA[m] + R1P[m] + H[m]	(CAGL0J08800g)	2.4.2.1	Nicotinate and Nicotinamide biosynthesis	3	Blastp	KEGG
ZH0499	L-asparaginase	ASN[c] + H2O[c] => ASP[c] + NH3[c]	(CAGL0H07051g)	3.5.1.1	Nitrogen metabolism	4	Blastp	KEGG		20222442;16232832
ZH0500	L-asparaginase, extracellular	ASN[e] + H2O[e] => ASP[e] + NH3[e]	(CAGL0H07051g)	3.5.1.1	Nitrogen metabolism	4	Blastp	KEGG		20222442;16232832
ZH0501	Allophanate hydrolase	URAC[c] + 3 H[c] + H2O[c] => 2 NH3[c] + 2 CO2[c]	(CAGL0M05533g)	3.5.1.54	Nitrogen metabolism	3	Blastp	KEGG
ZH0502	Urea carboxylase	ATP[c] + UREA[c] + HCO3[c] <=> ADP[c] + PI[c] + URAC[c] + H[c]	(CAGL0K06787g) or (CAGL0F06941g) or (CAGL0M05533g)	6.3.4.6	Nitrogen metabolism	3	Blastp	KEGG
ZH0503	carbonate hydro-lyase (carbon-dioxide-forming)	HCO3[c] + H[c] <=> CO2[c] + H2O[c]	(CAGL0G01540g)	4.2.1.1	Nitrogen metabolism	4		KEGG
ZH0504	carbonate hydro-lyase (carbon-dioxide-forming)	HCO3[m] + H[m] <=> CO2[m] + H2O[m]		4.2.1.1	Nitrogen metabolism	4		KEGG
ZH0505	5'-nucleotidase (dAMP)	DAMP[c] + H2O[c] => DA[c] + PI[c]		3.1.3.5	Nucleotide Salvage Pathway	3	Blastp	KEGG
ZH0506	AMP nucleosidase	AMP[c] + H2O[c] => AD[c] + AR5P[c]	(CAGL0G07425g) or (CAGL0H02893g)	3.2.2.4	Nucleotide Salvage Pathway	3		KEGG
ZH0507	ATP:dAMP phosphotransferase	ATP[c] + DAMP[c] <=> ADP[c] + DADP[c]	(CAGL0K11418g) or (CAGL0L11902g)	2.7.4.3	Nucleotide Salvage Pathway	3	Blastp	KEGG
ZH0508	purine-nucleoside phosphorylase (Adenosine)	ADN[c] + PI[c] <=> AD[c] + R1P[c]	(CAGL0J08800g)	2.4.2.1	Nucleotide Salvage Pathway	4	Blastp	KEGG		17725566
ZH0509	purine-nucleoside phosphorylase (Adenosine), mitochondrial	ADN[m] + PI[m] <=> AD[m] + R1P[m]	(CAGL0J08800g)	2.4.2.1	Nucleotide Salvage Pathway	3	Blastp	KEGG
ZH0510	5'-nucleotidase (XMP)	XMP[c] + H2O[c] => XTSINE[c] + PI[c]	(CAGL0H08503g)	3.1.3.5	Nucleotide Salvage Pathway	3	Blastp	KEGG
ZH0511	xanthine phosphoribosyltransferase	PRPP[c] + XAN[c] => PPI[c] + XMP[c]	(CAGL0M00484g) or (CAGL0F02563g)	2.4.2.22	Nucleotide Salvage Pathway	3	Blastp
ZH0512	dTMP kinase	ATP[c] + DUMP[c] <=> ADP[c] + DUDP[c]	(CAGL0H01881g)	2.7.4.9	Nucleotide Salvage Pathway	3	Blastp	KEGG
ZH0513	Cytidylate kinase	ADP[c] + UDP[c] <=> ATP[c] + UMP[c]	(CAGL0L09867g)	2.7.4.14	Nucleotide Salvage Pathway	3		KEGG
ZH0514	5'-nucleotidase (dUMP)	DUMP[c] + H2O[c] => DU[c] + PI[c]		3.1.3.5	Nucleotide Salvage Pathway	3	Blastp
ZH0515	5'-nucleotidase (UMP)	H2O[c] + UMP[c] => PI[c] + URI[c]		3.1.3.5	Nucleotide Salvage Pathway	3	Blastp
ZH0516	Uridine ribohydrolase	URI[c] + H2O[c] <=> URA[c] + RIB[c]	(CAGL0F02585g)	3.2.2.3	Nucleotide Salvage Pathway	4	Blastp	KEGG		17725566
ZH0517	GMP:diphosphate 5-phospho-alpha-D-ribosyltransferase	GN[c] + PRPP[c] => GMP[c] + PPI[c]	(CAGL0G07106g)	2.4.2.7	Nucleotide Salvage Pathway	3		KEGG
ZH0518	Inosine triphosphate pyrophosphatase	DGTP[c] + H2O[c] => DGMP[c] + PPI[c] + H[c]	(CAGL0F00429g)	3.6.1.19	Nucleotide Salvage Pathway	3	Blastp
ZH0519	Guanosine ribohydrolase	GSN[c] + H2O[c] => GN[c] + RIB[c]	(CAGL0F02585g)	3.2.2.-	Nucleotide Salvage Pathway	3		KEGG
ZH0520	purine-nucleoside phosphorylase (Guanosine)	GSN[c] + PI[c] <=> GN[c] + R1P[c]	(CAGL0J08800g)	2.4.2.1	Nucleotide Salvage Pathway	3	Blastp	KEGG
ZH0521	purine-nucleoside phosphorylase (Deoxyguanosine)	DG[c] + PI[c] <=> DR1P[c] + GN[c]	(CAGL0J08800g)	2.4.2.1	Nucleotide Salvage Pathway	3	Blastp	KEGG
ZH0522	nucleoside-diphosphate kinase (ATP:UDP)	ATP[c] + UDP[c] <=> ADP[c] + UTP[c]	(CAGL0M13277g)	2.7.4.6	Nucleotide Salvage Pathway	3		KEGG
ZH0523	nucleoside-diphosphate kinase (ATP:CDP)	ATP[c] + DUDP[c] <=> ADP[c] + DUTP[c]	(CAGL0M13277g)	2.7.4.6	Nucleotide Salvage Pathway	3		KEGG
ZH0524	ribonucleoside-diphosphate reductase (UDP)	RTHIO[c] + UDP[c] => DUDP[c] + OTHIO[c] + H2O[c]	((CAGL0J03146g) and (CAGL0D03432g)) or ((CAGL0J03146g) and (CAGL0G04213g))	1.17.4.1	Nucleotide Salvage Pathway	3	Blastp	KEGG
ZH0525	Cytidylate kinase	ATP[c] + DCMP[c] <=> ADP[c] + DCDP[c]	(CAGL0L09867g)	2.7.4.14	Nucleotide Salvage Pathway	3	Blastp	KEGG
ZH0526	purine-nucleoside phosphorylase (Guanosine), mitochondrial	GSN[m] + PI[m] <=> GN[m] + R1P[m]	(CAGL0J08800g)	2.4.2.1	Nucleotide Salvage Pathway	3	Blastp	KEGG
ZH0527	CMP nucleosidase	CMP[c] + H2O[c] => CYTS[c] + R5P[c]		3.2.2.10	Nucleotide Salvage Pathway	3	Blastp
ZH0528	5'-nucleotidase (CcP)	CMP[c] + H2O[c] => CYTD[c] + PI[c]	(CAGL0H09218g)	3.1.3.5	Nucleotide Salvage Pathway	3	Blastp
ZH0529	Cytidylate kinase	ATP[c] + CMP[c] <=> ADP[c] + CDP[c]	(CAGL0L09867g)	2.7.4.14	Nucleotide Salvage Pathway	3	Blastp	KEGG
ZH0530	cytidine kinase (GTP)	CYTD[c] + GTP[c] => GDP[c] + CMP[c] + H[c]	(CAGL0I05654g)	2.7.1.48	Nucleotide Salvage Pathway	3	Blastp	KEGG
ZH0531	2'-Deoxyadenosine 5'-diphosphate:oxidized-thioredoxin 2'-oxidoreductase	RTHIO[c] + ADP[c] => DADP[c] + OTHIO[c] + H2O[c]	((CAGL0J03146g) and (CAGL0D03432g)) or ((CAGL0J03146g) and (CAGL0G04213g))	1.17.4.1	Nucleotide Salvage Pathway	3	Blastp	KEGG
ZH0532	ribonucleoside-diphosphate reductase (CDP)	RTHIO[c] + CDP[c] => DCDP[c] + OTHIO[c] + H2O[c]	((CAGL0J03146g) and (CAGL0D03432g)) or ((CAGL0J03146g) and (CAGL0G04213g))	1.17.4.1	Nucleotide Salvage Pathway	3	Blastp	KEGG
ZH0533	ribonucleoside-diphosphate reductase (UDP)	UTP[c] + RTHIO[c] => H2O[c] + DUTP[c] + OTHIO[c]	(CAGL0K00803g) or (CAGL0K00803g) or (CAGL0E00583g)	1.17.4.2	Nucleotide Salvage Pathway	3	Blastp
ZH0534	ribonucleoside-diphosphate reductase (CDP)	CTP[c] + RTHIO[c] => H2O[c] + DCTP[c] + OTHIO[c] + H[c]	(CAGL0K00803g) or (CAGL0E00583g) or (CAGL0K00803g)	1.17.4.2	Nucleotide Salvage Pathway	3	Blastp
ZH0535	ribonucleoside-diphosphate reductase (GDP)	GTP[c] + RTHIO[c] => H2O[c] + DGTP[c] + OTHIO[c]	(CAGL0K00803g) or (CAGL0E00583g) or (CAGL0K00803g)	1.17.4.2	Nucleotide Salvage Pathway	3	Blastp
ZH0536	ribonucleoside-diphosphate reductase (ADP)	ATP[c] + RTHIO[c] => H2O[c] + DATP[c] + OTHIO[c]	(CAGL0K00803g) or (CAGL0E00583g) or (CAGL0K00803g)	1.17.4.2	Nucleotide Salvage Pathway	3	Blastp
ZH0537	ribonucleoside-diphosphate reductase (GDP)	GDP[c] + RTHIO[c] => DGDP[c] + OTHIO[c] + H2O[c]	((CAGL0J03146g) and (CAGL0D03432g)) or ((CAGL0J03146g) and (CAGL0G04213g))	1.17.4.1	Nucleotide Salvage Pathway	3	Blastp	KEGG
ZH0538	purine-nucleoside phosphorylase (Inosine)	INS[c] + PI[c] <=> HYN[c] + R1P[c]	(CAGL0J08800g)	2.4.2.1	Nucleotide Salvage Pathway	3	Blastp	KEGG
ZH0539	purine-nucleoside phosphorylase (Deoxyinosine)	DIN[c] + PI[c] <=> DR1P[c] + HYN[c]	(CAGL0J08800g)	2.4.2.1	Nucleotide Salvage Pathway	3	Blastp	KEGG
ZH0540	hypoxanthine phosphoribosyltransferase (Hypoxanthine)	HYN[c] + PRPP[c] => PPI[c] + IMP[c]	(CAGL0F02563g) or (CAGL0M00484g)	2.4.2.8	Nucleotide Salvage Pathway	3	Blastp	KEGG
ZH0541	nucleoside-diphosphate kinase (ATP:GDP)	ATP[c] + GDP[c] <=> ADP[c] + GTP[c]	(CAGL0M13277g)	2.7.4.6	Nucleotide Salvage Pathway	3		KEGG
ZH0542	nucleoside-diphosphate kinase (ATP:CDP)	ATP[c] + CDP[c] + H[c] <=> ADP[c] + CTP[c]	(CAGL0M13277g)	2.7.4.6	Nucleotide Salvage Pathway	3		KEGG
ZH0543	nucleoside-diphosphate kinase (ATP:dCDP)	ATP[c] + DCDP[c] <=> ADP[c] + DCTP[c]	(CAGL0M13277g)	2.7.4.6	Nucleotide Salvage Pathway	3		KEGG
ZH0544	nucleoside-diphosphate kinase (ATP:IDP)	ATP[c] + IDP[c] <=> ADP[c] + ITP[c]	(CAGL0M13277g)	2.7.4.6	Nucleotide Salvage Pathway	3		KEGG
ZH0545	nucleoside-diphosphate kinase (ATP:dGDP)	ATP[c] + DGDP[c] <=> ADP[c] + DGTP[c]	(CAGL0M13277g) or (CAGL0E05610g)	2.7.1.40	Nucleotide Salvage Pathway	4	Blastp	KEGG		19761804;20037925;17008113;17154310;16972982;16713000;15242462;21318623;20886645;20222442;20112677;18837363;18956756;16369692;15847168;16245884;15625313;15971591;12382048;16232832;10976333;10936657;16232593
ZH0546	dTMP kinase	ATP[c] + DTMP[c] <=> ADP[c] + DTDP[c]	(CAGL0H01881g)	2.7.4.9	Nucleotide Salvage Pathway	3	Blastp	KEGG
ZH0547	nucleoside-diphosphate kinase (ATP:dADP)	ATP[c] + DADP[c] <=> ADP[c] + DATP[c]	(CAGL0M13277g)	2.7.4.6	Nucleotide Salvage Pathway	3		KEGG
ZH0548	dCTP deaminase	DCTP[c] + H[c] + H2O[c] => DUTP[c] + NH3[c]	(CAGL0G05852g)	3.5.4.13	Nucleotide Salvage Pathway	3	Blastp
ZH0549	dCMP deaminase	DC[c] + H2O[c] + H[c] -> DU[c] + NH3[c]	(CAGL0G05852g)	3.5.4.12	Nucleotide Salvage Pathway	3	Blastp	KEGG
ZH0550	5'-nucleotidase (IMP)	H2O[c] + IMP[c] => INS[c] + PI[c]	(CAGL0L04268g)	3.1.3.5	Nucleotide Salvage Pathway	3	Blastp
ZH0551	insosine kinase	ATP[c] + INS[c] => ADP[c] + H[c] + IMP[c]		2.7.1.73	Nucleotide Salvage Pathway	3	Blastp
ZH0552	purine-nucleoside phosphorylase (Deoxyadenosine)	DA[c] + PI[c] <=> DR1P[c] + AD[c]	(CAGL0J08800g)	2.4.2.1	Nucleotide Salvage Pathway	3	Blastp	KEGG
ZH0553	Adenine deaminase/adenosine deaminase	DA[c] + H2O[c] + H[c] => DIN[c] + NH3[c]	(CAGL0J05984g)	3.5.4.4	Nucleotide Salvage Pathway	3	Blastp	KEGG
ZH0554	nucleoside-triphosphatase (dGTP)	DGTP[c] + H2O[c] => DGDP[c] + PI[c] + H[c]		3.6.1.15	Nucleotide Salvage Pathway	3	Blastp
ZH0555	nucleoside-triphosphatase (GTP)	GTP[c] + H2O[c] => GDP[c] + PI[c] + H[c]		3.6.1.15	Nucleotide Salvage Pathway	3	Blastp
ZH0556	5'-nucleotidase (dTMP)	DTMP[c] + H2O[c] => PI[c] + DT[c]		3.1.3.5	Nucleotide Salvage Pathway	3	Blastp
ZH0557	purine-nucleoside phosphorylase (Xanthosine)	PI[c] + XTSINE[c] <=> R1P[c] + XAN[c]	(CAGL0J08800g)	2.4.2.1	Nucleotide Salvage Pathway	3	Blastp	KEGG
ZH0558	5'-nucleotidase (AMP)	AMP[c] + H2O[c] => ADN[c] + PI[c]		3.1.3.5	Nucleotide Salvage Pathway	3	Blastp
ZH0559	5'-nucleotidase (GMP)	GMP[c] + H2O[c] => GSN[c] + PI[c]		3.1.3.5	Nucleotide Salvage Pathway	3	Blastp
ZH0560	guanosine kinase	ATP[c] + GSN[c] => ADP[c] + GMP[c] + H[c]		2.7.1.73	Nucleotide Salvage Pathway	3	Blastp	KEGG
ZH0561	5'-nucleotidase (dCMP)	DCMP[c] + H2O[c] => DC[c] + PI[c]		3.1.3.5	Nucleotide Salvage Pathway	3	Blastp	KEGG
ZH0562	nucleoside-diphosphate kinase (ATP:dTDP)	ATP[c] + DTDP[c] <=> ADP[c] + DTTP[c]	(CAGL0M13277g)	2.7.4.6	Nucleotide Salvage Pathway	3	Blastp	KEGG
ZH0563	dTTP nucleotidohydrolase	DTTP[c] + H2O[c] => DTDP[c] + PI[c] + H[c]	CAGL0H09746g	3.6.1.5	Nucleotide Salvage Pathway	3	Blastp	KEGG
ZH0564	nucleoside-diphosphatase (ADP)	ADP[c] + H2O[c] => AMP[c] + H[c] + PI[c]	CAGL0H09746g	3.6.1.6	Nucleotide Salvage Pathway	3		KEGG
ZH0565	nucleoside-diphosphatase (GDP)	GDP[c] + H2O[c] => GMP[c] + H[c] + PI[c]	CAGL0H09746g	3.6.1.6	Nucleotide Salvage Pathway	3		KEGG
ZH0566	nucleoside-diphosphatase (UDP)	H2O[c] + UDP[c] => H[c] + PI[c] + UMP[c]	CAGL0H09746g	3.6.1.6	Nucleotide Salvage Pathway	3		KEGG
ZH0567	UTP diphosphohydrolase	H2O[c] + UTP[c] => H[c] + PI[c] + UDP[c]	CAGL0H09746g	3.6.1.5	Nucleotide Salvage Pathway	3	Blastp	KEGG
ZH0568	dTDP phosphohydrolase	DTDP[c] + H2O[c] => DTMP[c] + PI[c] + H[c]	CAGL0H09746g	3.6.1.6	Nucleotide Salvage Pathway	3		KEGG
ZH0569	ATP diphosphohydrolase	ATP[c] + H2O[c] => ADP[c] + H[c] + PI[c]	CAGL0H09746g	3.6.1.5	Nucleotide Salvage Pathway	3	Blastp	KEGG
ZH0570	GTP diphosphohydrolase	GTP[c] + 2 H2O[c] => GMP[c] + 2 H[c] + 2 PI[c]	(CAGL0H09746g)	3.6.1.5	Nucleotide Salvage Pathway	3	Blastp
ZH0571	nucleoside-diphosphatase (GDP)	GDP[g] + H2O[g] => GMP[g] + PI[g] + H[g]	CAGL0L01243g	3.6.1.6	Nucleotide Salvage Pathway	4		KEGG		1856441
ZH0572	methenyltetrahydrofolate cyclohydrolase	METHF[c] + H2O[c] <=> FTHF[c] + H[c]	(CAGL0K00913g) or (CAGL0M01694g)	3.5.4.9	One carbon pool by folate	3	Blastp	KEGG
ZH0573	methenyltetrahydrifikate cyclohydrolase, mitochondrial	METHF[m] + H2O[m] <=> FTHF[m] + H[m]	(CAGL0K00913g) or (CAGL0M01694g)	3.5.4.9	One carbon pool by folate	3	Blastp	KEGG
ZH0574	5-Formyltetrahydrofolate cyclo-ligase (ADP-forming)	ATP[c] + 5FTHF[c] => ADP[c] + PI[c] + METHF[c]	(CAGL0F09185g)	6.3.3.2	One carbon pool by folate	2		KEGG
ZH0575	5-Formyltetrahydrofolate cyclo-ligase (ADP-forming)	ATP[m] + 5FTHF[m] => ADP[m] + PI[m] + METHF[m]	(CAGL0F09185g)	6.3.3.2	One carbon pool by folate	2		KEGG
ZH0576	Methylenetetrahydrofolate dehydrogenase (NAD+)	METTHF[c] + NAD[c] => METHF[c] + NADH[c]	(CAGL0G02189g)	1.5.1.15	One carbon pool by folate	3	Blastp	KEGG
ZH0577	Methylenetetrahydrofolate dehydrogenase（NADP)	METTHF[c] + NADP[c] <=> METHF[c] + NADPH[c]	(CAGL0K00913g) or (CAGL0M01694g)	1.5.1.5	One carbon pool by folate	3	Blastp	KEGG
ZH0578	Methylenetetrahydrofolate dehydrogenase,（NADP) mitochondrial	METTHF[m] + NADP[m] <=> METHF[m] + NADPH[m]	(CAGL0K00913g) or (CAGL0M01694g)	1.5.1.5	One carbon pool by folate	3	Blastp	KEGG
ZH0579	tetrahydrofolate aminomethyltransferase, mitochondrial	H2O[m] + METHF[m] => 5FTHF[m] + H[m]	(CAGL0D04356g) and (CAGL0L00429g) and (CAGL0M12188g) and ((CAGL0K06831g) and (CAGL0L12078g))	2.1.2.10	One carbon pool by folate	3	Blastp	KEGG
ZH0580	GTP cyclohydrolase I	GTP[c] + H2O[c] => FOR[c] + AHTD[c] + H[c]	(CAGL0F08503g)	3.5.4.16	One carbon pool by folate	3	Blastp	KEGG
ZH0581	Formyltetrahydrofolate synthetase	THF[c] + FOR[c] + ATP[c] <=> ADP[c] + PI[c] + FTHF[c]	(CAGL0K00913g) or (CAGL0M01694g)	6.3.4.3	One carbon pool by folate	3	Blastp	KEGG
ZH0582	Formyltetrahydrofolate synthetase ,mitochondrial	THF[m] + FOR[m] + ATP[m] <=> ADP[m] + PI[m] + FTHF[m]	(CAGL0K00913g) or (CAGL0M01694g)	6.3.4.3	One carbon pool by folate	3	Blastp	KEGG
ZH0583	Aminodeoxychorismate synthase	CHOR[c] + GLN[c] => GLU[c] + DECHOR[c]	(CAGL0M10934g)	2.6.1.85	One carbon pool by folate	2	Blastp	KEGG
ZH0584	2-amino-4-hydroxy-6-hydroxymethyldihydropteridine diphosphokinase, mitochondrial	ATP[m] + AHHMP[m] => AMP[c] + AHHMD[m] + H[m]	(CAGL0J07920g)	2.7.6.3	One carbon pool by folate	3	Blastp	KEGG
ZH0585	dihydroneopterin aldolase	DHP[m] => GLAL[m] + AHHMP[m]	(CAGL0J07920g)	4.1.2.25	One carbon pool by folate	3	Blastp	KEGG
ZH0586	dihydropteroate synthase, mitochondrial	AHHMP[m] + PABA[m] => DHPT[m] + H2O[m]	(CAGL0J07920g)	2.5.1.15	One carbon pool by folate	3	Blastp	KEGG
ZH0587	5,10-methylenetetrahydrofolatereductase (NADPH)	METTHF[c] + NADPH[c] + 2 H[c] => MTHF[c] + NADP[c]	(CAGL0F07029g) or (CAGL0J09504g)	1.5.1.20	One carbon pool by folate	3	Blastp	KEGG
ZH0588	dihydrofolate synthase	ATP[c] + DHPT[c] + GLU[c] => ADP[c] + PI[c] + DHF[c] + H[c]	(CAGL0J03762g) or (CAGL0K03553g)	6.3.2.17	One carbon pool by folate	3	Blastp	KEGG
ZH0589	Dihydropteroate synthase	PABA[m] + AHHMD[m] => PPI[m] + DHPT[m]	(CAGL0J07920g)	2.5.1.15	One carbon pool by folate	3	Blastp	KEGG
ZH0590	Tetrahydrofolate:L-glutamate gamma-ligase (ADP-forming)	THF[c] + ATP[c] + GLU[c] <=> ADP[c] + PI[c] + THFG[c] + H[c]	(CAGL0K03553g) or (CAGL0J03762g)	6.3.2.17	One carbon pool by folate	2	Blastp	KEGG
ZH0591	alkaline phosphatase (Dihydroneopterin)	AHTD[c] + 3 H2O[c] => DHP[c] + 3 PI[c] + 2 H[c]	(CAGL0H07359g)	3.1.3.1	One carbon pool by folate	3	Blastp	KEGG
ZH0592	dihydrofolate reductase (irreversible),mitochondrial	DHF[m] + NADPH[m] + H[m] => THF[m] + NADP[m]	(CAGL0J00385g) or (CAGL0J03894g) or (CAGL0L11044g)	1.5.1.3	One carbon pool by folate	4	Blastp	KEGG		19152636
ZH0593	dihydrofolate reductase, mitochondrial	DHF[c] + NADPH[c] + H[c] => THF[c] + NADP[c]	(CAGL0J00385g) or (CAGL0J03894g) or (CAGL0L11044g)	1.5.1.3	One carbon pool by folate	4	Blastp	KEGG		19152636
ZH0594	Dihydroneopterin monophosphate dephosphorylase	DHPP[c] + H2O[c] => DHP[c] + PI[c] + H[c]	(CAGL0L07304g)	3.6.1.-	One carbon pool by folate	2		KEGG
ZH0595	Aminodeoxychorismate lyase	DECHOR[c] => PYR[c] + PABA[c] + H[c]	CAGL0M13497g	4.1.3.38	One carbon pool by folate	2		KEGG
ZH0596	Dolichyl-diphosphate phosphohydrolase	DODP[c] + H2O[c] => DOLP[c] + PI[c] + 2 H[c]	(CAGL0K04103g)	3.6.1.43	Other	2		KEGG
ZH0597	Acyl-[acyl-carrier protein] formation	0.1851 C140[c] + 0.1867 C141[c] + 0.1645 C160[c] + 0.1658 C161[c] + 0.1482 C180[c] + 0.1493 C181[c] => FAA[c]			Other	4
ZH0598	hydrogen peroxide reductase (thioredoxin)	H2O2[c] + RTHIO[c] => 2 H2O[c] + OTHIO[c]	((CAGL0K00803g) or (CAGL0E00583g)) and ((CAGL0K06259g) or (CAGL0G07271g))		Other	4	Blastp			19693686
ZH0599	hydrogen peroxide reductase (thioredoxin), mitochondrial	H2O2[m] + RTHIO[m] <=> 2 H2O[m] + OTHIO[m]	(CAGL0A04433g) and ((CAGL0E00583g) or (CAGL0K00803g))		Other	4	Blastp			19693686
ZH0600	hydrogen peroxide reductase (thioredoxin), peroxisomal	H2O2[x] + RTHIO[x] <=> 2 H2O[x] + OTHIO[x]	((CAGL0M11704g) and (CAGL0K00803g)) or ((CAGL0M11704g) and (CAGL0E00583g))		Other	4	Blastp			19693686
ZH0601	2-deoxyglucose-6-phosphatase	2DOXG6P[c] + H2O[c] => 2DGLC[c] + PI[c]	(CAGL0D04092g) or (CAGL0M12925g)	3.1.3.68	Other	3	Blastp	KEGG
ZH0602	Composition of cell wall	0.0418 PROT[c] + 0.0588 CHIT[c] + 2.1458 MAN[c] + 2.381 GLC[c] + 0.2058 13GLUCAN[c] + 0.8181 16GLUCAN[c] => CELLWALL[c]			Other	4
ZH0603	(2E,6E)-farnesyl-diphosphate:isopentenyl-diphosphate cistransferase	FPP[c] + IPPP[c] + 3 H[c] => DDDOLIP[c] + PPI[c]	(CAGL0C04279g) or (CAGL0K03355g)	2.5.1.87	other	2		KEGG
ZH0604	glutathione synthetase	GLY[c] + GC[c] + ATP[c] => RGT[c] + PI[c] + ADP[c] + H[c]	(CAGL0F00825g)	6.3.2.3	Other Amino Acid Metabolism	3	Blastp	KEGG
ZH0605	glutathione oxidoreductase	OGT[c] + H[c] + NADPH[c] => 2 RGT[c] + NADP[c]	((CAGL0H05665g) and (CAGL0K05813g)) or ((CAGL0H05665g) and (CAGL0L11990g)) or ((CAGL0H05665g) and (CAGL0G08151g))	1.8.1.7	Other Amino Acid Metabolism	3	Blastp	KEGG
ZH0606	Glutathione peroxidase	2 RGT[c] + H2O2[c] <=> OGT[c] + 2 H2O[c]	(CAGL0K10868g) or (CAGL0C01705g) or (CAGL0I00264g)	1.11.1.9	Other Amino Acid Metabolism	4	Blastp	KEGG		18375620;19693686;21156173
ZH0607	glutathione peroxidase, mitochondria	2 RGT[m] + H2O2[m] <=> OGT[m] + 2 H2O[m]	(CAGL0M07271g)	1.11.1.9	Other Amino Acid Metabolism	3	Blastp	KEGG
ZH0608	glutathione oxidoreductase	OGT[m] + H[m] + NADPH[m] => 2 RGT[m] + NADP[m]	(CAGL0H05665g) and (CAGL0M07271g)	1.8.1.7	Other Amino Acid Metabolism	3	Blastp	KEGG
ZH0609	gamma-glutamylcysteine synthetase	CYS[c] + GLU[c] + ATP[c] => GC[c] + PI[c] + ADP[c] + H[c]	(CAGL0L03630g)	6.3.2.2	Other Amino Acid Metabolism	3	Blastp	KEGG
ZH0610	nitrilase	APROP[c] + 2 H2O[c] => ALA[c] + NH3[c]	(CAGL0L05588g) or (CAGL0G01210g)	3.5.5.1	Other Amino Acid Metabolism	3	Blastp	KEGG
ZH0611	Peptide alpha-N-acetyltransferase	ACCOA[c] + PPD[c] => APEP[c] + COA[c] + H[c]	(CAGL0C05313g) or (CAGL0E03003g)	2.3.1.88	Other Amino Acid Metabolism	3	Blastp	KEGG
ZH0612	Cysteinylglycinase aminopeptidase	CGLY[c] + H2O[c] => GLY[c] + CYS[c]	(CAGL0C02035g and CAGL0J11484g and CAGL0B03289g)	3.4.11.2	Other Amino Acid Metabolism	2		KEGG
ZH0613	glycylpeptide N-tetradecanoyltransferase	GLP[c] + C140COA[c] => COA[c] + TGLP[c]	(CAGL0A04059g)	2.3.1.97	Other Amino Acid Metabolism	3	Blastp	KEGG
ZH0614	g-glutamyltransferase	ALA[c] + RGT[c] => CGLY[c] + GLUALA[c]	CAGL0I00506g	2.3.2.2	Other Amino Acid Metabolism	3	Blastp	KEGG
ZH0615	ATP synthase subunit , mitochondrial	ADP[m] + 3 H[c] + PI[m] => ATP[m] + 2 H[m] + H2O[m]	(ATP8) and (ATP6) and (ATP9) and (CAGL0M09581g) and (CAGL0I04686g) and (CAGL0C04455g) and ((CAGL0J06380g) or (CAGL0J09262g)) and (CAGL0H01397g) and (CAGL0H07023g) and (CAGL0A03036g) and (CAGL0H00506g) and (CAGL0L09713g) and (CAGL0I00572g) and (CAGL0H04191g) and (CAGL0H05489g) and (CAGL0A01111g) and (CAGL0K02409g)	3.6.3.14	Oxidative Phosphorylation	4	Blastp	KEGG	TCDB	20037925;16972982;16630005;16713000;20112677;18956756;16404561;16245884;16110964
ZH0616	Cytochrome c oxidase subunit 1	O2[m] + 4 FRO[m] + 6 H[m] => 4 FRI[m] + 2 H2O[m] + 6 H[c]	COX1 and COX2 and COX3 and CAGL0D00748g and CAGL0L06160g and CAGL0L06204g and CAGL0J00429g and CAGL0A03542g and CAGL0C02623g and CAGL0H02491g and CAGL0C01325g and CAGL0I01408g	1.9.3.1	Oxidative phosphorylation	4	Blastp	KEGG	TCDB
ZH0617	Cytochrome b-c1 complex subunit Rieske, mitochondrial	Q6H2[m] + 2 FRI[m] + 1.5 H[m] => COQ6[m] + 2 FRO[m] + 1.5 H[c]	((CYTB) and (CAGL0F04565g) and (CAGL0G10153g) and (CAGL0I03190g) and (CAGL0D05192g) and (CAGL0H09328g) and (CAGL0K02893g) and (CAGL0I06270g) and (CAGL0L10406g) and (CAGL0G10131g)) and (CAGL0I01408g)	1.10.2.2	Oxidative phosphorylation	4	Blastp	KEGG	TCDB
ZH0618	Cytochrome c peroxidase, mitochondrial	2 FRO[m] + H2O2[m] => 2 FRI[m] + 2 H2O[m]	(CAGL0K08184g) and (CAGL0I01408g)		Oxidative Phosphorylation	4	Blastp
ZH0619	Fumarate reductase	FADH2[m] + FUM[m] => SUCC[m] + FAD[m]	(CAGL0I01320g) or (CAGL0L01177g)	1.3.1.6	Oxidative Phosphorylation	4	Blastp
ZH0620	External NADH-ubiquinone oxidoreductase	NADH[m] + COQ6[m] + H[m] => Q6H2[m] + NAD[m]	(CAGL0B02431g) or (CAGL0I00748g)	1.6.5.3	Oxidative phosphorylation	4	Blastp
ZH0621	External NADH-ubiquinone oxidoreductase	NADH[c] + COQ6[m] + H[c] => Q6H2[m] + NAD[c]	(CAGL0B02431g) or (CAGL0I00748g)	1.6.5.3	Oxidative phosphorylation	4	Blastp
ZH0622	inorganic diphosphatase	PPI[c] + H2O[c] => 2 PI[c] + H[c]	(CAGL0H02233g) or (CAGL0H09878g)	3.6.1.1	Oxidative phosphorylation	4	Blastp	KEGG
ZH0623	inorganic diphosphatase, mitochondrial	PPI[m] + H2O[m] => 2 PI[m] + H[m]	(CAGL0H02233g) or (CAGL0H09878g)	3.6.1.1	Oxidative phosphorylation	4	Blastp	KEGG
ZH0624	succinate dehydrogenase (ubiquinone-6), mitochondrial	FAD[m] + SUCC[m] <=> FADH2[m] + FUM[m]	(CAGL0D01958g) and (CAGL0J00847g) and ((CAGL0C03223g) or (CAGL0E03850g)) and (CAGL0F05863g)	1.3.5.1	Oxidative Phosphorylation	4	Blastp			20037925;17008113;15242462;20222442;16369692;15847168;15971591
ZH0625	Electron-transferring-flavoprotein dehydrogenase	FADH2[m] + COQ6[m] <=> Q6H2[m] + FAD[m]	(CAGL0C03223g) and (CAGL0D01958g) and (CAGL0E03850g) and (CAGL0F05863g) and (CAGL0J00847g)	1.3.5.1	Oxidative phosphorylation	4		KEGG
ZH0626	ATP synthase, Golgi Apparatus	ADP[g] + 3 H[c] + PI[g] => ATP[g] + 2 H[g] + H2O[g]	(CAGL0C00649g and CAGL0I03960g and CAGL0I01562g and CAGL0J11880g and CAGL0D04048g and CAGL0J00627g and CAGL0F08987g and CAGL0L05126g and CAGL0M00660g and CAGL0F06347g and CAGL0E05346g and CAGL0F08987g and CAGL0K05379g)		Oxidative Phosphorylation	4	Blastp
ZH0627	Vacuolar ATP synthase	ADP[v] + 3 H[c] + PI[v] => ATP[v] + 2 H[v] + H2O[v]	CAGL0C00649g and CAGL0I03960g and CAGL0I01562g and CAGL0J11880g and CAGL0D04048g and CAGL0J00627g and CAGL0F08987g and CAGL0L05126g and CAGL0M00660g and (CAGL0C02959g or CAGL0F06347g) and CAGL0E05346g and (CAGL0I01562g or CAGL0E06204g) and CAGL0K05379g	3.6.3.14	Oxidative Phosphorylation	4			TCDB
ZH0628	3-methyl-2-oxobutanoate hydroxymethyltransferase	OVAL[c] + H2O[c] + METTHF[c] => AKP[c] + THF[c]	(CAGL0M06215g)	2.1.2.11	Pantothenate and CoA Biosynthesis	3	Blastp	KEGG
ZH0629	Ketol-acid reductoisomerase, mitochondrial	AKP[m] + NADPH[m] + H[m] => NADP[m] + PANT[m]	(CAGL0B03047g)	1.1.1.86	Pantothenate and CoA biosynthesis	3	Blastp	KEGG
ZH0630	2-dehydropantoate 2-reductase	AKP[c] + NADPH[c] + H[c] => PANT[c] + NADP[c]	(CAGL0L10538g)	1.1.1.169	Pantothenate and CoA biosynthesis	3	Blastp	KEGG
ZH0631	N-[(R)-4'-Phosphopantothenoyl]-L-cysteine carboxy-lyase	4PPNCYS[c] + H[c] => 4PPNT[c] + CO2[c]	(CAGL0L05302g)	4.1.1.36	Pantothenate and CoA Biosynthesis	2		KEGG
ZH0632	ATP:pantetheine-4'-phosphate adenylyltransferase	ATP[m] + 4PPNT[m] + H[c] => PPI[m] + DPCOA[m]	(CAGL0G00352g)	2.7.7.3	Pantothenate and CoA Biosynthesis	2		KEGG
ZH0633	ATP:pantetheine-4'-phosphate adenylyltransferase	ATP[c] + 4PPNT[c] + H[c] => PPI[c] + DPCOA[c]	(CAGL0G00352g)	2.7.7.3	Pantothenate and CoA Biosynthesis	2		KEGG
ZH0634	dephospho-CoA kinase	ATP[c] + DPCOA[c] => ADP[c] + COA[c] + H[c]	(CAGL0F05555g)	2.7.1.24	Pantothenate and CoA Biosynthesis	3	Blastp	KEGG
ZH0635	dephospho-CoA kinase	ATP[m] + DPCOA[m] => ADP[m] + COA[m] + H[m]	(CAGL0F05555g)	2.7.1.24	Pantothenate and CoA Biosynthesis	3	Blastp	KEGG
ZH0636	ATP:pantothenate 4'-phosphotransferase	ATP[c] + PNTO[c] => ADP[c] + 4PPNTO[c] + H[c]	(CAGL0H01551g)	2.7.1.33	Pantothenate and CoA Biosynthesis	3	Blastp	KEGG
ZH0637	pantothenate synthase	ATP[c] + PANT[c] + BALA[c] => AMP[c] + PPI[c] + PNTO[c] + H[c]	(CAGL0H06523g)	6.3.2.1	Pantothenate and CoA Biosynthesis	3	Blastp	KEGG
ZH0638	aspartate 1-decarboxylase	ASP[c] + H[c] => BALA[c] + CO2[c]		4.1.1.11	Pantothenate and CoA Biosynthesis	2		KEGG
ZH0639	valine transaminase, mitochondiral	OVAL[m] + GLU[m] <=> VAL[m] + AKG[m]	(CAGL0F09207g) or (CAGL0M00176g)	2.6.1.42	Pantothenate and CoA biosynthesis	2	Blastp	KEGG
ZH0640	(R)-4'-Phosphopantothenate:L-cysteine ligase	ATP[c] + 4PPNTO[c] + CYS[c] => AMP[c] + PPI[c] + 4PPNCYS[c] + H[c]	(CAGL0M06721g)	6.3.2.5	Pantothenate and CoA biosynthesis	3	Blastp	KEGG
ZH0641	CoA hydrolase (peroxisomal)	COA[x] + H2O[x] => 2 H[x] + 4PPNT[x] + PAP[x]	(CAGL0K10846g)		Pantothenate and CoA Biosynthesis	2	Blastp
ZH0642	acyl carrier protein synthase, mitochondrial	COA[m] + H2O[m] => 2 H[m] + 4PPNT[m] + PAP[m]	(CAGL0M02365g)		Pantothenate and CoA Biosynthesis	2	Blastp
ZH0643	Ketol-acid reductoisomerase, mitochondrial	ACLAC[m] + NADPH[m] + H[m] => DH3VA[m] + NADP[m]	(CAGL0B03047g)	1.1.1.86	Pantothenate and CoA biosynthesis	3	Blastp	KEGG
ZH0644	2,3-Dihydroxy-3-methylbutanoate hydro-lyase	DH3VA[m] => OVAL[m] + H2O[m]	(CAGL0B03993g)	4.2.1.9	Pantothenate and CoA biosynthesis	3	Blastp	KEGG
ZH0645	phosphopantothenate-cysteine ligase	CTP[c] + 4PPNTO[c] + CYS[c] => CMP[c] + PPI[c] + 4PPNCYS[c] + 2 H[c]	(CAGL0M06721g)	6.3.2.5	Pantothenate and CoA Biosynthesis	3	Blastp	KEGG
ZH0646	Ribitol dehydrogenase	RIBOL[c] + NAD[c] => RL[c] + NADH[c] + H[c]	CAGL0H05533g		Pentose and glucuronate interconversions	2		KEGG
ZH0647	Ribitol dehydrogenase	RIBOL[c] + NADP[c] => RL[c] + NADPH[c] + H[c]	CAGL0H05533g		Pentose and glucuronate interconversions	2	Blastp
ZH0648	Ribulose-phosphate 3-epimerase	RL5P[c] <=> XUL5P[c]	(CAGL0L05478g)	5.1.3.1	Pentose and glucuronate interconversions	3	Blastp	KEGG
ZH0649	Alkaline phosphatase	D6PGC[c] + H2O[c] => GLCNT[c] + PI[c]	(CAGL0H07359g)	3.1.3.1	Pentose Phosphate Pathway	3	Blastp	KEGG
ZH0650	D-Gluconate 6-phosphotransferase	ATP[c] + GLCNT[c] => ADP[c] + D6PGC[c] + H[c]	(CAGL0K11297)	2.7.1.12	Pentose Phosphate Pathway	4		KEGG		19761804;20037925;17008113;17154310;16972982;16713000;15242462;21318623;20886645;20222442;20112677;18837363;18956756;16369692;15847168;16245884;15625313;15971591;12382048;16232832;10976333;10936657;16232593
ZH0651	D-Ribose 1,5-phosphomutase	R1P[c] <=> R5P[c]	(CAGL0K07480g) or (CAGL0K03421g) or (CAGL0M02981g)	5.4.2.2	Pentose phosphate pathway	3	Blastp	KEGG
ZH0652	xylitol dehydrogenase (D-xyulose-forming)	NAD[c] + XYLT[c] => H[c] + NADH[c] + UL[c]	(CAGL0M14047g)	1.1.1.9	Pentose phosphate pathway	3		KEGG
ZH0653	Xylulose kinase	ATP[c] + UL[c] => ADP[c] + H[c] + XUL5P[c]	(CAGL0G09339g)	2.7.1.17	Pentose phosphate pathway	3	Blastp	KEGG
ZH0654	xylose reductase	H[c] + NADPH[c] + XYLD[c] => NADP[c] + XYLT[c]	(CAGL0I01122g)	1.1.1.21	Pentose phosphate pathway	3	Blastp	KEGG
ZH0655	Deoxyribokinase	ATP[c] + DRIB[c] => 2DR5P[c] + ADP[c] + H[c]	(CAGL0L08228g)	2.7.1.15	Pentose Phosphate Pathway	3	Blastp	KEGG
ZH0656	glucose 6-phosphate dehydrogenase	BG6P[c] + NADP[c] => D6PGL[c] + NADPH[c] + H[c]	(CAGL0J07612g)	1.1.1.49	Pentose Phosphate Pathway	3	Blastp	KEGG
ZH0657	Probable 6-phosphogluconolactonase 3	D6PGL[c] + H2O[c] => D6PGC[c] + H[c]	(CAGL0M06963g) or (CAGL0M10956g) or (CAGL0I02200g)	3.1.1.31	Pentose Phosphate Pathway	3	Blastp	KEGG
ZH0658	6-phosphogluconate dehydrogenase, decarboxylating 2	D6PGC[c] + NADP[c] => NADPH[c] + CO2[c] + RL5P[c]	(CAGL0M13343g)	1.1.1.44	Pentose phosphate pathway	3	Blastp	KEGG
ZH0659	Ribose-5-phosphate isomerase	RL5P[c] <=> R5P[c]	(CAGL0L03740g)	5.3.1.6	Pentose phosphate pathway	3	Blastp	KEGG
ZH0660	Transaldolase	S7P[c] + T3P1[c] <=> E4P[c] + F6P[c]	(CAGL0B03069g) or (CAGL0K04235g)	2.2.1.2	Pentose phosphate pathway	3	Blastp	KEGG
ZH0661	Ribose-phosphate pyrophosphokinase	R5P[c] + ATP[c] <=> PRPP[c] + AMP[c] + H[c]	(CAGL0C05181g) or (CAGL0K02541g) or (CAGL0I05500g) or (CAGL0D05500g)	2.7.6.1	Pentose phosphate pathway	3	Blastp	KEGG
ZH0662	Probable ribokinase	RIB[c] + ATP[c] => R5P[c] + ADP[c] + H[c]	(CAGL0L08228g)	2.7.1.15	Pentose phosphate pathway	3	Blastp	KEGG
ZH0663	transketolase	F6P[c] + T3P1[c] <=> E4P[c] + XUL5P[c]	(CAGL0D01298g)	2.2.1.1	Pentose phosphate pathway	3	Blastp	KEGG
ZH0664	transketolase	S7P[c] + T3P1[c] <=> R5P[c] + XUL5P[c]	(CAGL0D01298g)	2.2.1.1	Pentose phosphate pathway	3	Blastp	KEGG
ZH0665	L-arogenate:2-oxoglutarate aminotransferase	ASP[c] + PHN[c] => OAA[c] + AG[c]	(CAGL0G01254g) or (CAGL0G06028g)	2.6.1.57	Phenylalanine, tyrosine and tryptophan biosynthesis	3	Blastp	KEGG
ZH0666	N-Formyl-L-kynurenine amidohydrolase	FKYN[c] + H2O[c] => FOR[c] + KYN[c] + H[c]	(CAGL0J05126g)	3.5.1.9	Phenylalanine, tyrosine and tryptophan biosynthesis	3	Blastp	KEGG
ZH0667	tyrosine transaminase, irreversible	4HPP[c] + GLU[c] <=> TYR[c] + AKG[c]	(CAGL0C01243g) or (CAGL0D01892g) or (CAGL0J04554g) or (CAGL0G06028g) or (CAGL0G01254g)	(2.6.1.9) or (2.6.1.1 2.6.1.5) or (2.5.1.57 2.6.1.5)	Phenylalanine, tyrosine and tryptophan biosynthesis	2		KEGG
ZH0668	tyrosine transaminase, mitochondrial	4HPP[m] + GLU[m] <=> TYR[m] + AKG[m]	(CAGL0K08580g)	2.6.1.1 or 2.6.1.5	Phenylalanine, tyrosine and tryptophan biosynthesis	2		KEGG
ZH0669	tyrosine transaminase, peroxisomal	4HPP[x] + GLU[x] <=> TYR[x] + AKG[x]	(CAGL0D01892g) or (CAGL0J04554g)	2.6.1.5 or 2.6.1.1	Phenylalanine, tyrosine and tryptophan biosynthesis	2		KEGG
ZH0670	L-Phenylalanine:2-oxoglutarate aminotransferase	PHE[c] + AKG[c] <=> PHPYR[c] + GLU[c]	(CAGL0C01243g) or (CAGL0G01254g) or (CAGL0D01892g) or (CAGL0J04554g) or (CAGL0K08580g)	(2.6.1.9) or (2.6.1.5 2.6.1.57) or (2.6.1.1)	Phenylalanine, tyrosine and tryptophan biosynthesis	2		KEGG		20222442
ZH0671	Tryptophan synthase	SER[c] + IGP[c] <=> TRP[c] + T3P1[c] + H2O[c]	(CAGL0A01430g)	4.2.1.20	Phenylalanine, tyrosine and tryptophan biosynthesis	3	Blastp	KEGG
ZH0672	indole-3-glycerol-phosphate synthase	CPAD5P[c] <=> IGP[c] + CO2[c] + H2O[c]	(CAGL0F00253g)	4.1.1.48	Phenylalanine, tyrosine and tryptophan biosynthesis	3	Blastp	KEGG
ZH0673	prephenate hydro-lyase (decarboxylating; phenylpyruvate-forming)	PHN[c] + H[c] => PHPYR[c] + H2O[c] + CO2[c]	(CAGL0M04059g)	4.2.1.51	Phenylalanine, tyrosine and tryptophan biosynthesis	3	Blastp	KEGG
ZH0674	Prephenate dehydrogenase [NADP+]	PHN[c] + NADP[c] <=> 4HPP[c] + CO2[c] + NADPH[c]	(CAGL0M06017g)	1.3.1.13	Phenylalanine, tyrosine and tryptophan biosynthesis	3	Blastp	KEGG
ZH0675	chorismate mutase	CHOR[c] <=> PHN[c]	(CAGL0K12232g)	5.4.99.5	Phenylalanine, tyrosine and tryptophan biosynthesis	2	Blastp	KEGG
ZH0676	prephenate dehydrogenase (NADP)	PHN[c] + NAD[c] -> 4HPP[c] + CO2[c] + NADH[c]	(CAGL0C03223g) or (CAGL0D05544g) or (CAGL0E03850g) or (CAGL0M06017g)	1.3.1.12	Phenylalanine, tyrosine and tryptophan biosynthesis	2		KEGG
ZH0677	N-(5'-phosphoribosyl)-anthranilate isomerase (trpC)	NPRAN[c] + H[c] <=> CPAD5P[c]	(CAGL0C04092g)	5.3.1.24	Phenylalanine, tyrosine and tryptophan biosynthesis	3	Blastp	KEGG
ZH0678	Phospho-2-keto-3-deoxyheptonate aldolase	E4P[c] + PEP[c] + H2O[c] + H[c] => PI[c] + 3DDAH7P[c]	(CAGL0C01573g) or (CAGL0H10142g)	2.5.1.54	Phenylalanine, tyrosine and tryptophan biosynthesis	3	Blastp	KEGG
ZH0679	3-phosphoshikimate 1-carboxyvinyltransferase, irreversible	PEP[c] + S3P[c] => PI[c] + 3PS[c]	(CAGL0M11484g)	2.5.1.19	Phenylalanine, tyrosine and tryptophan biosynthesis	3	Blastp	KEGG
ZH0680	shikimate dehydrogenase	DHSK[c] + NADPH[c] + H[c] => SME[c] + NADP[c]	(CAGL0M11484g)	1.1.1.25	Phenylalanine, tyrosine and tryptophan biosynthesis	3	Blastp	KEGG
ZH0681	3-dehydroquinate dehydratase, irreversible	DQT[c] => DHSK[c] + H2O[c]	(CAGL0M11484g)	4.2.1.10	Phenylalanine, tyrosine and tryptophan biosynthesis	3	Blastp	KEGG
ZH0682	shikimate kinase	ATP[c] + SME[c] => ADP[c] + S3P[c] + H[c]	(CAGL0M11484g)	2.7.1.71	Phenylalanine, tyrosine and tryptophan biosynthesis	3	Blastp	KEGG
ZH0683	aldehyde dehydrogenase (phenylacetaldehyde, NAD)	PHAL[c] + NAD[c] + H2O[c] => PAC[c] + NADH[c] + 2 H[c]	(CAGL0F07777g)	1.2.1.5	Phenylalanine, tyrosine and tryptophan biosynthesis	3	Blastp	KEGG
ZH0684	phenylpyruvate carboxy-lyase (phenylacetaldehyde-forming)	PHPYR[c] + H[c] => PHAL[c] + CO2[c]	(CAGL0A03102g)	4.1.1.-	Phenylalanine, tyrosine and tryptophan biosynthesis	4		KEGG		20199593
ZH0685	3-dehydroquinate synthase	3DDAH7P[c] => DQT[c] + PI[c] + H[c]	(CAGL0M11484g)	4.2.3.4	Phenylalanine, tyrosine and tryptophan biosynthesis	3	Blastp	KEGG
ZH0686	Chorismate synthase	3PS[c] => PI[c] + CHOR[c]	(CAGL0E05016g)	4.2.3.5	Phenylalanine, tyrosine and tryptophan biosynthesis	3	Blastp	KEGG
ZH0687	catalase	2 H2O2[c] => 2 H2O[c] + O2[c]	(CAGL0K10868g)	1.11.1.6	Phenylalanine, tyrosine and tryptophan biosynthesis	4	Blastp	KEGG		18375620;19693686;21156173
ZH0688	catalase, peroxisomal	2 H2O2[x] => 2 H2O[x] + O2[x]	(CAGL0K10868g)	1.11.1.6	Phenylalanine, tyrosine and tryptophan biosynthesis	4	Blastp	KEGG		18375620;19693686;21156173
ZH0689	L-phenylalanine:pyruvate aminotransferase	PHE[c] + PYR[c] <=> PHPYR[c] + ALA[c]	(CAGL0G06028g)	2.6.1.58	Phenylalanine, tyrosine and tryptophan biosynthesis	4		KEGG		20199593
ZH0690	L-arogenate hydro-lyase (decarboxylating; L-phenylalanine-forming)	AG[c] + H[c] => PHE[c] + H2O[c] + CO2[c]	(CAGL0M04059g)	4.2.1.51	Phenylalanine, tyrosine and tryptophan biosynthesis	3	Blastp	KEGG
ZH0691	Anthranilate phosphoribosyltransferase	ANTH[c] + PRPP[c] <=> PPI[c] + NPRAN[c]	(CAGL0A02574g)	2.4.2.18	Phenylalanine, tyrosine and tryptophan biosynthesis	3	Blastp	KEGG
ZH0692	2-deoxy-D-arabino-heptulosonate 7-phosphate synthetase, mitochondrial	E4P[m] + H2O[m] + PEP[m] + H[m] => 3DDAH7P[m] + PI[m]	(CAGL0H10142g) or (CAGL0C01573g)	2.5.1.54	Phenylalanine, tyrosine and tryptophan biosynthesis	3	Blastp	KEGG
ZH0693	amidase	H2O[c] + PAD[c] => NH3[c] + PAC[c]	CAGL0M05533g	3.5.1.4	Phenylalanine, tyrosine and tryptophan biosynthesis	2	Blastp
ZH0694	acyldihydroxyacetonephosphate reductase	AT3P2[c] + NADPH[c] + H[c] => AGL3P[c] + NADP[c]	(CAGL0G08690g)	1.1.1.101	Phospholipid metabolism	3	Blastp	KEGG
ZH0695	1-acylglycerol-3-phosphate acyltransferase	AGL3P[c] + ACYLCOA[c] => PA[c] + COA[c] + H[c]	(CAGL0I04070g) or (CAGL0G02365g) or (CAGL0L04642g)	2.3.1.51	Phospholipid metabolism	3	Blastp	KEGG
ZH0696	CDP-diacylglycerol--serine O-phosphatidyltransferae, mitochondrial	CDPDG[m] + GL3P[m] + 2 H[m] <=> CMP[m] + PGP[m]	(CAGL0B04741g)	2.7.8.5	Phospholipid metabolism	3	Blastp	KEGG
ZH0697	choline phosphate cytididyltransferase	CTP[c] + PCHO[c] => PPI[c] + CDPCHO[c] + H[c]	(CAGL0B04015g)	2.7.7.15	Phospholipid metabolism	3		KEGG
ZH0698	Choline kinase	ATP[c] + CHO[c] => ADP[c] + PCHO[c]	(CAGL0M04367g)	2.7.1.32	Phospholipid metabolism	3	Blastp	KEGG
ZH0699	CDP-diacylglycerol	PG[m] + CDPDG[m] => CL[m] + CMP[m] + 2 H[m]	(CAGL0I03784g)	2.7.8.-	Phospholipid metabolism	4	Blastp	KEGG		18343926
ZH0700	diacylglycerol cholinephosphotransferase	CDPCHO[c] + DAGLY[c] => CMP[c] + PC[c] + 2 H[c]	(CAGL0K09570g)	2.7.8.2	Phospholipid metabolism	3	Blastp	KEGG
ZH0701	diacylglycerol pyrophosphate phosphatase	H2O[c] + PA[c] => DAGLY[c] + PI[c]	(CAGL0H01177g)	3.1.3.4	Phospholipid metabolism	2		KEGG
ZH0702	CDP-Diacylglycerol synthetase, mitochondrial	CTP[m] + PA[m] <=> PPI[m] + CDPDG[m]	(CAGL0I04752g)	2.7.7.41	Phospholipid metabolism	3	Blastp	KEGG
ZH0703	CDP-Diacylglycerol synthetase	PA[c] + CTP[c] <=> CDPDG[c] + PPI[c]	(CAGL0I04752g)	2.7.7.41	Phospholipid metabolism	3	Blastp	KEGG
ZH0704	Ethanolamine kinase	ATP[c] + ETHAM[c] => ADP[c] + PTH[c] + H[c]	(CAGL0M04367g) or (CAGL0E01309g)	2.7.1.82	Phospholipid metabolism	2		KEGG
ZH0705	Ethanolaminephosphotransferase	CDPTN[c] + DAGLY[c] <=> CMP[c] + PE[c] + H[c]	(CAGL0L13068g)	2.7.8.1	Phospholipid metabolism	3	Blastp	KEGG
ZH0706	glycerol 3-phosphate acyltransferase (glycerone phosphate)	T3P2[c] + ACYLCOA[c] => AT3P2[c] + COA[c] + H[c]	(CAGL0E02849g)	2.3.1.42	Phospholipid metabolism	2		KEGG
ZH0707	glycerol 3-phosphate acyltransferase (glycerol 3-phosphate)	GL3P[c] + ACYLCOA[c] => AGL3P[c] + COA[c] + H[c]	(CAGL0E02849g)	2.3.1.15	Phospholipid metabolism	2		KEGG
ZH0708	Phospholipase	PC[c] + H2O[c] => CHO[c] + PA[c]	(CAGL0L03135g)	3.1.4.4	Phospholipid metabolism	2		KEGG
ZH0709	phosphatidylethanolamine N-methyltransferase	SA[c] + PE[c] => SAH[c] + PMME[c] + H[c]	(CAGL0E03201g)	2.1.1.17	Phospholipid metabolism	3	Blastp	KEGG
ZH0710	methylene-fatty-acyl-phospholipid synthase	SA[c] + PMME[c] => SAH[c] + PDME[c] + H[c]	(CAGL0F00363g)	2.1.1.71	Phospholipid metabolism	2		KEGG
ZH0711	Phospholipid methyltransferase	PDME[c] + SA[c] => PC[c] + SAH[c] + 2 H[c]	(CAGL0F00363g)	2.1.1.71	Phospholipid metabolism	2		KEGG
ZH0712	myo-Inositol-1-phosphate synthase	G6P[c] => I1P[c]	(CAGL0I06050g)	5.5.1.4	Phospholipid metabolism	4	Blastp	KEGG		19875437
ZH0713	1D-myo-Inositol 1-phosphate phosphohydrolase	I1P[c] + H2O[c] => MYOI[c] + PI[c]	(CAGL0H01089g) or (CAGL0J00319g)	3.1.3.25	Phospholipid metabolism	3	Blastp	KEGG
ZH0714	Ethanolamine-phosphate cytidylyltransferase	CTP[c] + PTH[c] => PPI[c] + CDPTN[c]	(CAGL0F08723g)	2.7.7.14	Phospholipid metabolism	3	Blastp	KEGG
ZH0715	phosphatidylglycerol phosphate phosphatase A, mitochondrial	PGP[m] + H2O[m] => PG[m] + PI[m] + 2 H[c]		3.1.3.27	Phospholipid metabolism	2		KEGG
ZH0716	1-Phosphatidyl-1D-myo-inositol-4,5-bisphosphate inositoltrisphosphohydrolase	D45PI[c] + H2O[c] => TPI[c] + DAGLY[c] + 6 H[c]	(CAGL0A01177g)	3.1.4.11	Phospholipid metabolism	3	Blastp	KEGG
ZH0717	ATP:1-phosphatidyl-1D-myo-inositol-4-phosphate 5-phosphotransferase	ATP[c] + PINS4P[c] + H[c] => ADP[c] + D45PI[c]	(CAGL0F05335g)	2.7.1.68	Phospholipid metabolism	3	Blastp	KEGG
ZH0718	ATP:1-phosphatidyl-1D-myo-inositol 3-phosphotransferase	ATP[c] + PINS[c] + H[c] => ADP[c] + PINSP[c]	(CAGL0G08360g) or (CAGL0K00517g) or (CAGL0F00495g)	2.7.1.137	Phospholipid metabolism	3	Blastp	KEGG
ZH0719	ATP:1-Phosphatidyl-1D-myo-inositol 4-phosphotransferase	ATP[c] + PINS[c] + H[c] => ADP[c] + PINS4P[c]	(CAGL0D06446g) or (CAGL0J08140g)	2.7.1.67	Phospholipid metabolism	4	Blastp	KEGG		8945576
ZH0720	1-phosphatidylinositol-3-phosphate 5-kinase FAB1	ATP[c] + PINSP[c] => ADP[c] + PHMINTBIP[c] + 4 H[c]	(CAGL0K10384g)	2.7.1.150	Phospholipid metabolism	3	Blastp	KEGG
ZH0721	CDP-diacylglycerol:myo-inositol 3-phosphatidyltransferase	CDPDG[c] + MYOI[c] => CMP[c] + PINS[c]	(CAGL0G03157g)	2.7.8.11	Phospholipid metabolism	4	Blastp	KEGG		19875437
ZH0722	phosphatidylserine decarboxylase	PS[c] + H[c] => PE[c] + CO2[c]	(CAGL0I08745g)	4.1.1.65	Phospholipid metabolism	3	Blastp	KEGG
ZH0723	phosphatidylserine decarboxylase, mitochondrial	PS[m] + H[m] => PE[m] + CO2[m]	(CAGL0J06226g)	4.1.1.65	Phospholipid metabolism	3	Blastp	KEGG
ZH0724	phosphatidylserine synthase	CDPDG[c] + SER[c] => CMP[c] + PS[c] + H[c]	(CAGL0C03069g) or (CAGL0B04741g)	2.7.8.8	Phospholipid metabolism	3	Blastp	KEGG
ZH0725	phosphatidylserine synthase, mitochondrial	CDPDG[m] + SER[m] => CMP[m] + PS[m] + H[m]	(CAGL0C03069g) or (CAGL0B04741g)	2.7.8.8	Phospholipid metabolism	3	Blastp	KEGG
ZH0726	phosphatidylserine decarboxylase, Golgi	PS[g] + H[g] => PE[g] + CO2[g]	(CAGL0I08745g)	4.1.1.65	Phospholipid metabolism	3	Blastp	KEGG
ZH0727	phosphatidylserine decarboxylase, vacuolar	PS[v] + H[v] => PE[v] + CO2[v]	(CAGL0I08745g)	4.1.1.65	Phospholipid metabolism	3	Blastp	KEGG
ZH0728	5-aminolevulinate synthase, mitochondrial	SUCCOA[m] + GLY[m] + H[m] => ALAV[m] + COA[m] + CO2[m]	(CAGL0B02607g)	2.3.1.37	Porphyrin and chlorophyll metabolism	4	Blastp	KEGG		20222442;16232832;15893902
ZH0729	coproporphyrinogen oxidase (O2 required)	CPP[c] + O2[c] + 2 H[c] => PPHG[c] + 2 CO2[c] + 2 H2O[c]	(CAGL0K12100g)	1.3.3.3	Porphyrin and chlorophyll metabolism	3	Blastp	KEGG
ZH0730	uroporphyrinogen decarboxylase (uroporphyrinogen III)	4 H[c] + UPRG[c] => 4 CO2[c] + CPP[c]	(CAGL0H08371g)	4.1.1.37	Porphyrin and chlorophyll metabolism	3	Blastp	KEGG
ZH0731	protoporphyrinogen oxidase, mitochondrial	PPHG[m] + 3 O2[m] => PPRIX[m] + 3 H2O2[m]	(CAGL0H09504g)	1.3.3.4	Porphyrin and chlorophyll metabolism	2	Blastp	KEGG
ZH0732	Ferrochelatase, mitochondrial	PPRIX[m] + F2[m] => HEME[m] + 2 H[m]	(CAGL0L04664g)	4.99.1.1	Porphyrin and chlorophyll metabolism	3	Blastp	KEGG
ZH0733	porphobilinogen synthase	2 ALAV[c] => H[c] + 2 H2O[c] + PBG[c]	(CAGL0D06138g)	4.2.1.24	Porphyrin and Chlorophyll Metabolism	3	Blastp	KEGG
ZH0734	Porphobilinogen deaminase	4 PBG[c] + H2O[c] => HMB[c] + 4 NH3[c]	(CAGL0J09680g)	2.5.1.61	Porphyrin and chlorophyll metabolism	3	Blastp	KEGG
ZH0735	uroporphyrinogen methyltransferase	2 SA[c] + UPRG[c] => 2 SAH[c] + PHACCOA[c] + H[c]	(CAGL0G01903g)	2.1.1.107	Porphyrin and Chlorophyll Metabolism	3	Blastp	KEGG
ZH0736	Uroporphyrinogen-III synthase	HMB[c] => UPRG[c] + H2O[c]	(CAGL0L11000g)	4.2.1.75	Porphyrin and chlorophyll metabolism	3	Blastp	KEGG
ZH0737	sirohydrochlorin dehydrogenase	PHACCOA[c] + NAD[c] => SHCR[c] + NADH[c] + 2 H[c]	(CAGL0K06677g)	1.3.1.76	Porphyrin and chlorophyll metabolism	4		KEGG
ZH0738	Heme O synthase, mitochondrial	FPP[m] + H2O[m] + HEME[m] => HO[m] + PPI[m]	(CAGL0F03685g)	2.5.1.-	Porphyrin and Chlorophyll Metabolism	3	Blastp	KEGG	TCDB
ZH0739	Heme O monooxygenase, mitochondrial	HO[m] + NADH[m] + O2[m] => H2O[m] + HA[m] + NAD[m] + H[m]	(CAGL0I06831g)		Porphyrin and Chlorophyll Metabolism	3	Blastp
ZH0740	sirohydrochlorin ferrochetalase	F2[c] + SHCR[c] => SIRH[c] + 2 H[c]	(CAGL0K06677g)	4.99.1.4	Porphyrin and Chlorophyll Metabolism	2		KEGG
ZH0741	ATP diphosphate-lyase (cyclizing; 3',5'-cyclic-AMP-forming)	ATP[c] => cAMP[c] + PPI[c]	(CAGL0D03168g)	4.6.1.1	Purine and Pyrimidine Biosynthesis	3	Blastp	KEGG
ZH0742	adenylosuccinate lyase	SAICAR[c] => FUM[c] + AICAR[c]	(CAGL0B02794g)	4.3.2.2	Purine and Pyrimidine Biosynthesis	3	Blastp	KEGG
ZH0743	adenylsuccinate lyase	ASUC[c] => FUM[c] + AMP[c]	(CAGL0B02794g)	4.3.2.2	Purine and Pyrimidine Biosynthesis	3	Blastp	KEGG
ZH0744	Adenylosuccinate synthetase	IMP[c] + GTP[c] + ASP[c] => GDP[c] + PI[c] + ASUC[c] + 2 H[c]	(CAGL0K05027g)	6.3.4.4	Purine and Pyrimidine Biosynthesis	3	Blastp	KEGG
ZH0745	10-Formyltetrahydrofolate:5'-phosphoribosyl-5-amino-4-imidazolecarboxamide formyltransferase	FTHF[c] + AICAR[c] => THF[c] + PRFICA[c]	(CAGL0A03366g)	2.1.2.3	Purine and Pyrimidine Biosynthesis	3	Blastp	KEGG
ZH0746	IMP cyclohydrolase	PRFICA[c] => IMP[c] + H2O[c]	(CAGL0A03366g)	2.1.2.3	Purine and Pyrimidine Biosynthesis	3	Blastp	KEGG
ZH0747	3',5'-cyclic-nucleotide phosphodiesterase	cIMP[c] + H2O[c] => IMP[c] + H [c]	(CAGL0K09944g)	3.1.4.17	Purine and Pyrimidine Biosynthesis	2	Blastp
ZH0748	IMP dehydrogenase	IMP[c] + NAD[c] + H2O[c] => XMP[c] + NADH[c] + H[c]	(CAGL0K10780g)	1.1.1.205	Purine and Pyrimidine Biosynthesis	3	Blastp	KEGG
ZH0749	AMP deaminase	AMP[c] + H2O[c] + H[c] => IMP[c] + NH3[c]	(CAGL0G07425g)	3.5.4.6	Purine and Pyrimidine Biosynthesis	3	Blastp	KEGG
ZH0750	Phosphoribosylaminoimidazole carboxylase	AIR[c] + HCO3[c] + ATP[c] => CAIR[c] + ADP[c] + PI[c] + H[c]	(CAGL0K10340g)	4.1.1.21	Purine and Pyrimidine Biosynthesis	4	Blastp	KEGG		9602176;12119108;17022759
ZH0751	phosphoribosylaminoimidazole synthase	ATP[c] + FGA[c] => ADP[c] + AIR[c] + 2 H[c] + PI[c]	(CAGL0H07887g)	6.3.3.1	Purine and Pyrimidine Biosynthesis	3	Blastp	KEGG
ZH0752	Ap4A hydrolase, reversible	ATRP[c] + H2O[c] <=> 2 ADP[c] + 2 H[c]	(CAGL0G04147g)	3.6.1.41	Purine and Pyrimidine Biosynthesis	2		KEGG
ZH0753	ATP adenylyltransferase	ADP[c] + ATP[c] + H[c] => PI[c] + ATRP[c]	(CAGL0G04147g)	2.7.7.53	Purine and Pyrimidine Biosynthesis	3	Blastp	KEGG
ZH0754	dihydroorotase	CAASP[c] + H[c] <=> DOROA[c] + H2O[c]	(CAGL0J04598g) or (CAGL0L05676g) or (CAGL0C04917g) or (CAGL0I09592g)	3.5.2.3	Purine and Pyrimidine Biosynthesis	3	Blastp	KEGG
ZH0755	aspartate carbamoyltransferase	CAP[c] + ASP[c] <=> CAASP[c] + PI[c] + H[c]	(CAGL0L05676g) or (CAGL0C04917g) or (CAGL0I09592g)	2.1.3.2	Purine and Pyrimidine Biosynthesis	3	Blastp	KEGG
ZH0756	Cytosine deaminase	CYTS[c] + H2O[c] + H[c] => URA[c] + NH3[c]	(CAGL0D01562g)	3.5.4.1	Purine and Pyrimidine Biosynthesis	4		KEGG		20823283;2262788;21569057
ZH0757	UTP:L-glutamine amido-ligase (ADP-forming)	ATP[c] + UTP[c] + GLN[c] + H2O[c] => ADP[c] + PI[c] + CTP[c] + GLU[c] + H[c]	(CAGL0F04433g)	6.3.4.2	Purine and Pyrimidine Biosynthesis	3	Blastp	KEGG
ZH0758	UTP:ammonia ligase (ADP-forming)	ATP[c] + UTP[c] + NH3[c] => ADP[c] + PI[c] + CTP[c] + H[c]	(CAGL0F04433g)	6.3.4.2	Purine and Pyrimidine Biosynthesis	3	Blastp	KEGG
ZH0759	dUTP diphosphatase	H2O[c] + DUTP[c] => PPI[c] + DUMP[c] + H [c]	(CAGL0L09581g)	3.6.1.23	Purine and Pyrimidine Biosynthesis	3		KEGG
ZH0760	cytidine deaminase	CYTD[c] + H2O[c] + H[c] => URI[c] + NH3[c]	(CAGL0G08228g)	3.5.4.5	Purine and Pyrimidine Biosynthesis	3		KEGG
ZH0761	dCTP deaminase	DCMP[c] + H2O[c] + H[c] <=> DUMP[c] + NH3[c]	(CAGL0G05852g)	3.5.4.12	Purine and Pyrimidine Biosynthesis	3	Blastp	KEGG
ZH0762	deoxyguanylate kinase (dGMP:ATP)	ATP[c] + DGMP[c] <=> ADP[c] + DGDP[c]	(CAGL0K06281g)	2.7.4.8	Purine and Pyrimidine Biosynthesis	3		KEGG
ZH0763	deoxyuridine kinase (ATP:Deoxyuridine)	ATP[c] + DU[c] => ADP[c] + DUMP[c] + H[c]			Purine and Pyrimidine Biosynthesis	3	Blastp
ZH0764	deoxyuridine phosphorylase	DU[c] + PI[c] => DR1P[c] + URA[c]	(CAGL0J08800g)	2.4.2.1	Purine and Pyrimidine Biosynthesis	3	Blastp	KEGG
ZH0765	phosphoribosylglycinamide formyltransferase, irreversible	FTHF[c] + GAR[c] <=> THF[c] + FGAR[c] + H[c]	(CAGL0F02761g)	2.1.2.2	Purine and Pyrimidine Biosynthesis	3	Blastp	KEGG
ZH0766	Glycinamide ribotide synthetase and aminoimidazole ribotide synthetase/phosphoribosylamine-glycine ligase	PRA[c] + ATP[c] + GLY[c] <=> ADP[c] + PI[c] + GAR[c] + H[c]	(CAGL0H07887g)	6.3.4.13	Purine and Pyrimidine Biosynthesis	3	Blastp	KEGG
ZH0767	ATP:GMP phosphotransferase	ATP[c] + GMP[c] <=> ADP[c] + GDP[c]	(CAGL0K06281g)	2.7.4.8	Purine and Pyrimidine Biosynthesis	2		KEGG
ZH0768	guanylate kinase (GMP:dATP)	GMP[c] + DATP[c] <=> GDP[c] + DADP[c]	(CAGL0K06281g)	2.7.4.8	Purine and Pyrimidine Biosynthesis	2	Blastp
ZH0769	GMP synthase [glutamine-hydrolyzing]	XMP[c] + ATP[c] + GLN[c] + H2O[c] => GLU[c] + AMP[c] + PPI[c] + GMP[c] + 2 H[c]	(CAGL0F03927g)	6.3.5.2	Purine and Pyrimidine Biosynthesis	3	Blastp	KEGG
ZH0770	3',5'-cyclic-nucleotide phosphodiesterase 2	cGP[c] + H2O[c] => GMP[c] + H[c]	(CAGL0H07667g) or (CAGL0K09944g)	3.1.4.17	Purine and Pyrimidine Biosynthesis	2	Blastp
ZH0771	orotate phosphoribosyltransferase	OP[c] + PPI[c] <=> OROA[c] + PRPP[c]	(CAGL0J06600g)	2.4.2.10	Purine and Pyrimidine Biosynthesis	4	Blastp	KEGG		2291666
ZH0772	UMP pyrophosphorylase	URA[c] + PRPP[c] => UMP[c] + PPI[c]	(CAGL0H09064g)	2.4.2.9	Purine and Pyrimidine Biosynthesis	4	Blastp	KEGG		20823283;3539907;21569057
ZH0773	glutamine phosphoribosyldiphosphate amidotransferase	GLN[c] + PRPP[c] + H2O[c] => PRA[c] + PPI[c] + GLU[c]	(CAGL0M13717g)	2.4.2.14	Purine and Pyrimidine Biosynthesis	3	Blastp	KEGG
ZH0774	orotidine-5'-phosphate decarboxylase	H[c] + OP[c] => CO2[c] + UMP[c]	(CAGL0I03080g)	4.1.1.23	Purine and Pyrimidine Biosynthesis	4	Blastp	KEGG		12119108;8181748
ZH0775	adenosine 3',5'-phosphate 5'-nucleotidohydrolase	cAMP[c] + H2O[c] => AMP[c] + H[c]	(CAGL0H07667g) or (CAGL0K09944g)	3.1.4.17	Purine and Pyrimidine Biosynthesis	2	Blastp	KEGG
ZH0776	3',5'-cyclic-nucleotide phosphodiesterase	cdAMP[c] + H2O[c] => DAMP[c] + H[c]	(CAGL0K09944g)	3.1.4.17	Purine and Pyrimidine Biosynthesis	2	Blastp
ZH0777	3',5'-cyclic-nucleotide phosphodiesterase	cCMP[c] + H2O[c] => CMP[c] + H[c]	(CAGL0K09944g)	3.1.4.17	Purine and Pyrimidine Biosynthesis	2	Blastp
ZH0778	5'-phosphoribosylformyl glycinamidine synthetase	FGAR[c] + ATP[c] + GLN[c] + H2O[c] => GLU[c] + ADP[c] + PI[c] + FGA[c] + H[c]	(CAGL0K04499g)	6.3.5.3	Purine and Pyrimidine Biosynthesis	3	Blastp	KEGG
ZH0779	thymidine phosphorylase	PI[c] + DT[c] <=> DR1P[c] + THY[c]	(CAGL0J08800g)	2.4.2.4	Purine and Pyrimidine Biosynthesis	2		KEGG
ZH0780	thymidine kinase (ATP:thymidine)	ATP[c] + DT[c] => ADP[c] + DTMP[c] + H[c]	(CAGL0H01881g)	2.7.1.21	Purine and Pyrimidine Biosynthesis	2		KEGG
ZH0781	thymidylate synthase	DUMP[c] + METTHF[c] => DHF[c] + DTMP[c]	(CAGL0K05467g)	2.1.1.45	Purine and Pyrimidine Biosynthesis	3	Blastp	KEGG
ZH0782	Thioredoxin reductase	OTHIO[c] + NADPH[c] + H[c] => NADP[c] + RTHIO[c]	CAGL0I01166g or CAGL0A02530g or CAGL0K00803g or ((CAGL0I01166g or CAGL0A02530g) and (CAGL0K00803g or CAGL0E00583g))	1.8.1.9	Purine and Pyrimidine Biosynthesis	4	Blastp	KEGG		21156173;19693686;21156173
ZH0783	Thioredoxin reductase,mitochondria	OTHIO[m] + NADPH[m] + H[m] => NADP[m] + RTHIO[m]	((CAGL0I01166g) or (CAGL0A02530g)) and ((CAGL0E00583g) or (CAGL0K00803g))	1.8.1.9	Purine and Pyrimidine Biosynthesis	4	Blastp	KEGG		21156173;19693686;21156173
ZH0784	uridine kinase (ATP:Uridine)	URI[c] + ATP[c] => ADP[c] + UMP[c] + H[c]	(CAGL0I05654g)	2.7.1.48	Purine and Pyrimidine Biosynthesis	3	Blastp	KEGG
ZH0785	uridine kinase (GTP:Uridine)	URI[c] + GTP[c] => UMP[c] + GDP[c] + H[c]	(CAGL0I05654g)	2.7.1.48	Purine and Pyrimidine Biosynthesis	3	Blastp	KEGG
ZH0786	yUMP synthetase	AR5P[c] + URA[c] <=> H2O[c] + PURI5P[c]	(CAGL0E05764g) or (CAGL0L08998g) or (CAGL0M03619g) or (CAGL0L08998g)	4.2.1.70	Purine and Pyrimidine Biosynthesis	2		KEGG
ZH0787	CTP phosphohydrolase	CTP[c] + H2O[c] => CDP[c] + PI[c] + 2 H[c]	(CAGL0H09746g)	3.6.1.5	Purine and Pyrimidine Biosynthesis	3	Blastp	KEGG
ZH0788	CDP phosphohydrolase	CDP[c] + H2O[c] => CMP[c] + PI[c] + H[c]	(CAGL0H09746g)	3.6.1.5	Purine and Pyrimidine Biosynthesis	3	Blastp	KEGG
ZH0789	IDP phosphohydrolase	IDP[c] + H2O[c] => IMP[c] + PI[c] + H[c]	(CAGL0H09746g)	3.6.1.5	Purine and Pyrimidine Biosynthesis	3	Blastp	KEGG
ZH0790	ITP phosphohydrolase	ITP[c] + H2O[c] => IDP[c] + PI[c] + H[c]	(CAGL0H09746g)	3.6.1.5	Purine and Pyrimidine Biosynthesis	3	Blastp	KEGG
ZH0791	dihydoorotic acid (ubiquinone-6)	DOROA[c] + COQ6[m] <=> OROA[c] + Q6H2[m]	CAGL0M12881g	1.3.3.1	Purine and Pyrimidine Biosynthesis	2	Blastp
ZH0792	ATP adenylyltransferase	ADP[c] + GTP[c] + H[c] => AP4G[c] + PI[c]	(CAGL0B00550g)	2.7.7.53	Purine and Pyrimidine Biosynthesis	2	Blastp
ZH0793	ATP adenylyltransferase	GDP[c] + GTP[c] + H[c] => GTRP[c] + PI[c]	(CAGL0B00550g)	2.7.7.53	Purine and Pyrimidine Biosynthesis	2	Blastp
ZH0794	purine-nucleoside phosphorylase (Adenosine)	ADN[c] + H2O[c] => AD[c] + RIB[c]	(CAGL0J08800g) or (CAGL0F02585g)	2.4.2.1	Purine and Pyrimidine metabolism	4	Blastp	KEGG		17725566
ZH0795	dihydoorotic acid dehydrogenase (irreversible)	DOROA[c] + O2[c] <=> OROA[c] + H2O2[c]	(CAGL0M12881g)		Purine and Pyrimidine metabolism	2	Blastp
ZH0796	adenylate kinase	ITP[c] + AMP[c] <=> ADP[c] + IDP[c]	(CAGL0L11902g) or (CAGL0K11418g)		Purine and Pyrimidine metabolism	2	Blastp
ZH0797	adenylate kinase, mitochondrial	ITP[m] + AMP[m] <=> ADP[m] + IDP[m]	(CAGL0L11902g) or (CAGL0K11418g)		Purine and Pyrimidine metabolism	2	Blastp
ZH0798	adentylate kinase (GTP)	AMP[c] + GTP[c] <=> ADP[c] + GDP[c]	(CAGL0L11902g) or (CAGL0K11418g)		Purine and Pyrimidine metabolism	2	Blastp
ZH0799	ATP:AMP phosphotransferase	ATP[m] + AMP[m] <=> 2 ADP[m]	(CAGL0K11418g) or (CAGL0L11902g)	2.7.4.3	Purine and Pyrimidine metabolism	3	Blastp	KEGG
ZH0800	GTP diphosphate-lyase (cyclizing; 3',5'-cyclic-GMP-forming)	GTP[c] => cGP[c] + PPI[c]	(CAGL0D03168g)	4.6.1.1	Purine and Pyrimidine metabolism	3	Blastp	KEGG
ZH0801	Plasma membrane ATPase	ATP[c] + H2O[c] => ADP[c] + PI[c] + H[e]	(CAGL0A00495g) and ((CAGL0M03305g) or (CAGL0L08008g))	3.6.3.6	Purine and Pyrimidine metabolism	4	Blastp		TCDB	21299646
ZH0802	Adenosine deaminase	ADN[c] + H2O[c] + H[c] => INS[c] + NH3[c]	(CAGL0J05984g)	3.5.4.4	Purine and Pyrimidine metabolism	3	Blastp	KEGG
ZH0803	AMP:diphosphate phospho-D-ribosyltransferase	AD[c] + PRPP[c] => AMP[c] + PPI[c]	(CAGL0G07106g) or (CAGL0J10494g)	2.4.2.7	Purine and Pyrimidine metabolism	2		KEGG
ZH0804	adentylate kinase (GTP)	AMP[m] + GTP[m] <=> ADP[m] + GDP[m]	(CAGL0L11902g) or (CAGL0K11418g)	2.7.4.3	Purine and Pyrimidine metabolism	3	Blastp	KEGG
ZH0805	guanine deaminase	GN[c] + H2O[c] + H[c] => XAN[c] + NH3[c]	(CAGL0C05555g)	3.5.4.3	Purine and Pyrimidine metabolism	3	Blastp	KEGG
ZH0806	guanosine 3'-diphosphate 5'-triphosphate 5'-phosphohydrolase	pppGpp[c] + H2O[c] <=> ppGpp[c] + PI[c] + H[c]	(CAGL0L08602g)	3.6.1.11	Purine and Pyrimidine metabolism	2		KEGG
ZH0807	ATP:AMP phosphotransferase	ATP[c] + AMP[c] <=> 2 ADP[c]	(CAGL0K11418g) or (CAGL0L11902g)	2.7.4.3	Purine and Pyrimidine metabolism	3	Blastp	KEGG
ZH0808	ADP-ribose ribophosphohydrolase	ADPRIB[c] + H2O[c] => AMP[c] + R5P[c] + 2 H[c]	(CAGL0K07744g)	3.6.1.13	Purine and Pyrimidine metabolism	2		KEGG
ZH0809	Dolichol kinase	CTP[c] + DOLICHOL[c] => CDP[c] + DOLP[c]	(CAGL0M07700g)	2.7.1.108	Purine and Pyrimidine metabolism	3	Blastp	KEGG
ZH0810	phosphoribosylaminoimidazolesuccinocarboxamide synthase	CAIR[c] + ASP[c] + ATP[c] => SAICAR[c] + ADP[c] + H[c] + PI[c]	(CAGL0I04444g)	6.3.2.6	Purine and Pyrimidine metabolism	4	Blastp	KEGG		21569057
ZH0811	UTP phosphohydrolase	UTP[c] + H2O[c] => UDP[c] + PI[c] + H[c]	(CAGL0H09746g)	3.6.1.5	Purine and Pyrimidine metabolism	3	Blastp	KEGG
ZH0812	Acetyl-CoA-acetyltransferase	2 ACCOA[m] <=> COA[m] + AACCOA[m]	(CAGL0L12364g)	2.3.1.9	Pyruvate metabolism	3	Blastp	KEGG
ZH0813	Hydroxymethylglutaryl CoA synthase, mitochondrial	H3COA[m] + COA[m] + H[m] <=> ACCOA[m] + H2O[m] + AACCOA[m]	(CAGL0H04081g)	2.3.3.10	Pyruvate metabolism	3	Blastp	KEGG
ZH0814	formaldehyde dehydrogenase	NAD[c] + FALD[c] + RGT[c] <=> FGT[c] + NADH[c] + H[c]	(CAGL0L01111g)	1.1.1.284	Pyruvate metabolism	4	Blastp			19761804;20037925;17008113;17154310;16972982;16713000;15242462;21318623;20886645;20222442;20112677;18837363;18956756;16369692;15847168;16245884;15625313;15971591;12382048;16232832;10976333;10936657;16232593
ZH0815	Homocitrate synthase, mitochondrial	ACCOA[m] + AKG[m] + H2O[m] => HCIT[m] + COA[m] + H[m]	(CAGL0J09240g) or (CAGL0J06402g)	2.3.3.14	Pyruvate metabolism	3	Blastp	KEGG
ZH0816	L-2-amino-3-oxobutanoate decarboxylation (spontaneous)	AMOXOBU[c] + H[c] => AMAC[c] + CO2[c]			Pyruvate metabolism	2		KEGG
ZH0817	2-methylcitrate dehydratase	HCIT[m] <=> HACN[m] + H2O[m]	(CAGL0L09108g)	4.2.1.36	Pyruvate metabolism	3	Blastp	KEGG
ZH0818	2-isopropylmalate synthase	OVAL[c] + ACCOA[c] + H2O[c] => IPPAL[c] + COA[c] + H[c]	(CAGL0G06732g) or (CAGL0G04741g)	2.3.3.13	Pyruvate metabolism	3	Blastp	KEGG		16232832
ZH0819	2-isopropylmalate synthase, mitochondrial	OVAL[m] + ACCOA[m] + H2O[m] => IPPAL[m] + COA[m] + H[m]	(CAGL0G06732g) or (CAGL0G04741g)	2.3.3.13	Pyruvate metabolism	3	Blastp	KEGG
ZH0820	2-Isopropylcalate hydro-lyase	IPPAL[c] <=> PPMAL[c] + H2O[c]	(CAGL0A00363g)	4.2.1.33	Pyruvate metabolism	3	Blastp	KEGG		16232832
ZH0821	Acetyl-CoA:acetyl-CoA C-acetyltransferase	2 ACCOA[c] => COA[c] + AACCOA[c]	(CAGL0L12364g)	2.3.1.9	Pyruvate metabolism	3	Blastp	KEGG
ZH0822	Hydroxymethylglutaryl-CoA synthase	H3COA[c] + COA[c] + H[c] <=> ACCOA[c] + H2O[c] + AACCOA[c]	(CAGL0H04081g)	2.3.3.10	Pyruvate metabolism	2	Blastp
ZH0823	ATP:adenosine 5'-phosphotransferase	ATP[c] + ADN[c] => ADP[c] + AMP[c] + H[c]	(CAGL0C04983g)	2.7.1.20	Pyruvate metabolism	3	Blastp	KEGG
ZH0824	ethanol:NAD+ oxidoreductase(ADH3)	ACAL[m] + NADH[m] + H[m] <=> ETOH[m] + NAD[m]	(CAGL0J01441g) or (CAGL0I07843g) or (CAGL0L01111g)	1.1.1.1	Pyruvate metabolism	4	Blastp	KEGG		19761804;20037925;17008113;17154310;16972982;16713000;15242462;21318623;20886645;20222442;20112677;18837363;18956756;16369692;15847168;16245884;15625313;15971591;12382048;16232832;10976333;10936657;16232593
ZH0825	ethanol:NAD+ oxidoreductase(ADH2 ADH1 ADH50	ACAL[c] + NADH[c] + H[c] <=> ETOH[c] + NAD[c]	(CAGL0I07843g) or (CAGL0J01441g) or (CAGL0L01111g)	1.1.1.1	Pyruvate metabolism	3	Blastp	KEGG
ZH0826	aldehyde dehydrogenase (acetaldehyde, NADP)	ACAL[c] + H2O[c] + NADP[c] => AC[c] + 2 H[c] + NADPH[c]	(CAGL0D06688g) or (CAGL0J03212g) or (CAGL0H05137g) or (CAGL0F07777g)	1.2.1.3	Pyruvate metabolism	4	Blastp	KEGG		19761804;20037925;17008113;17154310;16972982;16713000;15242462;21318623;20886645;20112677;18837363;18956756;17266184;16404561;15847168;16245884;15625313;16110964;15971591;12382048;16232832;16232593
ZH0827	aldehyde dehydrogenase (acetaldehyde, NADP)	ACAL[m] + H2O[m] + NADP[m] => AC[m] + 2 H[m] + NADPH[m]	(CAGL0D06688g) or (CAGL0J03212g) or (CAGL0H05137g) or (CAGL0F07777g)	1.2.1.5	Pyruvate metabolism	4	Blastp	KEGG		19761804;20037925;17008113;17154310;16972982;16713000;15242462;21318623;20886645;20112677;18837363;18956756;17266184;16404561;15847168;16245884;15625313;16110964;15971591;12382048;16232832;16232593
ZH0828	aldehyde dehydrogenase (acetylaldehyde, NAD), mitochondrial	ACAL[m] + H2O[m] + NAD[m] => AC[m] + 2 H[m] + NADH[m]	(CAGL0D06688g) or (CAGL0J03212g) or (CAGL0H05137g) or (CAGL0F07777g)	1.2.1.3	Pyruvate metabolism	3	Blastp	KEGG
ZH0829	acetyl-CoA synthetase	ATP[c] + AC[c] + COA[c] => AMP[c] + PPI[c] + ACCOA[c]	(CAGL0B02717g) or (CAGL0L00649g)	6.2.1.1	Pyruvate metabolism	4	Blastp	KEGG		19761804;20037925;17008113;17154310;16972982;16713000;15242462;21318623;20886645;20112677;18837363;18956756;17266184;16404561;15847168;16245884;15625313;16110964;15971591;12382048;16232832;16232593
ZH0830	acetyl-CoA synthetase, peroxisomal	ATP[x] + AC[x] + COA[x] => AMP[x] + PPI[x] + ACCOA[x]	(CAGL0B02717g) or (CAGL0L00649g)	6.2.1.1	Pyruvate metabolism	4	Blastp	KEGG		19761804;20037925;17008113;17154310;16972982;16713000;15242462;21318623;20886645;20112677;18837363;18956756;17266184;16404561;15847168;16245884;15625313;16110964;15971591;12382048;16232832;16232593
ZH0831	acetyl-CoA synthetase, mitochondrial	ATP[m] + AC[m] + COA[m] => AMP[m] + PPI[m] + ACCOA[m]	(CAGL0B02717g) or (CAGL0L00649g)	6.2.1.1	Pyruvate metabolism	3	Blastp	KEGG
ZH0832	acetyl-CoA hydrolase	ACCOA[c] + H2O[c] => COA[c] + AC[c] + H[c]	(CAGL0J04268g)	3.1.2.1	Pyruvate metabolism	3	Blastp	KEGG
ZH0833	methylglyoxal synthase	T3P2[c] => MTHGXL[c] + PI[c]	(CAGL0F05555g)	4.2.3.3	Pyruvate metabolism	2		KEGG
ZH0834	(S)-Lactate:ferricytochrome-c 2-oxidoreductase	LLAC[c] + 2 FRI[m] => PYR[c] + 2 FRO[m]	(CAGL0K10736g) and (CAGL0I01408g)	1.1.2.3	Pyruvate metabolism	4	Blastp	KEGG		19761804;20037925;17008113;17154310;16972982;16713000;15242462;21318623;20886645;20112677;18837363;18956756;17266184;16404561;15847168;16245884;15625313;16110964;15971591;12382048;16232832;16232593
ZH0835	L-Lactaldehyde:NADP+ 1-oxidoreductase	H[c] + MTHGXL[c] + NADPH[c] => LLALD[c] + NADP[c]	(CAGL0I01122g) or (CAGL0E05170g) or (CAGL0E05280g)	1.2.1.49	Pyruvate metabolism	2	Blastp
ZH0836	lactaldehyde dehydrogenase	LLALD[c] + NAD[c] + H2O[c] <=> LLAC[c] + NADH[c] + 2 H[c]	(CAGL0D06688g) or (CAGL0J03212g) or (CAGL0F07777g) or (CAGL0H05137g)	1.2.1.22	Pyruvate metabolism	2	Blastp
ZH0837	malate synthase, peroxisomal	ACCOA[x] + GLX[x] + H2O[x] => MAL[x] + COA[x] + H[x]	(CAGL0L03982g)	2.3.3.9	Pyruvate metabolism	3	Blastp	KEGG
ZH0838	Acetaldehyde condensation	2 ACAL[c] -> ACT[c]	(CAGL0L06842g) or (CAGL0M07920g) or (CAGL0G02937g)		Pyruvate Metabolism	2	Blastp
ZH0839	pyruvate decarboxylase (acetoin-forming)	ACAL[c] + H[c] + PYR[c] -> ACT[c] + CO2[c]	(CAGL0L06842g) or (CAGL0M07920g) or (CAGL0G02937g)	4.1.1.1	Pyruvate Metabolism	2	Blastp
ZH0840	riboflavin kinase, mitochondrial	ATP[m] + RIBFLAV[m] => ADP[m] + FMN[m] + H[m]	(CAGL0K11022g)	2.7.1.26	Riboflavin metabolism	2		KEGG
ZH0841	riboflavin-5-phosphate phosphohydrolase (acid optimum)	FMN[e] + H2O[e] => RIBFLAV[e] + PI[e]	(CAGL0D01320g)	3.1.3.2	Riboflavin metabolism	2		KEGG
ZH0842	riboflavin kinase	ATP[c] + RIBFLAV[c] => ADP[c] + FMN[c] + H[c]	(CAGL0K11022g)	2.7.1.26	Riboflavin metabolism	2		KEGG
ZH0843	Riboflavin synthase alpha chain	2 D8RL[c] => RIBFLAV[c] + 4R5AU[c]	(CAGL0D05302g)	2.5.1.9	Riboflavin metabolism	3	Blastp	KEGG
ZH0844	5-amino-6-(5-phosphoribosylamino)uracil reductase	5APRU[c] + H[c] + NADPH[c] => 5APRBU[c] + NADP[c]	CAGL0F05203g	1.1.1.193	Riboflavin metabolism	3	Blastp	KEGG
ZH0845	pyrimidine phosphatase	5APRBU[c] + H2O[c] => 4R5AU[c] + PI[c]		3.1.3.-	Riboflavin Metabolism	3	Blastp
ZH0846	2,5-diamino-6-ribitylamino-4(3H)-pyrimidinone 5'-phosphate deaminase	25DTHPP[c] + H2O[c] => 5APRU[c] + NH3[c] + H[c]	(CAGL0C05291g) or (CAGL0K01485g)		Riboflavin Metabolism	3	Blastp
ZH0847	FAD synthetase, mitochondrial	ATP[m] + FMN[m] + H[m] => PPI[m] + FAD[m]		2.7.7.2	Riboflavin metabolism	3	Blastp	KEGG
ZH0848	FAD synthetase	ATP[c] + FMN[c] + H[c] => PPI[c] + FAD[c]	(CAGL0K01397g)	2.7.7.2	Riboflavin metabolism	3	Blastp	KEGG
ZH0849	5-amino-6-(D-ribitylamino)uracil butanedionetransferase	4R5AU[c] + 2H3OBP[c] => D8RL[c] + 2 H2O[c] + PI[c]	(CAGL0B01419g)	2.5.1.78	Riboflavin metabolism	2		KEGG
ZH0850	3,4-Dihydroxy-2-butanone-4-phosphate synthase	RL5P[c] => 2H3OBP[c] + FOR[c] + H[c]	(CAGL0I07557g)	4.1.99.12	Riboflavin Metabolism	3	Blastp	KEGG
ZH0851	GTP cyclohydrolase II	GTP[c] + 3 H2O[c] => D6RP5P[c] + FOR[c] + PPI[c] + 2 H[c]	(CAGL0F04279g)	3.5.4.25	Riboflavin Metabolism	3	Blastp	KEGG
ZH0852	2,5-diamino-6-ribosylamino-4(3H)-pyrimidinone 5'-phosphate reductase (nadph)	D6RP5P[c] + H[c] + NADPH[c] => 25DTHPP[c] + NADP[c]	(CAGL0F05203g)	1.1.1.302	Riboflavin Metabolism	2		KEGG
ZH0853	3-ketodihydrosphingosine reductase TSC10	DHSPH[c] + NADPH[c] + H[c] => SPH[c] + NADP[c]	(CAGL0I09328g)	1.1.1.102	Sphingolipid metabolism	3	Blastp	KEGG
ZH0854	serine C-palmitoyltransferase	C160COA[c] + SER[c] + H[c] => DHSPH[c] + COA[c] + CO2[c]	(CAGL0G00440g) or (CAGL0G05071g)	2.3.1.50	Sphingolipid metabolism	3	Blastp	KEGG
ZH0855	acyl-CoA:sphingosine N-acyltransferase	ACYLCOA[c] + SPH[c] => CR2[c] + COA[c]	(CAGL0K02739g)	2.3.1.24	Sphingolipid metabolism	3	Blastp	KEGG
ZH0856	Dihydrosphingosine 1-phosphate phosphatase	DHSP[c] + H2O[c] => SPH[c] + PI[c]	(CAGL0I04334g) or (CAGL0K08272g)	3.1.3.-	Sphingolipid metabolism	3	Blastp	KEGG
ZH0857	Phytosphingosine synthesis	SPH[c] + NADPH[c] + H[c] + O2[c] => C18PSPH[c] + NADP[c] + H2O[c]	(CAGL0H01375g)	1.14.-.-	Sphingolipid metabolism	3	Blastp	KEGG
ZH0858	sphingolipid long chain base kinase (sphinganine)	ATP[c] + SPH[c] => ADP[c] + DHSP[c] + H[c]	(CAGL0L04554g) or (CAGL0K05995g)	2.7.1.91	Sphingolipid metabolism	3	Blastp	KEGG
ZH0859	Dihydroceramide, NADPH: oxygen oxidoreductase	CR2[c] + NADPH[c] + H[c] + O2[c] => CR3[c] + NADP[c] + H2O[c]	(CAGL0F03399g)	1.14.-.-	Sphingolipid metabolism	3	Blastp	KEGG
ZH0860	Aureobasidin A resistance protein	CR3[c] + PINS[c] => IPC[c]	(CAGL0M10307g) or (CAGL0K02805g)	2.4.1.-	Sphingolipid metabolism	2	Blastp
ZH0861	Mannosyl phosphorylinositol ceramide synthase regulatory protein CSG2	IPC[c] + GDPMAN[c] => MIPC[c]	(CAGL0I04774g) and ((CAGL0M07315g) or (CAGL0M05621g))	2.3.1.24	Sphingolipid metabolism	3	Blastp		TCDB
ZH0862	Inositolphosphotransferase	MIPC[c] + PINS[c] => MIP2C[c]	(CAGL0M10307g) or (CAGL0G05313g)	2.-.-.-	Sphingolipid metabolism	2	Blastp
ZH0863	Sphingolipid C4-hydroxylase SUR2	SPH[c] + NADPH[c] + O2[c] + H[c] => PSPH[c] + NADP[c] + 2 H2O[c]	(CAGL0H01375g)	1.-.-.-	Sphingolipid metabolism	2	Blastp
ZH0864	sphingoid base-phosphate phosphatase (phytosphingosine 1-phosphate),	H2O[c] + PSPH1P[c] => PI[c] + C18PSPH[c]	(CAGL0K08272g) or (CAGL0I04334g)		Sphingolipid metabolism	2	Blastp
ZH0865	sphingolipid long chain base kinase (phytosphingosine)	ATP[c] + C18PSPH[c] => ADP[c] + H[c] + PSPH1P[c]	(CAGL0L04554g) or (CAGL0K05995g)		Sphingolipid metabolism	2	Blastp
ZH0866	sphinganine phosphate lyase	DHSP[c] => PTH[c] + C16A[c]	(CAGL0H01309g)	4.1.2.27	Sphingolipid metabolism	3	Blastp	KEGG
ZH0867	Sphinganine kinase	PSPH[c] + ATP[c] => PHSP[c] + ADP[c] + H[c]	(CAGL0L04554g) or (CAGL0K05995g)	2.7.1.91	Sphingolipid metabolism	3	Blastp	KEGG
ZH0868	phytosphingosine phosphate lyase	PHSP[c] => PTH[c] + C16AE[c]	(CAGL0H01309g)	4.1.2.27	Sphingolipid metabolism	3	Blastp	KEGG
ZH0869	Presqualene diphosphate:farnesyl-diphosphate farnesyltransferase	PPACA[c] + NADPH[c] + H[c] => PPI[c] + SQL[c] + NADP[c]	(CAGL0M07095g)	2.5.1.21	Steroid biosynthesis	4	Blastp	KEGG		10952588;18404554;15878440
ZH0870	Farnesyl-diphosphate:farnesyl-diphosphate farnesyltransferase	2 FPP[c] => PPI[c] + PPACA[c]	(CAGL0M07095g)	2.5.1.21	Steroid biosynthesis	4	Blastp	KEGG		10952588;18404554;15878440
ZH0871	Squalene monooxygenase	SQL[c] + O2[c] + NADPH[c] + H[c] => S23[c] + NADP[c] + H2O[c]	(CAGL0D04114g) or (CAGL0D05940g) or (CAGL0E06424g) or (CAGL0L00847g)	1.14.13.132	Steroid biosynthesis	2		KEGG
ZH0872	lanosterol synthase	S23[c] => LNST[c]	(CAGL0J10824g)	5.4.99.7	Steroid biosynthesis	3	Blastp	KEGG
ZH0873	Squalene monooxygenase	H[c] + NADH[c] + O2[c] + SQL[c] => S23[c] + H2O[c] + NAD[c]	(CAGL0D05940g) or (CAGL0E06424g) or (CAGL0L00847g) or (CAGL0D04114g)	1.14.13.132	Steroid biosynthesis	4		KEGG		10952588;15215098;15328091
ZH0874	Cytochrome p450 lanosterol 14A-demethylase (ERG11)	LNST[c] + 3 O2[c] + 3 NADPH[c] + 2 H[c] => 44D5ACTBOL[c] + FOR[c] + 3 NADP[c] + 4 H2O[c]	(CAGL0E04334g) and (CAGL0D04114g)	1.14.13.70	Steroid biosynthesis	4	Blastp	KEGG		9661006;20232155;9333053;20450660;8593007
ZH0875	C-14 sterol reductase	44D5ACTBOL[c] + NADPH[c] + H[c] => DMZYMST[c] + NADP[c]	(CAGL0I02970g)	1.3.1.70	Steroid biosynthesis	3	Blastp	KEGG
ZH0876	isopentenyl-diphosphate D-isomerase	IIZYMST[c] + NADPH[c] + H[c] => ZYST[c] + NADP[c]	(CAGL0J06952g)	5.3.3.2	Steroid biosynthesis	2	Blastp
ZH0877	C-3 sterol keto reductase	IZYMST[c] + NAD[c] => IIZYMST[c] + CO2[c] + H[c] + NADH[c]	(CAGL0M11506g)	1.1.1.270	Steroid biosynthesis	2	Blastp
ZH0878	C-3 sterol dehydrogenase	3 O2[c] + MZYMST[c] + 3 H[c] + 3 NADPH[c] => IZYMST[c] + 4 H2O[c] + 3 NADP[c]	(CAGL0K04477g)	1.1.1.170	Steroid biosynthesis	2	Blastp
ZH0879	3-keto-steroid reductase	4MZYS[c] + NADPH[c] + H[c] => MZYMST[c] + NADP[c]	(CAGL0M11506g)	1.1.1.270	Steroid biosynthesis	3	Blastp	KEGG
ZH0880	UDPglucose 4-epimerase	4AMZ4CBX[c] + NADP[c] => 4MZYS[c] + NADPH[c] + H[c] + CO2[c]	(CAGL0G00594g)	1.1.1.170	Steroid biosynthesis	3	Blastp	KEGG
ZH0881	C-4 sterol methyl oxidase (ERG25)	DMZYMST[c] + 3 NADPH[c] + 3 H[c] + 3 O2[c] => 4AMZ4CBX[c] + 3 NADP[c] + 4 H2O[c]	(CAGL0K04477g)	1.14.13.72	Steroid biosynthesis	3	Blastp	KEGG
ZH0882	S-adenosyl-methionine delta-24-sterol-c-methyltransferase	SA[c] + ZYST[c] => SAH[c] + FST[c] + H[c]	(CAGL0H04653g)	2.1.1.41	Steroid biosynthesis	3	Blastp	KEGG
ZH0883	cholestenol delta-isomerase, lumped reaction	SA[c] + O2[c] + ZYST[c] => SAH[c] + RTOL[c] + 2 H2O[c] + H[c]		5.3.3.5	Steroid biosynthesis	2		KEGG			Lump reaction
ZH0884	C-8 sterol isomerase	FST[c] => PST[c]	(CAGL0L10714g)	5.-.-.-	Steroid biosynthesis	3	Blastp	KEGG
ZH0885	Isopentenyl diphosphate:dimethylallyl diphosphate isomerase (IPP isomerase)	IPPP[c] => DPP[c]	(CAGL0J06952g)	5.3.3.2	Steroid biosynthesis	3	Blastp	KEGG
ZH0886	Delta24(241)-sterol reductase	RTOL[c] + NADPH[c] + H[c] => RGOST[c] + NADP[c]	(CAGL0A00429g)	1.3.1.71	Steroid biosynthesis	4	Blastp	KEGG		10459817;3691159;17158937
ZH0887	C-5 sterol desaturase	PST[c] + O2[c] + NADPH[c] + H[c] => NADP[c] + RTROL[c] + 2 H2O[c]	(CAGL0F01793g)	1.3.3.-	Steroid biosynthesis	4	Blastp	KEGG		8593007
ZH0888	C-22 sterol desaturase (NADP)	RTROL[c] + O2[c] + NADPH[c] + H[c] => NADP[c] + RTOL[c] + 2 H2O[c]	(CAGL0M07656g)	1.14.14.-	Steroid biosynthesis	2	Blastp
ZH0889	Dimethylallyltranstransferase	DPP[c] + IPPP[c] => PPI[c] + GPP[c]	(CAGL0L00319g)	2.5.1.1	Terpenoid backbone biosynthesis	4	Blastp	KEGG		21204938
ZH0890	Dimethylallyltranstransferase	GPP[c] + IPPP[c] => PPI[c] + FPP[c]	(CAGL0L00319g)	2.5.1.10	Terpenoid backbone biosynthesis	4	Blastp	KEGG		21204938
ZH0891	Mevalonate kinase	ATP[c] + VL[c] => ADP[c] + PVL[c] + H[c]	(CAGL0F03861g)	2.7.1.36	Terpenoid backbone biosynthesis	3	Blastp	KEGG
ZH0892	mevalonate kinase (ctp)	CTP[c] + VL[c] => PVL[c] + CDP[c] + 2 H[c]	(CAGL0F03861g)	2.7.1.36	Terpenoid backbone biosynthesis	2	Blastp
ZH0893	mevalonate kinase (gtp)	GTP[c] + VL[c] => PVL[c] + GDP[c] + H[c]	(CAGL0F03861g)	2.7.1.36	Terpenoid backbone biosynthesis	2	Blastp
ZH0894	mevalonate kinase (utp)	VL[c] + UTP[c] => PVL[c] + H[c] + UDP[c]	(CAGL0F03861g)	2.7.1.36	Terpenoid backbone biosynthesis	2	Blastp
ZH0895	3-hydroxy-3-methylglutaryl-coenzyme A (HMG-CoA) reductase isozyme	H3COA[c] + 2 NADPH[c] + 2 H[c] => VL[c] + COA[c] + 2 NADP[c]	(CAGL0L11506g)	1.1.1.34	Terpenoid backbone biosynthesis	3	Blastp	KEGG
ZH0896	phosphomevalonate kinase	PVL[c] + ATP[c] + H[c] => PPVL[c] + ADP[c]	(CAGL0F03993g)	2.7.4.2	Terpenoid backbone biosynthesis	3	Blastp	KEGG
ZH0897	Diphosphomevalonate decarboxylase	ATP[c] + PPVL[c] => ADP[c] + PI[c] + IPPP[c] + CO2[c] + H[c]	(CAGL0C03630g)	4.1.1.33	Terpenoid backbone biosynthesis	3	Blastp	KEGG
ZH0898	farnesyltranstransferase	FPP[c] + IPPP[c] => GGDP[c] + PPI[c]	(CAGL0H05269g)	2.5.1.29	Terpenoid backbone biosynthesis	3	Blastp	KEGG
ZH0899	Phosphomethylpyrimidine kinase THI20	ATP[c] + AH[c] => ADP[c] + AHP[c] + H[c]	(CAGL0C05071g)	2.7.4.7	Thiamine (vitamin B1) metabolism	3	Blastp	KEGG
ZH0900	Thiamine-phosphate pyrophosphorylase	THZP[c] + AHPP[c] + 2 H[c] => THMP[c] + PPI[c]	(CAGL0E05808g)	2.5.1.3	Thiamine (vitamin B1) metabolism	3	Blastp	KEGG		20968298
ZH0901	Thiamine pyrophosphokinase	ATP[c] + THME[c] => AMP[c] + TPP[c]	(CAGL0I07117g)	2.7.6.2	Thiamine (vitamin B1) metabolism	3	Blastp	KEGG
ZH0902	Thiamine pyrophosphokinase	ATP[c] + TPP[c] + H[c] => ADP[c] + THTP[c]	(CAGL0I07117g)	2.7.6.2 or 2.7.4.15	Thiamine (vitamin B1) metabolism	2		KEGG
ZH0903	Thiamine-phosphate pyrophosphorylase	ATP[c] + THZ[c] => ADP[c] + THZP[c] + H[c]	(CAGL0E05808g)	2.7.1.50	Thiamine (vitamin B1) metabolism	3	Blastp	KEGG		20968298
ZH0904	Phosphomethylpyrimidine kinase THI20	ATP[c] + AHP[c] => ADP[c] + AHPP[c]	(CAGL0C05071g)	2.7.4.7	Thiamine (vitamin B1) metabolism	2		KEGG
ZH0905	thiazole phosphate synthesis (xylulose 5-phosphate)	OAHSR[c] + CYS[c] + GLY[c] + H[c] + XUL5P[c] => GABA[c] + THZP[c] + AC[c] + CO2[c] + 3 H2O[c] + NH3[c] + PYR[c]	(CAGL0M01166g)		Thiamine (vitamin B1) metabolism	3	Blastp	KEGG
ZH0906	thiazole phosphate synthesis (ribose 5-phosphate)	OAHSR[c] + CYS[c] + GLY[c] + H[c] + R5P[c] => GABA[c] + THZP[c] + AC[c] + CO2[c] + 3 H2O[c] + NH3[c] + PYR[c]	(CAGL0M01166g)		Thiamine (vitamin B1) metabolism	2	Blastp
ZH0907	Threonine synthase	H2O[c] + PHT[c] => 4HTHR[c] + PI[c]	(CAGL0K09328g)	4.2.3.1	Threonine and Lysine Metabolism	2	Blastp
ZH0908	L-aminoadipate-semialdehyde dehydrogenase (NADH)	AA[c] + NADH[c] + ATP[c] + H[c] => AASA[c] + NAD[c] + AMP[c] + PPI[c]	(CAGL0K07788g) and (CAGL0E05104g)	1.2.1.31	Threonine and Lysine Metabolism	2		KEGG			Lump reaction (R03098 + R04863 + R04390)
ZH0909	L-aminoadipate-semialdehyde dehydrogenase (NADPH)	AA[c] + NADPH[c] + ATP[c] + H[c] => AASA[c] + NADP[c] + AMP[c] + PPI[c]	(CAGL0K07788g) and (CAGL0E05104g)	1.2.1.31	Threonine and Lysine Metabolism	2		KEGG			Lump reaction (R03098 + R04863 + R04390)
ZH0910	Homoaconitase, mitochondrial	HICIT[m] <=> HACN[m] + H2O[m]	(CAGL0K10978g)	4.2.1.36	Threonine and Lysine Metabolism	3	Blastp	KEGG
ZH0911	Homoisocitrate dehydrogenase, mitochondrial	HICIT[m] + NAD[m] <=> OAG[m] + NADH[m] + H[m]	(CAGL0G02585g)	1.1.1.87	Threonine and Lysine Metabolism	3	Blastp	KEGG
ZH0912	(1R,2S)-1-hydroxybutane-1,2,4-tricarboxylate:NAD+ oxidoreductase (decarboxylating)	OAG[m] + H[m] <=> XADP[m] + CO2[m]	(CAGL0G02585g)	1.1.1.87	Threonine and Lysine Metabolism	3	Blastp	KEGG
ZH0913	Saccharopine dehydrogenase (NADP, L-glutamate forming)	GLU[c] + AASA[c] + NADPH[c] + H[c] <=> SACP[c] + NADP[c] + H2O[c]	(CAGL0C03443g)	1.5.1.10	Threonine and Lysine Metabolism	3	Blastp	KEGG
ZH0914	Saccharopine dehydrogenase (NAD+, L-lysine forming)	LYS[c] + AKG[c] + NADH[c] + H[c] <=> SACP[c] + NAD[c] + H2O[c]	(CAGL0F06875g) or (CAGL0C03443g)	1.5.1.7	Threonine and Lysine Metabolism	3	Blastp	KEGG
ZH0915	Threonine aldolase	GLY[c] + ACAL[c] <=> THR[c]	(CAGL0I01342g)	4.1.2.5	Threonine and Lysine Metabolism	3	Blastp	KEGG
ZH0916	2-aminoadipate transaminase	AA[c] + AKG[c] <=> XADP[c] + GLU[c]	(CAGL0G01254g)	2.6.1.39	Threonine and Lysine Metabolism	2		KEGG
ZH0917	2-Oxobutanoate dehydrogenase	OBUT[m] + COA[m] + NAD[m] => CO2[m] + NADH[m] + PROPCOA[m]		1.2.7.2	Threonine and Lysine Metabolism	2	Blastp
ZH0918	iron (II) transport	F2[e] => F2[c]	(CAGL0F00187g) or (CAGL0I06743g) or (CAGL0M05511g)		Transport reaction	4			TCDB
ZH0919	Transport of cardiolipin,mitochondrial	CL[m] + H[m] => CL[c] + H[c]			Transport reaction	4
ZH0920	Thiamine diphosphate transport, mitochondria	TPP[c] => TPP[m]	(CAGL0G03135g)		Transport reaction	3			TCDB
ZH0921	Phospholipid-translocating ATPase	ATP[m] + H2O[m] + PA[m] => ADP[m] + PI[m] + PA[c] + H[c]	(CAGL0G06270g) and ((CAGL0L11814g) or (CAGL0G08085g)) and ((CAGL0L11814g) or (CAGL0G06270g) or (CAGL0H04477g)) and (CAGL0L00715g)	3.6.3.1	Transport reaction	3			TCDB
ZH0922	Phospholipid-translocating ATPase	ATP[m] + H2O[m] + PE[m] => ADP[m] + PI[m] + PE[c] + H[c]	(CAGL0G06270g) and ((CAGL0L11814g) or (CAGL0G08085g)) and ((CAGL0L11814g) or (CAGL0G06270g) or (CAGL0H04477g)) and (CAGL0L00715g)	3.6.3.1	Transport reaction	3			TCDB
ZH0923	Phospholipid-translocating ATPase	ATP[m] + H2O[m] + PG[m] => ADP[m] + PI[m] + PG[c] + H[c]	(CAGL0G06270g) and ((CAGL0L11814g) or (CAGL0G08085g)) and ((CAGL0L11814g) or (CAGL0G06270g) or (CAGL0H04477g)) and (CAGL0L00715g)	3.6.3.1	Transport reaction	3			TCDB
ZH0924	Phospholipid-translocating ATPase	ATP[m] + H2O[m] + PS[m] => ADP[m] + PI[m] + PS[c] + H[c]	(CAGL0G06270g) and ((CAGL0L11814g) or (CAGL0G08085g)) and ((CAGL0L11814g) or (CAGL0G06270g) or (CAGL0H04477g)) and (CAGL0L00715g)	3.6.3.1	Transport reaction	3			TCDB
ZH0925	aspartate mitochondrial transport via proton symport	ASP[c] + H[c] <=> ASP[m] + H[m]	(CAGL0K02365g)		Transport reaction	3			TCDB
ZH0926	cytosine transport in via proton symport	CYTS[e] + H[e] => CYTS[c] + H[c]	(CAGL0L00671g) or (CAGL0J02948g)		Transport reaction	4			TCDB	2262788
ZH0927	L-cysteine reversible transport via proton symport	CYS[e] + H[e] <=> CYS[c] + H[c]	(CAGL0M00154g)		Transport reaction	3			TCDB
ZH0928	Succinate/fumarate mitochondrial transporter	FUM[m] + SUCC[c] => FUM[c] + SUCC[m]	(CAGL0M09020g)		Transport reaction	3			TCDB
ZH0929	Transport of nicotinamide,mitochondrial	H[c] + NICD[c] <=> NICD[m] + H[m]			Transport reaction	4
ZH0930	Transport of D-Arabinose	ARAB[c] <=> ARAB[e]			Transport reaction	2
ZH0931	Transport of 2-Oxobutanoate	OBUT[m] <=> OBUT[c]			Transport reaction	3
ZH0932	glycerol-3-phosphate shuttle	GL3P[c] => GL3P[m]			Transport reaction	3
ZH0933	Tricarboxylate transport protein	CIT[c] + MAL[c] <=> CIT[m] + MAL[m]	(CAGL0L02079g)		Transport reaction	3			TCDB
ZH0934	D-fructose transport in via proton symport	FRU[e] + H[e] => FRU[c] + H[c]	(CAGL0A01804g) or (CAGL0D02640g) or (CAGL0D02662g) or (CAGL0A02321g) or (CAGL0A02211g) or (CAGL0A02233g) or (CAGL0A00737g) or (CAGL0I00286g) or (CAGL0A01782g) or (CAGL0A01826g)		Transport reaction	3		KEGG	TCDB
ZH0935	Low-affinity glucose transporter HXT1	GLC[e] => GLC[c]	(CAGL0A02211g) or (CAGL0A01782g) or (CAGL0A02233g) or (CAGL0A00737g) or (CAGL0A01826g) or (CAGL0I00286g) or (CAGL0A01804g) or (CAGL0D02640g) or (CAGL0D02662g) or (CAGL0A02321g) or (CAGL0I03872g) or (CAGL0J09020g)		Transport reaction	3		KEGG	TCDB
ZH0936	D-mannose transport in via proton symport	H[e] + MAN[e] <=> H[c] + MAN[c]	(CAGL0A01804g) or (CAGL0D02640g) or (CAGL0D02662g) or (CAGL0A02321g) or (CAGL0A02211g) or (CAGL0A02233g) or (CAGL0A00737g) or (CAGL0I00286g) or (CAGL0A01782g) or (CAGL0A01826g)		Transport reaction	3		KEGG	TCDB
ZH0937	L-glutamate transport via proton symport, reversible	GLU[e] + H[e] => GLU[c] + H[c]	(CAGL0H08393g) or (CAGL0B03773g) or (CAGL0D02178g) or (CAGL0J08162g) or (CAGL0K05753g) or (CAGL0B01012g) or (CAGL0L07546g) or (CAGL0L03267g) or (CAGL0D02178g) or (CAGL0A01199g)		Transport reaction	3			TCDB
ZH0938	L-isoleucine reversible transport via proton symport	H[e] + ILE[e] <=> H[c] + ILE[c]	(CAGL0B01012g) or (CAGL0L07546g) or (CAGL0L03267g) or (CAGL0B03773g) or (CAGL0K05753g) or (CAGL0H08393g) or (CAGL0D02178g) or (CAGL0J08162g)		Transport reaction	3			TCDB
ZH0939	L-leucine reversible transport via proton symport	H[e] + LEU[e] <=> H[c] + LEU[c]	(CAGL0B01012g) or (CAGL0L07546g) or (CAGL0L03267g) or (CAGL0B03773g) or (CAGL0K05753g) or (CAGL0H08393g) or (CAGL0D02178g) or (CAGL0J08162g)		Transport reaction	3			TCDB
ZH0940	phosphate reversible transport via symport	PI[e] + H[e] => PI[c] + H[c]	(CAGL0B02475g) or (CAGL0I05632g) or (CAGL0F02387g)		Transport reaction	3			TCDB
ZH0941	Uracil permease	H[e] + URI[e] => URI[c] + H[c]	(CAGL0B04433g) or (CAGL0F04499g) or (CAGL0J08712g)		Transport reaction	4			TCDB	2262788
ZH0942	adenine transport in via proton symport	AD[e] + H[e] => AD[c] + H[c]	(CAGL0C00231g) or (CAGL0L06138g)		Transport reaction	4		KEGG	TCDB	21569057
ZH0943	Purine-cytosine permease FCY21	GN[e] + H[e] <=> GN[c] + H[c]	(CAGL0C00231g) or (CAGL0L06138g)		Transport reaction	4		KEGG	TCDB	21569057
ZH0944	glycerol transport via channel	GL[c] <=> GL[e]	(CAGL0C03267g) or (CAGL0E03894g)		Transport reaction	3			TCDB
ZH0945	Transport, extracellular	H2O[e] <=> H2O[c]	(CAGL0D00154g) or (CAGL0A01221g)		Transport reaction	3			TCDB
ZH0946	putrescine transport in via proton antiport, irreversible	H[c] + PTRSC[e] => H[e] + PTRSC[c]	(CAGL0E03674g) or (CAGL0G03927g) or (CAGL0L10912g)		Transport reaction	3
ZH0947	spermidine transport in via proton antiport	H[c] + SPRD[e] => H[e] + SPRD[c]	(CAGL0E03674g) or (CAGL0G03927g) or (CAGL0L10912g)		Transport reaction	3
ZH0948	Proline-specific permease	GABA[e] + H[e] => GABA[c] + H[c]	(CAGL0A04675g)		Transport reaction	3			TCDB
ZH0949	ATP-dependent permease AUS1	RGOST[e] => RGOST[c]	(CAGL0F01419g)		Transport reaction	4			TCDB
ZH0950	ATP-dependent permease	ZYST[e] <=> ZYST[c]	(CAGL0F01419g)		Transport reaction	4			TCDB
ZH0951	Uridine permease	URA[e] + H[e] => URA[c] + H[c]	(CAGL0F04499g) or (CAGL0B04433g)		Transport reaction	4			TCDB	2262788
ZH0952	peptide transport in via proton symport	PPD[e] + H[e] => PPD[c] + H[c]	(CAGL0G02453g)		Transport reaction	3			TCDB
ZH0953	spermine transport via proton antiport irreversible	H[c] + SPR[e] => H[e] + SPR[c]	(CAGL0G03927g) or (CAGL0E03674g) or (CAGL0L10912g) or (CAGL0J00363g) or (CAGL0I10384g)		Transport reaction	3
ZH0954	Thiamine transporter	THME[e] + H[e] => THME[c] + H[c]	(CAGL0G08448g) or (CAGL0L13354g) or (CAGL0M14113g)		Transport reaction	3			TCDB
ZH0955	fecosterol reversible transport	FST[e] <=> FST[c]	CAGL0F01419g		Transport reaction	3			TCDB	11600353
ZH0956	Myo-inositol transporter 1	MYOI[e] + H[e] => MYOI[c] + H[c]	(CAGL0I07447g)		Transport reaction	3			TCDB
ZH0957	sulfate irreversible uniport	SLF[e] => SLF[c]	(CAGL0I10626g) or (CAGL0L12342g)		Transport reaction	3			TCDB
ZH0958	Ammonium transporter MEP1	NH3[e] => NH3[c]	(CAGL0J06028g) or (CAGL0I10747g) or (CAGL0D04928g)		Transport reaction	4			TCDB
ZH0959	Valine/tyrosine/tryptophan amino-acid permease	TRP[e] + H[e] <=> TRP[c] + H[c]	CAGL0B01012g or CAGL0H08393g or CAGL0K05753g or CAGL0L07546g or CAGL0D02178g or (CAGL0C00539g) or CAGL0E01089g		Transport reaction	3			TCDB
ZH0960	L-lysine reversible transport via proton symport	LYS[e] + H[e] <=> LYS[c] + H[c]	(CAGL0J08184g) or (CAGL0K05753g) or (CAGL0L07546g) or (CAGL0L03267g) or (CAGL0B01012g) or (CAGL0H08393g) or (CAGL0B03773g) or (CAGL0D02178g) or (CAGL0J08162g) or (CAGL0C00539g) or (CAGL0E01089g)		Transport reaction	3			TCDB
ZH0961	adenosine transport in via proton symport	ADN[e] + H[e] => ADN[c] + H[c]	CAGL0J08712g		Transport reaction	3			TCDB
ZH0962	Urea active transporter	2 H[e] + UREA[e] => UREA[c] + 2 H[c]	(CAGL0K03157g)		Transport reaction	3			TCDB
ZH0963	H(+)/biotin symporter	BT[e] + H[e] => BT[c] + H[c]	(CAGL0K04609g) or (CAGL0K04565g)		Transport reaction	3			TCDB
ZH0964	L-serine reversible transport via proton symport	SER[e] + H[e] <=> SER[c] + H[c]	(CAGL0K05753g) or (CAGL0B01012g) or (CAGL0L07546g) or (CAGL0H08393g) or (CAGL0D02178g) or (CAGL0L03267g) or (CAGL0B03773g) or (CAGL0J08162g) or (CAGL0A01199g) or (CAGL0E01089g) or (CAGL0C00539g)		Transport reaction	3			TCDB
ZH0965	General amino acid permease AGP1	PHE[e] + H[e] <=> PHE[c] + H[c]	(CAGL0K05753g) or (CAGL0B01012g) or (CAGL0L07546g) or (CAGL0H08393g) or (CAGL0L03267g) or (CAGL0D02178g) or (CAGL0B03773g) or (CAGL0E01089g) or (CAGL0C00539g)		Transport reaction	3			TCDB
ZH0966	General amino acid permease AGP1	TYR[e] + H[e] <=> TYR[c] + H[c]	(CAGL0K05753g) or (CAGL0B01012g) or (CAGL0L07546g) or (CAGL0H08393g) or (CAGL0L03267g) or (CAGL0D02178g) or (CAGL0B03773g) or (CAGL0E01089g)		Transport reaction	3			TCDB
ZH0967	L-glutamate transport into mitochondria via hydroxide ion antiport	GLU[c] + OH1[m] => GLU[m] + OH1[c]	(CAGL0K05753g) or (CAGL0B01012g) or (CAGL0L07546g) or (CAGL0H08393g) or (CAGL0L03267g) or (CAGL0D02178g) or (CAGL0B03773g) or (CAGL0A01199g) or (CAGL0E01089g) or (CAGL0C00539g)		Transport reaction	3			TCDB
ZH0968	L-histidine reversible transport via proton symport	HIS[e] + H[e] <=> HIS[c] + H[c]	(CAGL0K05753g) or (CAGL0L07546g) or (CAGL0L03267g) or (CAGL0B01012g) or (CAGL0H08393g) or (CAGL0B03773g) or (CAGL0D02178g) or (CAGL0J08162g) or (CAGL0E01089g)		Transport reaction	3			TCDB
ZH0969	L-asparagine reversible transport via proton symport	ASN[e] + H[e] <=> ASN[c] + H[c]	(CAGL0K05753g) or (CAGL0L07546g) or (CAGL0L03267g) or (CAGL0B01012g) or (CAGL0H08393g) or (CAGL0B03773g) or (CAGL0D02178g) or (CAGL0J08162g) or (CAGL0A01199g) or (CAGL0E01089g) or (CAGL0C00539g)		Transport reaction	3			TCDB
ZH0970	L-aspartate reversible transport via proton symport	ASP[e] + H[e] <=> ASP[c] + H[c]	(CAGL0K05753g) or (CAGL0L07546g) or (CAGL0L03267g) or (CAGL0B01012g) or (CAGL0H08393g) or (CAGL0B03773g) or (CAGL0D02178g) or (CAGL0J08162g) or (CAGL0A01199g) or (CAGL0J08162g) or (CAGL0E01089g) or (CAGL0C00539g)		Transport reaction	3			TCDB
ZH0971	L-proline reversible transport via proton symport	PRO[e] + H[e] <=> PRO[c] + H[c]	(CAGL0K05753g) or (CAGL0L07546g) or (CAGL0L03267g) or (CAGL0B01012g) or (CAGL0H08393g) or (CAGL0B03773g) or (CAGL0D02178g) or (CAGL0J08162g) or (CAGL0E05632g) or (CAGL0E01089g) or (CAGL0C00539g)		Transport reaction	3			TCDB
ZH0972	L-arganine reversible transport via proton symport	ARG[e] + H[e] <=> ARG[c] + H[c]	(CAGL0K05753g) or (CAGL0L07546g) or (CAGL0L03267g) or (CAGL0B01012g) or (CAGL0H08393g) or (CAGL0B03773g) or (CAGL0D02178g) or (CAGL0J08162g) or (CAGL0J08184g) or (CAGL0E01089g) or (CAGL0C00539g)		Transport reaction	3			TCDB
ZH0973	Basic amino-acid permease	ORN[e] + H[e] <=> ORN[c] + H[c]	(CAGL0K05753g) or (CAGL0L07546g) or (CAGL0L03267g) or (CAGL0B01012g) or (CAGL0H08393g) or (CAGL0B03773g) or (CAGL0D02178g) or (CAGL0J08162g) or (CAGL0J08184g) or (CAGL0E01089g) or (CAGL0C00539g)		Transport reaction	3			TCDB
ZH0974	L-methionine reversible transport via proton symport	MET[e] + H[e] <=> MET[c] + H[c]	(CAGL0K05753g) or (CAGL0L07546g) or (CAGL0L03267g) or (CAGL0B01012g) or (CAGL0H08393g) or (CAGL0B03773g) or (CAGL0D02178g) or (CAGL0J08162g) or (CAGL0B01012g) or (CAGL0B02838g) or (CAGL0K04367g) or (CAGL0E04004g) or (CAGL0E01089g) or (CAGL0C00539g)		Transport reaction	3			TCDB
ZH0975	glycine reversible transport via proton symport	GLY[e] + H[e] <=> GLY[c] + H[c]	(CAGL0K05753g) or (CAGL0L07546g) or (CAGL0L03267g) or (CAGL0B01012g) or (CAGL0H08393g) or (CAGL0B03773g) or (CAGL0D02178g) or (CAGL0J08162g) or (CAGL0L03267g) or (CAGL0A01199g) or (CAGL0E01089g) or (CAGL0C00539g)		Transport reaction	3			TCDB
ZH0976	S-methylmethionine permease 2 ppa	SA[e] <=> SA[c]	(CAGL0L03267g) or (CAGL0B03773g) or (CAGL0B01012g) or (CAGL0H08393g) or (CAGL0L07546g) or (CAGL0K05753g) or (CAGL0D02178g)		Transport reaction	3
ZH0977	Pantothenate transporter FEN2	PNTO[e] + H[e] <=> PNTO[c] + H[c]	(CAGL0L08052g)		Transport reaction	3			TCDB
ZH0978	sodium proton antiporter (H:NA is 1:1)	H[e] + Na[c] <=> H[c] + Na[e]	(CAGL0M04433g)		Transport reaction	4			TCDB	20942808
ZH0979	spermidine excretion (cytosol to extracellular)	SPRD[c] => SPRD[e]	(CAGL0M08272g)		Transport reaction	3			TCDB
ZH0980	potassium proton antiporter (H:K is 1:1)	H[e] + K[c] <=> H[c] + K[e]			Transport reaction	4				20942808
ZH0981	Probable 2-Acetolactate transporter,Extracellular	ACLAC[c] <=> ACLAC[e]			Transport reaction	4
ZH0982	Probable Biacetyl transport	DACE[e] => DACE[c]			Transport reaction	4
ZH0983	deoxycytidine transport in via proton symport	DC[e] + H[e] => DC[c] + H[c]		3.6.1.19	Transport reaction	3
ZH0984	deoxyuridine transport in via proton symport	DU[e] + H[e] => DU[c] + H[c]			Transport reaction	3
ZH0985	riboflavin transport in via proton symport	H[e] + RIBFLAV[e] => H[c] + RIBFLAV[c]			Transport reaction	3
ZH0986	4-Aminobenzoate mitochondrial transport via diffusion	PABA[c] <=> PABA[m]			Transport reaction	3
ZH0987	serine mitochondrial transport via proton symport	SER[c] + H[c] => SER[m] + H[m]			Transport reaction	3
ZH0988	inosine transport in via proton symport	H[e] + INS[e] => H[c] + INS[c]			Transport reaction	3		KEGG	TCDB
ZH0989	thymidine transport in via proton symport	H[e] + DT[e] => H[c] + DT[c]			Transport reaction	3		KEGG	TCDB
ZH0990	nmntp	H[e] + NMN[e] => H[c] + NMN[c]			Transport reaction	3
ZH0991	guanosine transport in via proton symport	GSN[e] + H[e] => GSN[c] + H[c]			Transport reaction	3		KEGG	TCDB
ZH0992	guanosine transport in via proton symport	DA[e] + H[e] => DA[c] + H[c]			Transport reaction	3
ZH0993	Nicotinamide transporter (Extracellular)	H[e] + NICD[e] => NICD[c] + H[c]	CAGL0F08371g		Transport reaction	4			TCDB
ZH0994	alpha-ketoglutarate/malate transporter	AKG[c] + MAL[e] <=> AKG[e] + MAL[c]			Transport reaction	4
ZH0995	2-oxoglutarate reversible transport via symport	AKG[e] + H[e] <=> AKG[c] + H[c]			Transport reaction	4
ZH0996	Pyridoxine transport	PYRD[e] <=> PYRD[c]			Transport reaction	4
ZH0997	2-methylbutyl transport (extracellular)	2MBAC[c] => 2MBAC[e]			Transport reaction	3
ZH0998	Tryptophol transport (extracellular	IND3ETH[c] <=> IND3ETH[e]			Transport reaction	3
ZH0999	Glycoaldehydye reversible transport	GLAL[e] <=> GLAL[c]			Transport reaction	3
ZH1000	Probable Acetoin transport	ACT[e] <=> ACT[c]			Transport reaction	4
ZH1001	fumarate reversible transport via symport	FUM[c] + H[c] <=> FUM[e] + H[e]			Transport reaction	4
ZH1002	D-galactose transport in via proton symport	GLAC[e] + H[e] => GLAC[c] + H[c]	CAGL0I00286g or CAGL0D02640g or CAGL0D02662g or CAGL0A02321g or CAGL0A02211g or CAGL0A02233g or CAGL0A00737g or CAGL0A01782g or CAGL0A01804g or CAGL0A01826g or CAGL0M04103g		Transport reaction	3		KEGG	TCDB
ZH1003	L-sorbose reversible transport	SOR[e] <=> SOR[c]			Transport reaction	3
ZH1004	succinate transport via proton symport	H[e] + SUCC[e] <=> H[c] + SUCC[c]			Transport reaction	4
ZH1005	Phenylacetaldehyde transport (extracellular)	PHAL[c] <=> PHAL[e]			Transport reaction	3
ZH1006	2-phenylethanol reversible transport	2PHETOH[e] <=> 2PHETOH[c]			Transport reaction	3
ZH1007	Phenethyl acetate transport (extracellular)	PHEAC[c] => PHEAC[e]			Transport reaction	3
ZH1008	sucrose transport in via proton symport	H[e] + SUCR[e] => H[c] + SUCR[c]			Transport reaction	3			TCDB
ZH1009	isobutyl alcohol transport (extracellular)	IBUTOH[c] <=> IBUTOH[e]			Transport reaction	3
ZH1010	Isobutyl acetate transport (extracellular)	IBUTAC[c] => IBUTAC[e]			Transport reaction	3
ZH1011	Isoamyl acetate transport (extracellular)	ISACE[c] => ISACE[e]			Transport reaction	3
ZH1012	ADP,ATP carrier protein 1	ADP[c] + ATP[g] + PI[c] + H[c] => ADP[g] + ATP[c] + PI[m] + H[m]			Transport reaction	3
ZH1013	CO2 Golgi transport	CO2[c] <=> CO2[g]			Transport reaction	3
ZH1014	GDP-mannose antiport	GDPMAN[c] + GMP[g] => GDPMAN[g] + GMP[c]	CAGL0H09196g		Transport reaction	3			TCDB
ZH1015	GDP Golgi transport via proton anitport	GDP[g] + H[c] <=> GDP[c] + H[g]			Transport reaction	3
ZH1016	phosphatidylethanolamine Golgi transport	PE[c] <=> PE[g]			Transport reaction	3
ZH1017	phosphatidylserine Golgi transport	PS[c] <=> PS[g]			Transport reaction	3
ZH1018	UDPgalactose transport (Golgi apparatus)	UDPGAL[c] => UDPGAL[g]	CAGL0H00847g		Transport reaction	3
ZH1019	General amino acid permease AGP2	CAR[c] => CAR[m]	(CAGL0C00539g) or (CAGL0E01089g)		Transport reaction	4			TCDB
ZH1020	phosphate transporter, mitochondrial	PI[c] + H[c] => PI[m] + H[m]	(CAGL0F00231g) or (CAGL0J05522g)		Transport reaction	3			TCDB
ZH1021	ADP,ATP carrier protein 1	ADP[c] + ATP[m] + PI[c] + H[c] => ADP[m] + ATP[c] + PI[m] + H[m]	(CAGL0F04213g)		Transport reaction	3			TCDB
ZH1022	Mitochondrial dicarboxylate transporter	SUCC[c] + PI[c] => SUCC[m] + PI[m]	(CAGL0G01166g)		Transport reaction	3			TCDB
ZH1023	S-Adenosyl-L-methionine reversible transport, mitochondrial	SA[c] <=> SA[m]	(CAGL0H03839g)		Transport reaction	3			TCDB
ZH1024	Glutamate transport (uniporter), mitochondrial	GLU[c] + H[c] <=> GLU[m] + H[m]	(CAGL0K02365g)		Transport reaction	3
ZH1025	Mitochondrial ornithine carrier protein	ORN[c] + H[m] <=> ORN[m] + H[c]	(CAGL0K10362g)		Transport reaction	3			TCDB
ZH1026	Mitochondrial oxaloacetate transport protein	OAA[c] + H[c] => OAA[m] + H[m]	(CAGL0K11616g)		Transport reaction	3			TCDB
ZH1027	Ammonium transporter MEP1	NH3[c] => NH3[m]	(CAGL0M03465g) or (CAGL0L07766g)		Transport reaction	3			TCDB
ZH1028	CTP/CMP antiport	CMP[m] + CTP[c] + 2 H[c] => CMP[c] + CTP[m] + 2 H[m]	(CAGL0M05225g)		Transport reaction	3
ZH1029	glycine mitochondrial transport via proton symport	GLY[c] + H[c] <=> GLY[m] + H[m]			Transport reaction	3
ZH1030	Tricarboxylate transport protein	CIT[c] + ICIT[m] <=> CIT[m] + ICIT[c]	(CAGL0L02079g)		Transport reaction	3			TCDB
ZH1031	5,6,7,8-Tetrahydrofolate transport, diffusion, mitochondrial	THF[c] <=> THF[m]			Transport reaction	2
ZH1032	phosphate transport via hydroxide ion symport, mitochondrial	OH1[m] + PI[c] <=> OH1[c] + PI[m]	(CAGL0F00231g) or (CAGL0J05522g)		Transport reaction	3			TCDB
ZH1033	Mitochondrial dicarboxylate transporter	MAL[c] + PI[m] <=> MAL[m] + PI[c]	(CAGL0G01166g)		Transport reaction	3			TCDB
ZH1034	Mitochondrial dicarboxylate transporter	MAL[c] + SUCC[m] <=> MAL[m] + SUCC[c]	(CAGL0G01166g)		Transport reaction	3			TCDB
ZH1035	FAD/FMN antiport	FAD[c] + FMN[m] => FAD[m] + FMN[c]	(CAGL0G08910g)		Transport reaction	3			TCDB
ZH1036	Mitochondrial 2-oxodicarboxylate carrier 1	AKG[m] + OAG[c] <=> AKG[c] + OAG[m]	(CAGL0J04114g)		Transport reaction	3			TCDB
ZH1037	GTP/GDP translocase, mitochondrial (electroneutral)	GDP[m] + GTP[c] + H[c] => GDP[c] + GTP[m] + H[m]	(CAGL0J09790g)		Transport reaction	3			TCDB
ZH1038	CoA transporter (mitochondrial), irreversible	COA[c] => COA[m]	(CAGL0K02915g)		Transport reaction	3
ZH1039	L-alanine reversible transport via proton symport	ALA[e] + H[e] <=> ALA[c] + H[c]	(CAGL0K05753g) or (CAGL0L07546g) or (CAGL0L03267g) or (CAGL0B01012g) or (CAGL0H08393g) or (CAGL0B03773g) or (CAGL0D02178g) or (CAGL0J08162g) or (CAGL0A01199g) or (CAGL0E05632) or (CAGL0E01089g)		Transport reaction	3			TCDB
ZH1040	citrate transport, mitochondrial	CIT[c] + PEP[m] <=> CIT[m] + PEP[c]	(CAGL0L02079g)		Transport reaction	3
ZH1041	UTP/UMP antiport	2 H[c] + UMP[m] + UTP[c] => 2 H[m] + UMP[c] + UTP[m]	(CAGL0M05225g)		Transport reaction	3			TCDB
ZH1042	fatty-acyl-ACP mitochondrial transport	C40ACP[m] => C40ACP[c]			Transport reaction	3
ZH1043	fatty-acyl-ACP mitochondrial transport	C60ACP[m] => C60ACP[c]			Transport reaction	3
ZH1044	fatty-acyl-ACP mitochondrial transport	C80ACP[m] => C80ACP[c]			Transport reaction	3
ZH1045	fatty-acyl-ACP mitochondrial transport	C100ACP[m] => C100ACP[c]			Transport reaction	3
ZH1046	fatty-acyl-ACP mitochondrial transport	C120ACP[m] => C120ACP[c]			Transport reaction	3
ZH1047	fatty-acyl-ACP mitochondrial transport	C140ACP[m] => C140ACP[c]			Transport reaction	3
ZH1048	fatty-acyl-ACP mitochondrial transport	C141ACP[m] => C141ACP[c]			Transport reaction	3
ZH1049	fatty-acyl-ACP mitochondrial transport	C160ACP[m] => C160ACP[c]			Transport reaction	3
ZH1050	fatty-acyl-ACP mitochondrial transport	C161ACP[m] => C161ACP[c]			Transport reaction	3
ZH1051	fatty-acyl-ACP mitochondrial transport	C180ACP[m] => C180ACP[c]			Transport reaction	3
ZH1052	fatty-acyl-ACP mitochondrial transport	C181ACP[m] => C181ACP[c]			Transport reaction	3
ZH1053	2-Methylbutanal transport (mitochondrial)	2MBALD[c] <=> 2MBALD[m]			Transport reaction	3
ZH1054	2-methyl-1-butanol transport (mitochondrial)	2MBTOH[c] <=> 2MBTOH[m]			Transport reaction	3
ZH1055	2-methylpropanal transport (mitochondrial)	2MPPAL[c] <=> 2MPPAL[m]			Transport reaction	3
ZH1056	2-Dehydro-3-deoxy-D-arabino-heptonate7-phohsphate mitochondrial transport via diffusion	3DDAH7P[c] <=> 3DDAH7P[m]			Transport reaction	3
ZH1057	3-Hexaprenyl-4,5-dihydroxybenzoate transport, mitochondrial	3DH5HPB[m] <=> 3DH5HPB[c]			Transport reaction	3
ZH1058	3-methylbutanal transport (mitochondrial)	3MBALD[c] <=> 3MBALD[m]			Transport reaction	3
ZH1059	3-Methyl-2-oxopentanoate transport, diffusion, mitochondrial	3OP[c] <=> 3OP[m]			Transport reaction	3
ZH1060	4-Hydroxybenzoate mitochondrial transport	4HBZ[c] <=> 4HBZ[m]			Transport reaction	3
ZH1061	L-erythro-4-hydroxyglutamate mitochondrial transport via diffusion	4HGLU[c] <=> 4HGLU[m]			Transport reaction	3
ZH1062	3-(4-hydroxyphenyl)pyruvate mitochondrial transport via proton symport	4HPP[c] + H[c] <=> 4HPP[m] + H[m]			Transport reaction	3
ZH1063	4-aminobutanal mitochondrial transport via diffusion	ABUTN[c] <=> ABUTN[m]			Transport reaction	3
ZH1064	Probable 2-Acetolactate transporter,Mitochondrial	ACLAC[c] <=> ACLAC[m]			Transport reaction	3
ZH1065	adenine reversible transport, mitochondria	AD[c] <=> AD[m]			Transport reaction	3
ZH1066	2-oxoadipate transport out of mitochondria via diffusion	XADP[m] => XADP[c]			Transport reaction	3
ZH1067	2-Dehydropantoate mitochondrial transport	AKP[c] <=> AKP[m]			Transport reaction	3
ZH1068	5-Aminolevulinate mitochondrial transport	ALAV[c] <=> ALAV[m]			Transport reaction	3
ZH1069	dihydrofolate reversible mitochondrial transport	DHF[c] <=> DHF[m]			Transport reaction	3
ZH1070	DHP mitochondrial transport	DHP[c] <=> DHP[m]			Transport reaction	3
ZH1071	Dihydropteroate mitochondrial transport via diffusion	DHPT[c] <=> DHPT[m]			Transport reaction	3
ZH1072	iron (II) uptake (mitochondrial)	F2[c] => F2[m]			Transport reaction	3
ZH1073	4-aminobutanoate mitochondrial transport via diffusion	GABA[c] <=> GABA[m]			Transport reaction	3
ZH1074	glycoaldehyde mitochondrial transport	GLAL[c] <=> GLAL[m]			Transport reaction	3
ZH1075	guanine mitochondrial transport via diffusion	GN[c] <=> GN[m]			Transport reaction	3
ZH1076	Hydroxymethylglutaryl-CoA reversible mitochondrial transport	H3COA[c] <=> H3COA[m]			Transport reaction	3
ZH1077	3-Octaprenyl-4-hydroxybenzoate mitochondrial transport	HEX4HYB[c] <=> HEX4HYB[m]			Transport reaction	3
ZH1078	indole-3-acetaldehyde mitochondrial transport via diffusion	IACALD[c] <=> IACALD[m]			Transport reaction	3
ZH1079	isoamyl alcohol transport (mitochondrial)	IAMOH[c] <=> IAMOH[m]			Transport reaction	3
ZH1080	isobutyl alcohol transport (mitochondrial)	IBUTOH[c] <=> IBUTOH[m]			Transport reaction	3
ZH1081	Isoleucine transport from mitochondria to cytosol	ILE[m] <=> ILE[c]			Transport reaction	3
ZH1082	indole-3-acetate mitochondrial transport via diffusion	INAC[c] <=> INAC[m]			Transport reaction	3
ZH1083	Tryptophol transport (mitochondrial)	IND3ETH[c] <=> IND3ETH[m]			Transport reaction	3
ZH1084	2-Isopropylmalate transport, diffusion, mitochondrial	IPPAL[c] <=> IPPAL[m]			Transport reaction	3
ZH1085	3-Carboxy-4-methyl-2-oxopentanoate transport, diffusion, mitochondrial	OICAP[c] <=> OICAP[m]			Transport reaction	3
ZH1086	all-trans-Pentaprenyl diphosphate transport, mitochondrial	PENDP[m] <=> PENDP[c]			Transport reaction	3
ZH1087	protoporphyrinogen IX mitochondrial transport	PPHG[c] <=> PPHG[m]			Transport reaction	3
ZH1088	L-proline transport, mitochondrial	PRO[c] <=> PRO[m]			Transport reaction	3
ZH1089	Riboflavin reversible mitochondrial transport	RIBFLAV[c] <=> RIBFLAV[m]			Transport reaction	3
ZH1090	3-methyl-2-oxobutanoate transport, diffusion, mitochondrial	OVAL[c] <=> OVAL[m]			Transport reaction	3
ZH1091	S-adenosyl-L-homocysteine reversible transport, mitochondrial	SAH[c] <=> SAH[m]			Transport reaction	3
ZH1092	O2 transport (diffusion)	O2[c] <=> O2[m]			Transport reaction	4
ZH1093	Isopentenyl diphosphate transport, mitochondrial	IPPP[c] <=> IPPP[m]			Transport reaction	2
ZH1094	panthetheine 4'-phosphate reversible mitochondrial transport	4PPNT[c] <=> 4PPNT[m]			Transport reaction	2
ZH1095	4-hydroxy-2-oxoglutarate mitochondrial transport via diffusion	4H2OGLT[c] <=> 4H2OGLT[m]			Transport reaction	2
ZH1096	panthetheine 4'-phosphate reversible mitochondrial transport	4PPNT[c] <=> 4PPNT[x]			Transport reaction	2
ZH1097	guanosine mitochondrial transport via proton symport	GSN[c] + H[c] <=> GSN[m] + H[m]			Transport reaction	2
ZH1098	Adenosine transport	ADN[m] <=> ADN[c]			Transport reaction	2
ZH1099	tyrosine mitochondrial transport via proton symport	H[c] + TYR[c] <=> H[m] + TYR[m]			Transport reaction	1
ZH1100	Holo-[carboxylase] transport (Mitochondrial)	BCCP[m] <=> BCCP[c]			Transport reaction	1
ZH1101	Carboxybiotin-carboxyl-carrier protein (Mitochondrial)	CARCCP[m] <=> CARCCP[c]			Transport reaction	1
ZH1102	5,10-Methylenetetrahydrofolate transport, diffusion, mitochondrial	METTHF[c] <=> METTHF[m]			Transport reaction	4
ZH1103	pyruvate mitochondrial transport via proton symport	H[c] + PYR[c] <=> H[m] + PYR[m]			Transport reaction	4
ZH1104	acetate transport, mitochondrial	AC[c] <=> AC[m]			Transport reaction	4
ZH1105	D-lactate/pyruvate antiport, mitochondrial	DLAC[c] + PYR[m] <=> DLAC[m] + PYR[c]			Transport reaction	3
ZH1106	D-lactate transport, mitochondrial	H[c] + DLAC[c] <=> H[m] + DLAC[m]			Transport reaction	3
ZH1107	ubiquinone-6 transport ( Mitochondrial)	COQ6[m] <=> COQ6[c]			Transport reaction	3
ZH1108	tryptophan mitochondrial transport via proton symport	H[c] + TRP[c] <=> H[m] + TRP[m]			Transport reaction	3
ZH1109	histidine mitochondrial transport via proton symport	H[m] + HIS[m] <=> H[c] + HIS[c]			Transport reaction	3
ZH1110	Lysine mitochondrial transport via proton symport	H[c] + LYS[c] <=> H[m] + LYS[m]			Transport reaction	3
ZH1111	methionine mitochondrial transport via proton symport	H[m] + MET[m] <=> H[c] + MET[c]			Transport reaction	3
ZH1112	Phenylacetaldehyde transport (mitochondrial)	PHAL[c] <=> PHAL[m]			Transport reaction	3
ZH1113	2-phenylethanol reversible transport, mitochondrial	2PHETOH[m] <=> 2PHETOH[c]			Transport reaction	3
ZH1114	O-acetylcarnintine transport into mitochondria via diffusion	ACAR[c] => ACAR[m]			Transport reaction	3
ZH1115	trans-4-hydroxy-L-proline mitochondrial transport via diffusion	HPRO[c] <=> HPRO[m]			Transport reaction	2
ZH1116	Phosphatidate mitochondrial membrane transport	PA[c] => PA[m]			Transport reaction	3
ZH1117	Mitochondrial L-Threonine carrier	THR[c] <=> THR[m]			Transport reaction	2
ZH1118	Formate mitochondrial membrane transport	FOR[m] => FOR[c]	CAGL0K02651g		Transport reaction	4
ZH1119	PRPP reversible transport, mitochondrial	PRPP[c] <=> PRPP[m]			Transport reaction	3
ZH1120	CO2 mitochondrial membrane transport	CO2[c] <=> CO2[m]			Transport reaction	4
ZH1121	Ethanol mitochondrial membrane transport	ETOH[c] <=> ETOH[m]			Transport reaction	4
ZH1122	pantothenate mitochondrial transport	PANT[c] <=> PANT[m]			Transport reaction	2
ZH1123	Acetaldehyde mitochondrial membrane transport	ACAL[c] <=> ACAL[m]			Transport reaction	4
ZH1124	PHC plasma membrane transport	PHC[m] <=> PHC[c]			Transport reaction	1
ZH1125	ADP/ATP transporter, peroxisomal	ADP[x] + ATP[c] + H[x] => ADP[c] + ATP[x] + H[c]	(CAGL0D04774g)		Transport reaction	3			TCDB
ZH1126	AMP/ATP transporter, peroxisomal	AMP[x] + ATP[c] + H[x] => AMP[c] + ATP[x] + H[c]	(CAGL0D04774g)		Transport reaction	3			TCDB
ZH1127	fatty acyl-CoA peroxisomal transport via ABC system	ATP[x] + H2O[x] + C160COA[c] => ADP[x] + H[x] + PI[x] + C160COA[x]	(CAGL0M02387g) and (CAGL0D00352g)		Transport reaction	3			TCDB
ZH1128	fatty acyl-CoA peroxisomal transport via ABC system	ATP[x] + H2O[x] + C161COA[c] => ADP[x] + H[x] + C161COA[x] + PI[x]	(CAGL0M02387g) and (CAGL0D00352g)		Transport reaction	3			TCDB
ZH1129	fatty acyl-CoA transport via ABC system	ATP[x] + H2O[x] + C180COA[c] => ADP[x] + H[x] + PI[x] + C180COA[x]	(CAGL0M02387g) and (CAGL0D00352g)		Transport reaction	3			TCDB
ZH1130	fatty acyl-CoA peroxisomal transport via ABC system	ATP[x] + H2O[x] + C181COA[c] => ADP[x] + H[x] + C181COA[x] + PI[x]	(CAGL0M02387g) and (CAGL0D00352g)		Transport reaction	3			TCDB
ZH1131	fatty acyl-CoA peroxisomal transport via ABC system	ATP[x] + H2O[x] + C141COA[c] => ADP[x] + H[x] + C141COA[x] + PI[x]	(CAGL0M02387g) and (CAGL0D00352g)		Transport reaction	3			TCDB
ZH1132	fatty acid peroxisomal transport via ABC system	ATP[x] + H2O[x] + C140COA[c] => ADP[x] + H[x] + PI[x] + C140COA[x]	(CAGL0M02387g) and (CAGL0D00352g)		Transport reaction	3
ZH1133	L-erythro-4-hydroxyglutamate peroxisomal transport via diffusion	4HGLU[c] <=> 4HGLU[x]			Transport reaction	3
ZH1134	reduced thioredoxin peroxisomal transport via diffusion	RTHIO[c] <=> RTHIO[x]			Transport reaction	3
ZH1135	oxidized thioredoxin peroxisomal transport via diffusion	OTHIO[c] <=> OTHIO[x]			Transport reaction	3
ZH1136	4-hydroxy-2-oxoglutarate peroxisomal transport via diffusion	4H2OGLT[c] <=> 4H2OGLT[x]			Transport reaction	3
ZH1137	acetate transport, peroxisomal	AC[c] <=> AC[x]			Transport reaction	3
ZH1138	glyoxylate transport, peroxisomal	GLX[c] <=> GLX[x]			Transport reaction	3
ZH1139	CO2 peroxisomal membrane transport	CO2[x] <=> CO2[c]			Transport reaction	3
ZH1140	phosphate peroxisomal transport via proton symport	H[c] + PI[c] <=> H[x] + PI[x]			Transport reaction	3
ZH1141	fatty acid peroxisomal transport	C80[c] => C80[x]			Transport reaction	3
ZH1142	fatty acid peroxisomal transport	C100[c] => C100[x]			Transport reaction	3
ZH1143	fatty acid peroxisomal transport	C40[c] => C40[x]			Transport reaction	3
ZH1144	fatty acid peroxisomal transport	C60[c] => C60[x]			Transport reaction	3
ZH1145	PROBABLE LONG-CHAIN FATTY ACID TRANSPORT PROTEIN	C120[c] => C120[x]	CAGL0I04642g		Transport reaction	3			TCDB
ZH1146	PROBABLE LONG-CHAIN FATTY ACID TRANSPORT PROTEIN	C140[c] => C140[x]	CAGL0I04642g		Transport reaction	3			TCDB
ZH1147	PROBABLE LONG-CHAIN FATTY ACID TRANSPORT PROTEIN	C160[c] => C160[x]	CAGL0I04642g		Transport reaction	3			TCDB
ZH1148	PROBABLE LONG-CHAIN FATTY ACID TRANSPORT PROTEIN	C161[c] => C161[x]	CAGL0I04642g		Transport reaction	3			TCDB
ZH1149	PROBABLE LONG-CHAIN FATTY ACID TRANSPORT PROTEIN	C180[c] => C180[x]	CAGL0I04642g		Transport reaction	3			TCDB
ZH1150	PROBABLE LONG-CHAIN FATTY ACID TRANSPORT PROTEIN	C181[c] => C181[x]	CAGL0I04642g		Transport reaction	3			TCDB
ZH1151	PROBABLE LONG-CHAIN FATTY ACID TRANSPORT PROTEIN	C141[c] => C141[x]	CAGL0I04642g		Transport reaction	3			TCDB
ZH1152	3-(4-hydroxyphenyl)pyruvate peroxisomal transport via proton symport	4HPP[c] + H[c] <=> 4HPP[x] + H[x]			Transport reaction	3
ZH1153	tyrosine peroxisomal transport via proton symport	TYR[c] + H[c] <=> TYR[x] + H[x]			Transport reaction	1
ZH1154	NMN peroxisomal transport via proton symport	NMN[c] + H[c] <=> NMN[x] + H[x]			Transport reaction	1
ZH1155	NMN peroxisomal transport via proton symport	NMN[c] + H[c] <=> NMN[m] + H[m]			Transport reaction	1
ZH1156	citrate/malate antiport into peroxisome	MAL[c] + CIT[x] <=> MAL[x] + CIT[c]			Transport reaction	1
ZH1157	Homocysteine peroxisomal transport via proton symport	HCYS[c] + H[c] <=> HCYS[x] + H[x]			Transport reaction	1
ZH1158	ammonia peroxisomal transport	NH3[c] <=> NH3[x]			Transport reaction	1
ZH1159	aspartate-glutamate peroxisomal shuttle	ASP[c] + GLU[x] <=> ASP[x] + GLU[c]			Transport reaction	1
ZH1160	farnesyl diphosphate transport (mitochondrial)	FPP[m] <=> FPP[c]			Transport reaction	1
ZH1161	cystathione peroxisomal transport	LLCT[c] <=> LLCT[x]			Transport reaction	1
ZH1162	acetylcarnitine transport out of peroxisome	ACAR[x] => ACAR[c]			Transport reaction	1
ZH1163	carnitine-acetylcarnitine carrier, peroxisomal	CAR[c] + ACAR[x] => CAR[x] + ACAR[c]			Transport reaction	1
ZH1164	H2O peroxisomal membrane transport	H2O[x] <=> H2O[c]			Transport reaction	3
ZH1165	pyruvate peroxisomal transport via proton symport	H[c] + PYR[c] <=> H[x] + PYR[x]			Transport reaction	1
ZH1166	citrate/isocitrate antiport into peroxisome	CIT[c] + ICIT[x] <=> CIT[x] + ICIT[c]			Transport reaction	1
ZH1167	malate/oxaloacetate shuttle	OAA[c] + MAL[x] <=> OAA[x] + MAL[c]			Transport reaction	1
ZH1168	Pyruvate transport	PYR[e] + H[e] <=> PYR[c] + H[c]			Transport reaction	4
ZH1169	Acetate plasma membrane transport	AC[e] + H[e] <=> AC[c] + H[c]			Transport reaction	4
ZH1170	Citrate plasma membrane transport	CIT[e] + H[e] <=> CIT[c] + H[c]			Transport reaction	4			TCDB
ZH1171	Ethanol plasma membrane transport	ETOH[c] <=> ETOH[e]			Transport reaction	4
ZH1172	(S)-malate transport	MAL[e] + H[e] <=> MAL[c] + H[c]			Transport reaction	4
ZH1173	L-valine reversible transport via proton symport	VAL[e] + H[e] <=> VAL[c] + H[c]	(CAGL0K05753g) or (CAGL0L07546g) or (CAGL0L03267g) or (CAGL0B01012g) or (CAGL0H08393g) or (CAGL0B03773g) or (CAGL0D02178g) or (CAGL0J08162g) or (CAGL0C00539g) or (CAGL0E01089g)		Transport reaction	3			TCDB
ZH1174	Valine reversible mitochondrial transport via proton symport	VAL[c] + H[c] <=> VAL[m] + H[m]	(CAGL0K05753g) or (CAGL0L07546g) or (CAGL0L03267g) or (CAGL0B01012g) or (CAGL0H08393g) or (CAGL0B03773g) or (CAGL0D02178g) or (CAGL0J08162g) or (CAGL0E01089g) or (CAGL0C00539g)		Transport reaction	3
ZH1175	Trehalose plasma membrane transport	TRE[e] + H[e] => TRE[c] + H[c]			Transport reaction	4
ZH1176	Ribose plasma membrane transport	RIB[e] + H[e] => RIB[c] + H[c]			Transport reaction	1
ZH1177	cytidine transport in via proton symport	CYTD[e] + H[e] => CYTD[c] + H[c]	CAGL0J08712g		Transport reaction	1		KEGG	TCDB
ZH1178	deoxyinosine transport in via proton symport	DIN[e] + H[e] => DIN[c] + H[c]			Transport reaction	1
ZH1179	thymine reversible transport via proton antiport	THY[e] + H[c] <=> THY[c] + H[e]			Transport reaction	1
ZH1180	deoxyguanosine transport in via proton symport	DG[e] + H[e] => DG[c] + H[c]			Transport reaction	1
ZH1181	hypoxanthine reversible transport via proton symport	HYN[e] + H[e] => HYN[c] + H[c]			Transport reaction	1		KEGG	TCDB
ZH1182	General amino acid permease AGP2	CAR[e] <=> CAR[c]	(CAGL0C00539g) or (CAGL0E01089g)		Transport reaction	3
ZH1183	Choline transport protein	CHO[e] + H[e] => CHO[c] + H[c]	(CAGL0H03399g)		Transport reaction	3			TCDB
ZH1184	L-glutamine reversible transport via proton symport	GLN[e] + H[e] <=> GLN[c] + H[c]	(CAGL0K05753g) or (CAGL0L07546g) or (CAGL0L03267g) or (CAGL0B01012g) or (CAGL0H08393g) or (CAGL0B03773g) or (CAGL0D02178g) or (CAGL0J08162g) or (CAGL0A01199g) or (CAGL0J08162g) or (CAGL0C00539g)		Transport reaction	3			TCDB
ZH1185	CO2 plasma membrane transport	CO2[e] <=> CO2[c]			Transport reaction	4
ZH1186	O2 plasma membrane transport	O2[e] <=> O2[c]			Transport reaction	4
ZH1187	PAP plasma membrane transport	PAP[m] <=> PAP[c]			Transport reaction	2
ZH1188	PAP plasma membrane transport	PAP[x] <=> PAP[c]			Transport reaction	2
ZH1189	L-asparagine transport in via proton antiport (vacuolar)	ASN[c] + H[v] => ASN[v] + H[c]	CAGL0D03036g		Transport reaction	3
ZH1190	L-asparagine transport out via proton symport, vacuolar	ASN[v] + H[v] => ASN[c] + H[c]	(CAGL0E06468g or CAGL0G06622g)		Transport reaction	3
ZH1191	L-aspartate transport out via proton symport, vacuolar	ASP[v] + H[v] => ASP[c] + H[c]	CAGL0G03619g or CAGL0H04587g		Transport reaction	3			TCDB
ZH1192	CO2 vacuolar transport	CO2[c] <=> CO2[v]			Transport reaction	3
ZH1193	glucose transport, vacuolar	GLC[c] <=> GLC[v]			Transport reaction	4
ZH1194	L-glutamine transport in via proton antiport (vacuolar)	GLN[c] + H[v] => GLN[v] + H[c]	CAGL0D03036g		Transport reaction	3
ZH1195	L-glutamine transport out via proton symport, vacuolar	GLN[v] + H[v] => GLN[c] + H[c]	(CAGL0E06468g or CAGL0G06622g)		Transport reaction	3
ZH1196	L-glutamate transport out via proton symport, vacuolar	GLU[v] + H[v] => GLU[c] + H[c]	CAGL0G03619g or CAGL0H04587g		Transport reaction	3			TCDB
ZH1197	Reduced glutathione via ABC system (vacuolar)	ATP[v] + RGT[c] + H2O[v] => ADP[v] + RGT[v] + H[v] + PI[v]	CAGL0E03355g or CAGL0L06402g		Transport reaction	3			TCDB
ZH1198	H2O transport, vacuolar	H2O[c] <=> H2O[v]			Transport reaction	3
ZH1199	L-histidine transport in via proton antiport (vacuolar)	H[v] + HIS[c] => H[c] + HIS[v]	(CAGL0J01375g or CAGL0B02079g)		Transport reaction	4
ZH1200	L-isoleucine transport in via proton antiport (vacuolar)	H[v] + ILE[c] => H[c] + ILE[v]	CAGL0D03036g		Transport reaction	4
ZH1201	L-isoleucine transport out via proton symport, vacuolar	H[v] + ILE[v] => H[c] + ILE[c]	(CAGL0E06468g or CAGL0G06622g)		Transport reaction	4
ZH1202	L-cystine transport via proton symport (vacuolar)	LCTS[v] + H[v] => LCTS[c] + H[c]	CAGL0M06985g		Transport reaction	3			TCDB
ZH1203	L-leucine transport in via proton antiport (vacuolar)	H[v] + LEU[c] => H[c] + LEU[v]	CAGL0D03036g		Transport reaction	4
ZH1204	L-leucine transport out via proton symport, vacuolar	H[v] + LEU[v] => H[c] + LEU[c]	(CAGL0G06622g or CAGL0E06468g)		Transport reaction	4
ZH1205	L-lysine transport in via proton antiport (vacuolar)	H[v] + LYS[c] => H[c] + LYS[v]	(CAGL0B02079g or CAGL0J01375g)		Transport reaction	4
ZH1206	phosphatidylethanolamine vacuolar transport	PE[c] <=> PE[v]			Transport reaction	3
ZH1207	phosphate vacuolar transport via proton symport	H[c] + PI[c] <=> H[v] + PI[v]			Transport reaction	4
ZH1208	phosphatidylserine vacuolar transport	PS[c] <=> PS[v]			Transport reaction	3
ZH1209	Taurcholate via ABC system (vacuolar)	ATP[v] + H2O[v] + TCHOLA[c] => ADP[v] + H[v] + PI[v] + TCHOLA[v]	CAGL0E03982g or CAGL0C03289g		Transport reaction	3			TCDB
ZH1210	trehalose vacuolar transport via proton symport	H[c] + TRE[c] <=> H[v] + TRE[v]			Transport reaction	4
ZH1211	L-tyrosine transport in via proton antiport (vacuolar)	H[v] + TYR[c] => H[c] + TYR[v]	(CAGL0D03036g)		Transport reaction	4
ZH1212	L-tyrosine transport out via proton symport, vacuolar	H[v] + TYR[v] => H[c] + TYR[c]	(CAGL0E06468g or CAGL0G06622g)		Transport reaction	4
ZH1213	Glycogen vacuolar transport via autophagy	GLYCOGEN[c] => GLYCOGEN[v]			Transport reaction	3
ZH1214	CALCIUM-TRANSPORTING ATPASE 2	ATP[c] + H2O[c] + CA[c] => ADP[c] + PI[c] + H[v] + CA[v]	CAGL0A00517g		Transport reaction	3			TCDB
ZH1215	Transport, extracellular	GLCNT[e] + H[e] => GLCNT[c] + H[c]			Transport reaction	3
ZH1216	L-histidine transport in via proton antiport (vacuolar)	H[v] + ARG[c] <=> H[c] + ARG[v]	(CAGL0J01375g or CAGL0B02079g)		Transport reaction	4			TCDB
ZH1217	L-lactate reversible transport via proton symport	H[e] + LLAC[e] <=> H[c] + LLAC[c]			Transport reaction	4
ZH1218	D-lactate transport via proton symport	H[e] + DLAC[e] <=> H[c] + DLAC[c]			Transport reaction	4
ZH1219	methanol transport	METHOL[e] <=> METHOL[c]	CAGL0J01870g		Transport reaction	4
ZH1220	episterol reversible transport	PST[e] <=> PST[c]	CAGL0F01419g		Transport, Extracellular	4			TCDB
ZH1221	lanosterol reversible transport	LNST[e] <=> LNST[c]	CAGL0F01419g		Transport, Extracellular	4			TCDB
ZH1222	squalene reversible transport	SQL[e] <=> SQL[c]			Transport, Extracellular	4
ZH1223	L-threonine reversible transport via proton symport	H[e] + THR[e] <=> H[c] + THR[c]	CAGL0K05753g or CAGL0L07546g or CAGL0L03267g or CAGL0B01012g or CAGL0H08393g or CAGL0B03773g or CAGL0D02178g or CAGL0J08162g		Transport, Extracellular	3			TCDB
ZH1224	(R,R)-butanediol transport	BTD-RR[c] <=> BTD-RR[e]			Transport, Extracellular	3
ZH1225	Seryl-tRNA synthetase	ATP[c] + SER[c] + TRNASER[c] => AMP[c] + PPI[c] + SERTRNA[c]	(CAGL0E04400g) or (CAGL0K11726g)	6.1.1.11	tRNA charging	4	Blastp
ZH1226	Threonyl-tRNA synthetase	ATP[c] + THR[c] + TRNATHR[c] => AMP[c] + PPI[c] + THRTRNA[c]	(CAGL0M12991g)	6.1.1.3	tRNA charging	4	Blastp
ZH1227	Threonyl-tRNA synthetase, mitochondrial	ATP[m] + THR[m] + TRNATHR[m] => AMP[m] + PPI[m] + THRTRNA[m]	(CAGL0D03542g) or (CAGL0M12991g)	6.1.1.3	tRNA charging	4	Blastp
ZH1228	Tyrosyl-tRNA synthetase, mitochondrial	ATP[m] + TRNATYR[m] + TYR[m] => AMP[m] + PPI[m] + TYRTRNA[m]	CAGL0H05775g	6.1.1.1	tRNA charging	4	Blastp	KEGG
ZH1229	Tyrosyl-tRNA synthetase	ATP[c] + TRNATYR[c] + TYR[c] => AMP[c] + PPI[c] + TYRTRNA[c]	CAGL0H09372g	6.1.1.1	tRNA charging	4	Blastp	KEGG
ZH1230	Asparaginyl-tRNA synthetase	ASN[c] + ATP[c] + TRNAASN[c] => AMP[c] + ASNTRNA[c] + PPI[c] + H[c]	(CAGL0A02112g)	6.1.1.22	tRNA charging	4	Blastp	KEGG
ZH1231	Asparaginyl-tRNA synthetase, miotchondrial	ASN[m] + ATP[m] + TRNAASN[m] => AMP[m] + ASNTRNA[m] + PPI[m] + H[c]	(CAGL0L08030g)	6.1.1.22	tRNA charging	4	Blastp	KEGG
ZH1232	Arginyl-tRNA synthetase	ARG[c] + ATP[c] + TRNAARG[c] => AMP[c] + ARGTRNA[c] + PPI[c]	(CAGL0A02189g) or (CAGL0A01760g)	6.1.1.19	tRNA charging	4	Blastp	KEGG
ZH1233	Arginyl-tRNA synthetase, mitochondrial	ARG[m] + ATP[m] + TRNAARG[m] => AMP[m] + ARGTRNA[m] + PPI[m]	(CAGL0A02189g) or (CAGL0A01760g)	6.1.1.19	tRNA charging	4	Blastp	KEGG
ZH1234	Histidyl-tRNA synthetase	ATP[c] + HIS[c] + TRNAHIS[c] => AMP[c] + HISTRNA[c] + PPI[c]	(CAGL0K05313g)	6.1.1.21	tRNA charging	4	Blastp	KEGG
ZH1235	Histidyl-tRNA synthetase, mitochondrial	ATP[m] + HIS[m] + TRNAHIS[m] => AMP[m] + HISTRNA[m] + PPI[m]	(CAGL0K05313g)	6.1.1.21	tRNA charging	4	Blastp	KEGG
ZH1236	Valyl-tRNA synthetase, mitochondrial	ATP[m] + TRNAVAL[m] + VAL[m] => AMP[m] + PPI[m] + VALTRNA[m]	(CAGL0G03091g)	6.1.1.9	tRNA charging	4	Blastp	KEGG
ZH1237	Valyl-tRNA synthetase	ATP[c] + TRNAVAL[c] + VAL[c] => AMP[c] + PPI[c] + VALTRNA[c]	(CAGL0G03091g)	6.1.1.9	tRNA charging	4	Blastp	KEGG
ZH1238	Aspartyl-tRNA synthetase	ASP[c] + ATP[c] + TRNAASP[c] => AMP[c] + ASPTRNA[c] + PPI[c]	(CAGL0D06556g)	6.1.1.12	tRNA charging	4	Blastp	KEGG
ZH1239	Aspartyl-tRNA synthetase, mitochondrial	ASP[m] + ATP[m] + TRNAASP[m] => AMP[m] + ASPTRNA[m] + PPI[m]	(CAGL0H05907g)	6.1.1.12	tRNA charging	4	Blastp	KEGG
ZH1240	Alanyl-tRNA synthetase	ALA[c] + ATP[c] + TRNAALA[c] => ALATRNA[c] + AMP[c] + PPI[c]	(CAGL0E05390g)	6.1.1.7	tRNA charging	4		KEGG
ZH1241	Glutamyl-tRNA synthetase	TRNAGLU[c] + GLU[c] + ATP[c] => GLUTRNA[c] + PPI[c] + AMP[c]	(CAGL0C01947g)	6.1.1.17	tRNA charging	4	Blastp	KEGG
ZH1242	Glutamyl-tRNA synthetase, mitochondrial	TRNAGLU[m] + GLU[m] + ATP[m] => GLUTRNA[m] + PPI[m] + AMP[m]	(CAGL0F01133g)	6.1.1.17	tRNA charging	4	Blastp	KEGG
ZH1243	Tryptophanyl-tRNA synthetase, mitochondrial	ATP[m] + TRP[m] + TRNATRP[m] => AMP[m] + PPI[m] + TRPTRNA[m]	(CAGL0M08624g)	6.1.1.2	tRNA charging	4	Blastp	KEGG
ZH1244	Tryptophanyl-tRNA synthetase	ATP[c] + TRP[c] + TRNATRP[c] => AMP[c] + PPI[c] + TRPTRNA[c]	(CAGL0I07579g) or (CAGL0M08624g)	6.1.1.2	tRNA charging	4	Blastp	KEGG
ZH1245	Isoleucyl-tRNA synthetase	ATP[c] + ILE[c] + ITRNA[c] => AMP[c] + ILETRNA[c] + PPI[c]	(CAGL0G03311g)	6.1.1.5	tRNA Charging	4	Blastp	KEGG
ZH1246	Isoleucyl-tRNA synthetase, mitochondrial	ATP[m] + ILE[m] + ITRNA[m] => AMP[m] + ILETRNA[m] + PPI[m]	(CAGL0L12606g)	6.1.1.5	tRNA Charging	4	Blastp	KEGG
ZH1247	Lysyl-tRNA synthetase, mitochondrial	ATP[m] + LYS[m] + TRNALYS[m] => AMP[m] + PPI[m] + LYSTRNA[m]	(CAGL0J10230g)	6.1.1.6	tRNA synthesis	4	Blastp	KEGG
ZH1248	Lysyl-tRNA synthetase	ATP[c] + LYS[c] + TRNALYS[c] => AMP[c] + PPI[c] + LYSTRNA[c]	(CAGL0K12012g)	6.1.1.6	tRNA synthesis	4	Blastp	KEGG
ZH1249	Methionyl-tRNA synthetase	ATP[c] + MET[c] + TRNAMET[c] => AMP[c] + PPI[c] + LMETTRNA[c] + 2 H[c]	(CAGL0F08459g)	6.1.1.10	tRNA synthesis	4	Blastp	KEGG
ZH1250	leucyl-tRNA synthetase	ATP[m] + LEU[m] + LEUTRNA[m] => AMP[m] + LLEUTRNA[m] + PPI[m]	(CAGL0H05049g)	6.1.1.4	tRNA synthesis	4	Blastp	KEGG
ZH1251	leucyl-tRNA synthetase	ATP[c] + LEU[c] + LEUTRNA[c] => AMP[c] + LLEUTRNA[c] + PPI[c]	(CAGL0J03652g)	6.1.1.4	tRNA synthesis	4	Blastp	KEGG
ZH1252	Methionyl-tRNA synthetase	ATP[m] + MET[m] + TRNAMET[m] => AMP[m] + PPI[m] + LMETTRNA[m] + 2 H[m]	(CAGL0I08723g)	6.1.1.10	tRNA synthesis	4	Blastp	KEGG
ZH1253	2-hexaprenyl-3-methyl-5-hydroxy-6-methoxy-1,4-benzoquinone methyltransferase, mitochondrial	2HPMHMBQ[m] + SA[m] => SAH[m] + H[m] + COQ6[m]	(CAGL0I07601g) and (CAGL0F05423g) and (CAGL0J06710g) and (CAGL0F08239g) and (CAGL0K10274g) and (CAGL0F07183g) and (CAGL0A03949g)	2.1.1.114	Ubiquinone and other terpenoid-quinone biosynthesis	3	Blastp	KEGG
ZH1254	2-hexaprenyl-3-methyl-6-methoxy-1,4-benzoquinone monooxygenase, mitochondrial	HEXMEBEN[m] + O2[m] + NADPH[m] + H[m] => 2HPMHMBQ[m] + NADP[m] + H2O[m]	(CAGL0K10274g)	1.14.13.-	Ubiquinone and other terpenoid-quinone biosynthesis	3	Blastp	KEGG
ZH1255	Hydroxybenzoate octaprenyltransferase, mitochondrial	ALKA[m] + 4HBZ[m] => HEX4HYB[m] + PPI[m]	(CAGL0C03652g)	2.5.1.-	Ubiquinone and other terpenoid-quinone biosynthesis	3	Blastp	KEGG
ZH1256	trans-pentaprenyltranstransferase, mitochondrial	IPPP[m] + PENDP[m] => ALKA[m] + PPI[m]	(CAGL0C04257g)	2.5.1.-	Ubiquinone and other terpenoid-quinone biosynthesis	3	Blastp
ZH1257	3-Hexaprenyl-4,5-dihydroxybenzoate hydroxylase, mitochondrial	HEX4HYB[c] + O2[c] + 2 H[c] => 3DH5HPB[c] + H2O[c]			Ubiquinone and other terpenoid-quinone biosynthesis	3	Blastp	KEGG
ZH1258	S-adenosyl-L-methionine:3-hexaprenyl-4,5-dihydroxylate O-methyltransferase, mitochondrial	SA[m] + 3DH5HPB[m] => SAH[m] + 3HPH5MB[m] + H[m]	(CAGL0I07601g) and (CAGL0F05423g) and (CAGL0J06710g) and (CAGL0F08239g) and (CAGL0K10274g) and (CAGL0F07183g) and (CAGL0A03949g)	2.1.1.114	Ubiquinone and other terpenoid-quinone biosynthesis	3	Blastp	KEGG
ZH1259	3-Hexaprenyl-4-hydroxy-5-methoxybenzoate decarboxylase, mitochondrial	3HPH5MB[m] + H[m] => HEXMEOL[m] + CO2[m]			Ubiquinone and other terpenoid-quinone biosynthesis	2		KEGG
ZH1260	2-Hexaprenyl-6-methoxyphenol monooxygenase, mitochondrial	HEXMEOL[m] + O2[m] => HEXBEN[m] + H2O[m]	(CAGL0F08239g)	1.14.13.-	Ubiquinone and other terpenoid-quinone biosynthesis	3	Blastp	KEGG
ZH1261	2-hexaprenyl-6-methoxy-1,4-benzoquinone methyltransferase, mitochondrial	HEXBEN[m] + SA[m] => HEXMEBEN[m] + SAH[m] + H[m]	(CAGL0J06710g)	2.1.1.-	Ubiquinone and other terpenoid-quinone biosynthesis	3	Blastp	KEGG
ZH1262	geranylgeranyltranstransferase	GGDP[c] + IPPP[c] => PENDP[c] + PPI[c]			Ubiquinone and other terpenoid-quinone biosynthesis	2		KEGG
ZH1263	Anthranilate synthase	CHOR[c] => 4HBZ[c] + PYR[c]	(CAGL0F00253g) or (CAGL0I05016g)	4.1.3.27	Ubiquinone and other terpenoid-quinone biosynthesis	2	Blastp
ZH1264	(R)-2,3-Dihydroxy-3-methylpentanoate:NADP+ oxidoreductase (isomerizing)	RHMOPT[m] + NADPH[m] + H[m] => DHMP[m] + NADP[m]	(CAGL0B03047g)	1.1.1.86	Valine, leucine and isoleucine biosynthesis	2	Blastp	KEGG
ZH1265	(S)-2-Aceto-2-hydroxybutanoate:NADP+ oxidoreductase (isocerizing)	ABUT[m] <=> RHMOPT[m]	(CAGL0B03047g)	1.1.1.86	Valine, leucine and isoleucine biosynthesis	2	Blastp	KEGG
ZH1266	3-Isopropylcalate:NAD+ oxidoreductase	CBHCAP[c] + NAD[c] <=> OICAP[c] + NADH[c] + H[c]	(CAGL0H03795g)	1.1.1.85	Valine, leucine and isoleucine biosynthesis	2	Blastp	KEGG
ZH1267	isoleucine transaminase	3OP[c] + GLU[c] <=> ILE[c] + AKG[c]	(CAGL0F09207g) or (CAGL0M00176g)	2.6.1.42	Valine, leucine and isoleucine degradation	3	Blastp	KEGG
ZH1268	isoleucine transaminase, mitochondrial	3OP[m] + GLU[m] <=> ILE[m] + AKG[m]	(CAGL0F09207g) or (CAGL0M00176g)	2.6.1.42	Valine, leucine and isoleucine degradation	3	Blastp	KEGG
ZH1269	(R)-2,3-Dihydroxy-3-methylpentanoate hydro-lyase	DHMP[m] => 3OP[m] + H2O[m]	(CAGL0B03993g)	4.2.1.9	Valine, leucine and isoleucine degradation	3	Blastp	KEGG
ZH1270	Dihydroxy acid dehydratase	DHB[m] => OVAL[m] + H2O[m]	(CAGL0B03993g)	4.2.1.9	Valine, leucine and isoleucine degradation	3	Blastp	KEGG
ZH1271	Ketol-acid reductoisomerase, mitochondrial	ACLAC[m] + NADPH[m] + H[m] => DHB[m] + NADP[m]	(CAGL0B03047g)	1.1.1.86	Valine, leucine and isoleucine degradation	3	Blastp	KEGG
ZH1272	valine transaminase	VAL[c] + AKG[c] <=> OVAL[c] + GLU[c]	(CAGL0F09207g) or (CAGL0M00176g)	2.6.1.42	Valine, leucine and isoleucine degradation	3	Blastp	KEGG
ZH1273	leucine transaminase	LEU[c] + AKG[c] <=> 4MOP[c] + GLU[c]	(CAGL0F09207g) or (CAGL0M00176g)	2.6.1.42	Valine, leucine and isoleucine degradation	2		KEGG
ZH1274	leucine transaminase, mitochondrial	LEU[m] + AKG[m] <=> 4MOP[m] + GLU[m]	(CAGL0F09207g) or (CAGL0M00176g)	2.6.1.42	Valine, leucine and isoleucine degradation	2		KEGG
ZH1275	2-Acetolactate pyruvate-lyase (carboxylating)	2HTPP[m] + PYR[m] + H[m] => ACLAC[m] + TPP[m]	CAGL0H03905g or CAGL0K03465g	2.2.1.6	Valine, leucine and isoleucine degradation	3	Blastp	KEGG
ZH1276	3-isopropylcalate dehydratase	CBHCAP[c] <=> PPMAL[c] + H2O[c]	(CAGL0A00363g)	4.2.1.33	Valine, Leucine, and Isoleucine metabolism	3	Blastp	KEGG
ZH1277	2-Oxo-4-cethyl-3-carboxypentanoate decarboxylation	OICAP[c] + H[c] => 4MOP[c] + CO2[c]	(CAGL0F09207g) or (CAGL0M00176g)	2.6.1.42	Valine, Leucine, and Isoleucine metabolism	3	Blastp	KEGG
ZH1278	2-Oxo-4-cethyl-3-carboxypentanoate decarboxylation	OICAP[m] + H[m] => 4MOP[m] + CO2[m]	(CAGL0F09207g) or (CAGL0M00176g)	2.6.1.42	Valine, Leucine, and Isoleucine metabolism	3	Blastp	KEGG
ZH1279	(S)-2-Aceto-2-hydroxybutanoate pyruvate-lyase (carboxylating)	OBUT[m] + 2HTPP[m] + H[m] => ABUT[m] + TPP[m]	(CAGL0H03905g) and (CAGL0K03465g)	2.2.1.6	Valine, Leucine, and Isoleucine metabolism	3	Blastp	KEGG
ZH1280	Pyridoxamine:oxygen oxidoreductase (deaminating)	PDLA[c] + H2O[c] + O2[c] <=> PL[c] + NH3[c] + H2O2[c]	(CAGL0I04708g)	1.4.3.5	Vitamin B6 metabolism	3	Blastp	KEGG
ZH1281	pyridoxal-5'-phosphate phosphohydrolase	ATP[c] + PDLA[c] => ADP[c] + PDLA5P[c] + H[c]	(CAGL0I03300g) or (CAGL0M10725g)	2.7.1.35	Vitamin B6 metabolism	2		KEGG
ZH1282	O-Phospho-4-hydroxy-L-threonine:2-oxoglutarate aminotransferase	PHT[c] + AKG[c] <=> OHB[c] + GLU[c]	(CAGL0G09691g)	2.6.1.52	Vitamin B6 metabolism	3	Blastp	KEGG
ZH1283	Pyridoxamine 5'-phosphate oxidase	P5P[c] + O2[c] => PL5P[c] + H2O2[c]	(CAGL0I04708g)	1.4.3.5	Vitamin B6 metabolism	3	Blastp	KEGG
ZH1284	ATP:pyridoxine 5'-phosphotransferase	ATP[c] + PYRD[c] => ADP[c] + P5P[c] + H[c]	(CAGL0I03300g) or (CAGL0M10725g)	2.7.1.35	Vitamin B6 metabolism	2		KEGG
ZH1285	Pyridoxamine 5'-phosphate oxidase	PDLA5P[c] + O2[c] + H2O[c] => PL5P[c] + H2O2[c] + NH3[c]	(CAGL0I04708g)	1.4.3.5	Vitamin B6 metabolism	3	Blastp	KEGG
ZH1286	ATP:pyridoxal 5'-phosphotransferase	ATP[c] + PL[c] => ADP[c] + PL5P[c] + H[c]	(CAGL0I03300g) or (CAGL0M10725g)	2.7.1.35	Vitamin B6 metabolism	2		KEGG
ZH1287	Pyridoxine:oxygen oxidoreductase (deaminating)	PYRD[c] + O2[c] <=> PL[c] + H2O2[c]	(CAGL0I04708g) or (CAGL0D04752g) or (CAGL0I02046g)	1.4.3.5	Vitamin B6 metabolism	3	Blastp	KEGG
	A scoring system for metabolic reactions in iXN804
	Confidence score	Criterion	Proportion
	4	Experimental data or bibliomic evidence	0.2191
	3	Both KASS annotation and comparative genome studies(Blastp)	0.603
	2	KASS annotation or comparative genome studies or TCDB transport annotation	0.1561
	1	For model connectivity	0.0217

## Sheet: Table 2
Metabolite name	Metabolite description	Metabolite neutral formula	Metabolite charged formula	Metabolite charge	Metabolite Compartment	Metabolite KEGGID	Metabolite PubChemID	Metabolite CheBI ID	Metabolite Inchi String
12DI3ONE[c]	1,2-Dihydroxy-5-(methylthio)pent-1-en-3-one	C6H10O3S	C6H9O3S	0	Cytosol	C15606		49252	InChI=1/C6H10O3S/c1-10-3-2-5(8)6(9)4-7/h4,7,9H,2-3H2,1H3/b6-4-
13DPG1[c]	3-Sulfino-L-alanine	C3H7NO4S	C3H5NO4S	-1	Cytosol	C00606	3881	16345	InChI=1S/C3H7NO4S/c4-2(3(5)6)1-9(7)8/h2H,1,4H2,(H,5,6)(H,7,8)/t2-/m0/s1
13GLUCAN[c]	1,3-beta-D-Glucan	C6H10O5	C6H10O5	0	Cytosol	C00965	4216	37671	InChI=1S/C18H32O16/c19-1-4-7(22)10(25)11(26)17(31-4)34-15-9(24)6(3-21)32-18(13(15)28)33-14-8(23)5(2-20)30-16(29)12(14)27/h4-29H,1-3H2/t4-,5-,6-,7-,8-,9-,10+,11-,12-,13-,14+,15+,16-,17+,18+/m1S/s1
13GLUCAN[e]	1,3-beta-D-Glucan	C6H10O5	C6H10O5	0	Extracellular	C00965	4216	37671	InChI=1S/C18H32O16/c19-1-4-7(22)10(25)11(26)17(31-4)34-15-9(24)6(3-21)32-18(13(15)28)33-14-8(23)5(2-20)30-16(29)12(14)27/h4-29H,1-3H2/t4-,5-,6-,7-,8-,9-,10+,11-,12-,13-,14+,15+,16-,17+,18+/m1S/s1
13PDG[c]	1,3-Bisphospho-D-glycerate	C3H8O10P2	C3H4O10P2	-4	Cytosol	C00236	3535	16001	InChI=1S/C3H8O10P2/c4-2(1-12-14(6,7)8)3(5)13-15(9,10)11S/h2,4H,1H2,(H2,6,7,8)(H2,9,10,11)/t2-/m1S/s1
14GLUCAN[c]	1,4-alphaglucan	C6H10O5	C6H10O5	0	Cytosol	C00718	3984	28102
16GLUCAN[c]	1,6-beta-D-Glucan	C6H10O5	C6H10O5	0	Cytosol	C02493
1AGPC[c]	1-acylglycerophosphocholine	C9H20NO7PR	C9H20NO7PR	0	Cytosol	C04230	6900	17504
1BUOL[c]	1-Butanol	C4H10O	C4H10O	0	Cytosol	C06142	8398	28885	InChI=1S/C4H10O/c1-2-3-4-5/h5H,2-4H2,1H3
26FDPP[c]	(2Z,6E)-Farnesyl diphosphate	C15H28O7P2	C15H26O7P2	-2	Cytosol	C16826
2H3OBP[c]	3,4-Dihydroxy-2-butanone 4-phosphate	C4H9O6P	C4H7O6P	-1	Cytosol	C15556
2HHXDAL[c]	2-Hydroxy-hexadecanal	C16H32O2	C16H32O2	0	Cytosol
2HPMHMBQ[m]	2-Hexaprenyl-3-methyl-5-hydroxy-6-methoxy-1,4-benzoquinone	C38H56O4	C38H56O4	0	Mitochondria	C05805
2HTPP[m]	2-(1-hydroxyethyl)thiamine diphosphate	C14H22N4O8P2S	C14H20N4O8P2S	-2	Mitochondria	C05125	7546	978	InChI=1S/C14H22N4O8P2S/c1-8-12(4-5-25-28(23,24)26-27(20,21)22)29-14(9(2)19)18(8)7-11-6-16-10(3)17-13(11)15/h6,9,19H,4-5,7H2,1-3H3,(H4-,15,16,17,20,21,22,23,24)/p+1
2MACO[c]	2-methyl aconitate	C7H8O6	C7H5O6	-3	Cytosol	C04225
2MBALD[c]	2-Methylbutyraldehyde	C5H10O	C5H10O	0	Mitochondria	C02223
2MBALD[e]	2-Methylbutyraldehyde	C5H10O	C5H10O	0	Mitochondria	C02223
2MBALD[m]	2-Methylbutyraldehyde	C5H10O	C5H10O	0	Mitochondria	C02223
IBUTOH[c]	Isobutyl alcohol	C4H10O	C4H10O	0	Cytosol	C14710
IBUTOH[m]	Isobutyl alcohol	C4H10O	C4H10O	0	Mitochondria	C14710
IBUTOH[e]	Isobutyl alcohol	C4H10O	C4H10O	0	Extracellular	C14710
IBUTAC[c]	isobutyl acetate	C6H12O2	C6H12O2	0	Cytosol			50569
IBUTAC[e]	isobutyl acetate	C6H12O2	C6H12O2	0	Extracellular			50569
IBUTAC[m]	isobutyl acetate	C6H12O2	C6H12O2	0	Mitochondria			50569
2MPPAL[c]	isobutyraldehyde	C4H8O	C4H8O	0	Cytosol			48943	InChI=1S/C6H12O2/c1-5(2)4-8-6(3)7/h5H,4H2,1-3H3
2MPPAL[e]	isobutyraldehyde	C4H8O	C4H8O	0	Extracellular			48943	InChI=1S/C4H8O/c1-4(2)3-5/h3-4H,1-2H3
2MPPAL[m]	isobutyraldehyde	C4H8O	C4H8O	0	Mitochondria			48943	InChI=1S/C4H8O/c1-4(2)3-5/h3-4H,1-2H3
2MBTOH[c]	2-methyl-1-butanol	C5H12O	C5H12O	0	Cytosol
2MBTOH[e]	2-methyl-1-butanol	C5H12O	C5H12O	0	Extracellular
2MBTOH[m]	2-methyl-1-butanol	C5H12O	C5H12O	0	Mitochondria
2MCIT[m]	2-methyl citrate	C7H10O7	C7H7O7	-3	Mitochondria	C02225
2MCIT[c]	2-methyl citrate	C7H10O7	C7H7O7	-3	Cytosol	C02225
2MICIT[m]	(2S,3R)-3-hydroxybutane-1,2,3-tricarboxylic acid	C7H10O7	C7H7O7	-3	Cytosol	C04593
2MICIT[c]	(2S,3R)-3-hydroxybutane-1,2,3-tricarboxylic acid	C7H10O7	C7H7O7	-3	Cytosol	C04593
2PG[c]	2-phospho-D-glyceric acid	C3H7O7P	C3H4O7P	-3	Cytosol	C00631	3904	17835	InChI=1S/C3H7O7P/c4-1-2(3(5)6)10-11(7,8)9/h2,4H,1H2,(H,5,6)(H2,7,8,9)/t2-/m1S/s1
34DHA[c]	3,4-Dihydroxymandelaldehyde	C8H8O4	C8H8O4	0	Cytosol	C05577	7903
34DHPAC[c]	Protocatechuatealdehyde	C8H8O3	C8H8O3	0	Cytosol	C04043	6744
34DHPG[c]	3,4-Dihydroxyphenylethyleneglycol	C8H10O4	C8H10O4	0	Cytosol	C05576	7902
34DHPHA[c]	(3,4-dihydroxyphenyl)acetic acid	C8H8O4	C8H7O4	-1	Cytosol	C01161	4388	41941	InChI=1S/C8H8O4/c9-6-2-1-5(3-7(6)10)4-8(11)12/h1-3,9-10H,4H2,(H,11,12)
34HPL[m]	3-(4-Hydroxyphenyl)lactate	C9H10O4	C9H9O4	-1	Mitochondria
3C1HTHPP[m]	3-Carboxy-1-hydroxypropyl-ThPP	C16H24N4O10P2S	C16H22N4O10P2S	-2	Mitochondria	C05381
3DDAH7P[c]	2-Dehydro-3-deoxy-D-arabino-heptonate 7-phosphate	C7H13O10P	C7H11O10P	-3	Cytosol	C04691	7271	18406	InChI=1S/C7H13O10P/c8-3(1-4(9)7(12)13)6(11)5(10)2-17-18(14,15)16/h3,5-6,8,10-11H,1-2H2,(H,12,13)(H2,14,15,16)/t3-,5-,6+/m1S/s1
3DDAH7P[m]	2-Dehydro-3-deoxy-D-arabino-heptonate 7-phosphate	C7H13O10P	C7H11O10P	-3	Mitochondria	C04691	7271	18406	InChI=1S/C7H13O10P/c8-3(1-4(9)7(12)13)6(11)5(10)2-17-18(14,15)16/h3,5-6,8,10-11H,1-2H2,(H,12,13)(H2,14,15,16)/t3-,5-,6+/m1S/s1
3DH5HPB[c]	3-Hexaprenyl-4,5-dihydroxybenzoate	C37H54O4	C37H53O4	-1	Cytosol	C05200	7605		InChI=1S/C37H54O4/c1-27(2)13-8-14-28(3)15-9-16-29(4)17-10-18-30(5)19-11-20-31(6)21-12-22-32(7)23-24-33-25-34(37(40)41)26-35(38)36(33)39/h13,15,17,19,21,23,25-26,38-39H,8-12,14,16,18,20,22,24H2,1-7H3,(H,40,41)/p-1S/b28-15+,29-17+,30-19+,31-21+,32-23+
3DH5HPB[m]	3-Hexaprenyl-4,5-dihydroxybenzoate	C37H54O4	C37H53O4	-1	Mitochondria	C05200	7605		InChI=1S/C37H54O4/c1-27(2)13-8-14-28(3)15-9-16-29(4)17-10-18-30(5)19-11-20-31(6)21-12-22-32(7)23-24-33-25-34(37(40)41)26-35(38)36(33)39/h13,15,17,19,21,23,25-26,38-39H,8-12,14,16,18,20,22,24H2,1-7H3,(H,40,41)/p-1S/b28-15+,29-17+,30-19+,31-21+,32-23+
3DHSK[c]	3-Fumarylpyruvate	C7H6O6	C7H4O6	-2	Cytosol	C02514	5524	1506
3HBCOA[m]	(S)-3-Hydroxybutyryl-CoA	C25H42N7O18P3S	C25H38N7O18P3S	-4	Mitochondria	C01144	4375	15453
3HPH5MB[c]	3-Hexaprenyl-4-hydroxy-5-methoxybenzoate	C38H56O4	C38H55O4	-1	Cytosol	C05313	7695		InChI=1S/C38H56O4/c1-28(2)14-9-15-29(3)16-10-17-30(4)18-11-19-31(5)20-12-21-32(6)22-13-23-33(7)24-25-34-26-35(38(40)41)27-36(42-8)37(34)39/h14,16,18,20,22,24,26-27,39H,9-13,15,17,19,21,23,25H2,1-8H3,(H,40,41)/p-1S/b29-16+,30-18+,31-20+,32-22+,33-24+
3HPH5MB[m]	3-Hexaprenyl-4-hydroxy-5-methoxybenzoate	C38H56O4	C38H55O4	-1	Mitochondria	C05313	7695		InChI=1S/C38H56O4/c1-28(2)14-9-15-29(3)16-10-17-30(4)18-11-19-31(5)20-12-21-32(6)22-13-23-33(7)24-25-34-26-35(38(40)41)27-36(42-8)37(34)39/h14,16,18,20,22,24,26-27,39H,9-13,15,17,19,21,23,25H2,1-8H3,(H,40,41)/p-1S/b29-16+,30-18+,31-20+,32-22+,33-24+
3MBALD[c]	3-methylbutanal	C5H10O	C5H10O	0	Cytosol	C07329
3MBALD[e]	3-methylbutanal	C5H10O	C5H10O	0	Extracellular	C07329
3MBALD[m]	3-methylbutanal	C5H10O	C5H10O	0	Mitochondria	C07329
3MOB[m]	3-Methylcrotonyl-CoA	C26H42N7O17P3S	C26H39N7O17P3S	-3	Mitochondria	C03069	5969	15486	InChI=1/C26H42N7O17P3S/c1-14(2)9-17(35)54-8-7-28-16(34)5-6-29-24(38)21(37)26(3,4)11-47-53(44,45)50-52(42,43)46-10-15-20(49-51(39,40)41)19(36)25(48-15)33-13-32-18-22(27)30-12-31-23(18)33/h9,12-13,15,19-21,25,36-37H,5-8,10-11H2,1-4H3,(H,28,34)(H,29,38)(H,42,43)(H,44,45)(H2,27,30,31)(H2,39,40,41)/t15-,19-,20-,21+,25-/m1/s1/f/h28-29,39-40,42,44H,27H2
3OP[c]	(S)-3-methyl-2-oxopentanoate	C6H10O3	C6H9O3	-1	Cytosol	C00671	3940	15614	InChI=1S/C6H10O3/c1-3-4(2)5(7)6(8)9/h4H,3H2,1-2H3,(H,8,9)/p-1S/t4-/m0/s1S/fC6H9O3/q-1
3OP[e]	(S)-3-methyl-2-oxopentanoate	C6H10O3	C6H9O3	-1	Extracellular	C00671	3940	15614	InChI=1S/C6H10O3/c1-3-4(2)5(7)6(8)9/h4H,3H2,1-2H3,(H,8,9)/p-1S/t4-/m0/s1S/fC6H9O3/q-1
3OP[m]	(S)-3-methyl-2-oxopentanoate	C6H10O3	C6H9O3	-1	Mitochondria	C00671	3940	15614	InChI=1S/C6H10O3/c1-3-4(2)5(7)6(8)9/h4H,3H2,1-2H3,(H,8,9)/p-1S/t4-/m0/s1S/fC6H9O3/q-1
3OPP[c]	3-oxopropanoate	C3H4O3	C3H3O3	-1	Cytosol	C00222	3522	33190	InChI=1S/C3H4O3/c4-2-1-3(5)6/h2H,1H2,(H,5,6)/p-1S/fC3H3O3/q-1
3PG[c]	3-Phospho-D-glycerate	C3H7O7P	C3H4O7P	-3	Cytosol	C00197		17794	InChI=1S/C3H7O7P/c4-2(3(5)6)1-10-11(7,8)9/h2,4H,1H2,(H,5,6)(H2,7,8,9)/t2-/m1S/s1
3PS[c]	5-O-(1-Carboxyvinyl)-3-phosphoshikimate	C10H13O10P	C10H9O10P	-4	Cytosol	C01269	4488	16257	InChI=1S/C10H13O10P/c1-4(9(12)13)19-6-2-5(10(14)15)3-7(8(6)11)20-21(16,17)18/h3,6-8,11H,1-2H2,(H,12,13)(H,14,15)(H2,16,17,18)/t6-,7-,8+/m1S/s1S/f/h12,14,16-17H
3PSR[c]	3-Phosphoserine	C3H8NO6P	C3H7NO6P	-1	Cytosol	C01005	4251	15811	InChI=1S/C3H8NO6P/c4-2(3(5)6)1-10-11(7,8)9/h2H,1,4H2,(H,5,6)(H2,7,8,9)/t2-/m0/s1S/f/h5,7-8H
3SPYR[c]	3-sulfopyruvic acid	C3H4O6S	C3H2O6S	-2	Cytosol	C05528	7871	16894	InChI=1/C3H4O6S/c4-2(3(5)6)1-10(7,8)9/h1H2,(H,5,6)(H,7,8,9)/f/h5,7H
3SPYR[m]	3-sulfopyruvic acid	C3H4O6S	C3H2O6S	-2	Mitochondria	C05528	7871	16894	InChI=1/C3H4O6S/c4-2(3(5)6)1-10(7,8)9/h1H2,(H,5,6)(H,7,8,9)/f/h5,7H
44D5ACTBOL[c]	4,4-dimethyl-5alpha-cholesta-8,14,24-trien-3beta-ol	C29H46O	C29H46O	0	Cytosol	C11455	656424
4AMZ4CBX[c]	4alpha-Methylzymosterol-4-carboxylate	C29H46O3	C29H46O3	0	Cytosol	C15808
4HBZ[c]	4-Hydroxybenzoate	C7H6O3	C7H5O3	-1	Cytosol	C00156
4HBZ[m]	4-Hydroxybenzoate	C7H6O3	C7H5O3	-1	Mitochondria	C00156
4HBZCOA[m]	4-hydroxybenoyl-CoA	C28H40N7O18P3S	C28H36N7O18P3S	-4	Mitochondria
4HGLU[c]	erythro-4-hydroxy-L-glutamate(1-)	C5H9NO5	C5H8NO5	-1	Cytosol	C05947	8231	6331	InChI=1S/C5H9NO5/c6-2(4(8)9)1-3(7)5(10)11S/h2-3,7H,1,6H2,(H,8,9)(H,10,11)/p-1S/t2-,3+/m0/s1
4HGLU[m]	erythro-4-hydroxy-L-glutamate(1-)	C5H9NO5	C5H8NO5	-1	Mitochondria	C05947	8231	6331	InChI=1S/C5H9NO5/c6-2(4(8)9)1-3(7)5(10)11S/h2-3,7H,1,6H2,(H,8,9)(H,10,11)/p-1S/t2-,3+/m0/s1
4HGLU[x]	erythro-4-hydroxy-L-glutamate(1-)	C5H9NO5	C5H8NO5	-1	Peroxisome	C05947	8231	6331	InChI=1S/C5H9NO5/c6-2(4(8)9)1-3(7)5(10)11S/h2-3,7H,1,6H2,(H,8,9)(H,10,11)/p-1S/t2-,3+/m0/s1
4HGLUSA[m]	L-4-hydroxyglutamic semialdehyde	C5H9NO4	C5H9NO4	0	Mitochondria	C05938	8224	27809	InChI=1S/C5H9NO4/c6-4(5(9)10)1-3(8)2-7/h2-4,8H,1,6H2,(H,9,10)/t3-,4+/m1S/s1
4HOXPACD[c]	4-Hydroxyphenylacetaldehyde	C8H8O2	C8H8O2	0	Cytosol	C03765	6521	15621
4HPP[c]	3-(4-Hydroxyphenyl)pyruvate	C9H8O4	C9H7O4	-1	Cytosol	C01179	4406	15999	InChI=1S/C9H8O4/c10-7-3-1-6(2-4-7)5-8(11)9(12)13/h1-4,10H,5H2,(H,12,13)/p-1
4HPP[m]	3-(4-Hydroxyphenyl)pyruvate	C9H8O4	C9H7O4	-1	Mitochondria	C01179	4406	15999	InChI=1S/C9H8O4/c10-7-3-1-6(2-4-7)5-8(11)9(12)13/h1-4,10H,5H2,(H,12,13)/p-1
4HPP[x]	3-(4-Hydroxyphenyl)pyruvate	C9H8O4	C9H7O4	-1	Peroxisome	C01179	4406	15999	InChI=1S/C9H8O4/c10-7-3-1-6(2-4-7)5-8(11)9(12)13/h1-4,10H,5H2,(H,12,13)/p-1
4HTHR[c]	4-hydroxy-L-threonine	C4H9NO4	C4H9NO4	0	Cytosol	C06056	8326	28330	InChI=1S/C4H9NO4/c5-3(4(8)9)2(7)1-6/h2-3,6-7H,1,5H2,(H,8,9)/t2-,3+/m1S/s1S/f/h8H
4M2OB[c]	4-Methylthio-2-oxobutanoate	C5H8O3S	C5H7O3S	-1	Cytosol	C01180	4407	33574	InChI=1/C5H8O3S/c1-9-3-2-4(6)5(7)8/h2-3H2,1H3,(H,7,8)/f/h7H
4MZYS[c]	4-methylzymosterol	C28H44O	C28H44O	0	Cytosol	C15816
4MOP[c]	4-Methyl-2-oxopentanoate	C6H10O3	C6H9O3	-1	Cytosol	C00233	3532	48430	InChI=1S/C6H10O3/c1-4(2)3-5(7)6(8)9/h4H,3H2,1-2H3,(H,8,9)
4MOP[m]	4-Methyl-2-oxopentanoate	C6H10O3	C6H9O3	-1	Mitochondria	C00233	3532	48430	InChI=1S/C6H10O3/c1-4(2)3-5(7)6(8)9/h4H,3H2,1-2H3,(H,8,9)
E4P[c]	D-erythrose 4-phosphate	C4H9O7P	C4H7O7P	-2	Cytosol	C00279	3574	48153	InChI=1S/C4H9O7P/c5-1-3(6)4(7)2-11-12(8,9)10/h1,3-4,6-7H,2H2,(H2,8,9,10)/t3-,4+/m0/s1
E4P[m]	D-erythrose 4-phosphate	C4H9O7P	C4H7O7P	-2	Mitochondria	C00279	3574	48153	InChI=1S/C4H9O7P/c5-1-3(6)4(7)2-11-12(8,9)10/h1,3-4,6-7H,2H2,(H2,8,9,10)/t3-,4+/m0/s1
4PPNCYS[c]	(R)-4'-Phosphopantothenoyl-L-cysteine	C12H23N2O9PS	C12H20N2O9PS	-3	Cytosol	C04352	7001	15769	InChI=1S/C12H23N2O9PS/c1-12(2,6-23-24(20,21)22)9(16)10(17)13-4-3-8(15)14-7(5-25)11(18)19/h7,9,16,25H,3-6H2,1-2H3,(H,13,17)(H,14,15)(H,18,19)(H2,20,21,22)/t7-,9-/m0/s1S/f/h13-14,18,20-21H
4PPNCYS[m]	(R)-4'-Phosphopantothenoyl-L-cysteine	C12H23N2O9PS	C12H20N2O9PS	-3	Mitochondria	C04352	7001	15769	InChI=1S/C12H23N2O9PS/c1-12(2,6-23-24(20,21)22)9(16)10(17)13-4-3-8(15)14-7(5-25)11(18)19/h7,9,16,25H,3-6H2,1-2H3,(H,13,17)(H,14,15)(H,18,19)(H2,20,21,22)/t7-,9-/m0/s1S/f/h13-14,18,20-21H
4PPNT[x]	pantetheine 4'-phosphate	C11H23N2O7PS	C11H21N2O7PS	-2	Peroxisome	C01134	4365	16858	InChI=1S/C11H23N2O7PS/c1-11(2,7-20-21(17,18)19)9(15)10(16)13-4-3-8(14)12-5-6-22/h9,15,22H,3-7H2,1-2H3,(H,12,14)(H,13,16)(H2,17,18,19)/f/h12-13,17-18H
4PPNT[c]	pantetheine 4'-phosphate	C11H23N2O7PS	C11H21N2O7PS	-2	Cytosol	C01134	4365	16858	InChI=1S/C11H23N2O7PS/c1-11(2,7-20-21(17,18)19)9(15)10(16)13-4-3-8(14)12-5-6-22/h9,15,22H,3-7H2,1-2H3,(H,12,14)(H,13,16)(H2,17,18,19)/f/h12-13,17-18H
4PPNT[m]	pantetheine 4'-phosphate	C11H23N2O7PS	C11H21N2O7PS	-2	Mitochondria	C01134	4365	16858	InChI=1S/C11H23N2O7PS/c1-11(2,7-20-21(17,18)19)9(15)10(16)13-4-3-8(14)12-5-6-22/h9,15,22H,3-7H2,1-2H3,(H,12,14)(H,13,16)(H2,17,18,19)/f/h12-13,17-18H
4PPNTO[c]	(R)-4'-phosphopantothenic acid	C9H18NO8P	C9H15NO8P	-3	Cytosol	C03492	6304	15905	InChI=1S/C9H18NO8P/c1-9(2,5-18-19(15,16)17)7(13)8(14)10-4-3-6(11)12/h7,13H,3-5H2,1-2H3,(H,10,14)(H,11,12)(H2,15,16,17)/t7-/m0/s1S/f/h10-11,15-16H
4R5AU[c]	5-amino-6-(D-ribitylamino)uracil	C9H16N4O6	C9H16N4O6	0	Cytosol	C04732	7303	15934	InChI=1S/C9H16N4O6/c10-5-7(12-9(19)13-8(5)18)11-1-3(15)6(17)4(16)2-14/h3-4,6,14-17H,1-2,10H2,(H3,11,12,13,18,19)/t3-,4+,6-/m0/s1
5C[e]	5-methylcytosine	C5H7N3O	C5H8N3O	1	Extracellular	C02376	5418	27551	InChI=1S/C5H7N3O/c1-3-2-7-5(9)8-4(3)6/h2H,1H3,(H3,6,7,8,9)
5C[c]	5-methylcytosine	C5H7N3O	C5H8N3O	1	Cytosol	C02376	5418	27551	InChI=1S/C5H7N3O/c1-3-2-7-5(9)8-4(3)6/h2H,1H3,(H3,6,7,8,9)
5FTHF[c]	5-Formyltetrahydrofolate	C20H23N7O7	C20H21N7O7	-2	Cytosol	C03479	6294	15640	InChI=1S/C20H23N7O7/c21-20-25-16-15(18(32)26-20)27(9-28)12(8-23-16)7-22-11-3-1-10(2-4-11)17(31)24-13(19(33)34)5-6-14(29)30/h1-4,9,12-13,22H,5-8H2,(H,24,31)(H,29,30)(H,33,34)(H4,21,23,25,26,32)/t12-,13-/m0/s1S/f/h23-24,26,29,33H,21H2
5FTHF[m]	5-Formyltetrahydrofolate	C20H23N7O7	C20H21N7O7	-2	Mitochondria	C03479	6294	15640	InChI=1S/C20H23N7O7/c21-20-25-16-15(18(32)26-20)27(9-28)12(8-23-16)7-22-11-3-1-10(2-4-11)17(31)24-13(19(33)34)5-6-14(29)30/h1-4,9,12-13,22H,5-8H2,(H,24,31)(H,29,30)(H,33,34)(H4,21,23,25,26,32)/t12-,13-/m0/s1S/f/h23-24,26,29,33H,21H2
5M23DPP[c]	2,3-diketo-5-methylthio-1-phosphopentane	C6H11O6PS	C6H10O6PS	-1	Cytosol	C15650
5TA[c]	5'-Methylthioadenosine	C11H15N5O3S	C11H15N5O3S	0	Cytosol	C00170	3470	17509	InChI=1S/C11H15N5O3S/c1-20-2-5-7(17)8(18)11(19-5)16-4-15-6-9(12)13-3-14-10(6)16/h3-5,7-8,11,17-18H,2H2,1H3,(H2,12,13,14)/t5-,7-,8-,11-/m1S/s1
5THR1P[c]	S-methyl-5-thio-alpha-D-ribose 1-phosphate	C6H13O7PS	C6H12O7PS	-1	Cytosol	C04188	6864	27859	InChI=1S/C6H13O7PS/c1-15-2-3-4(7)5(8)6(12-3)13-14(9,10)11S/h3-8H,2H2,1H3,(H2,9,10,11)/t3-,4-,5-,6-/m1S/s1
AA[c]	L-2-aminoadipic acid	C6H11NO4	C6H10NO4	-1	Cytosol	C00956	4207	37023	InChI=1S/C6H11NO4/c7-4(6(10)11)2-1-3-5(8)9/h4H,1-3,7H2,(H,8,9)(H,10,11)/t4-/m0/s1S/f/h8,10H
AA[m]	L-2-aminoadipic acid	C6H11NO4	C6H10NO4	-1	Mitochondria	C00956	4207	37023	InChI=1S/C6H11NO4/c7-4(6(10)11)2-1-3-5(8)9/h4H,1-3,7H2,(H,8,9)(H,10,11)/t4-/m0/s1S/f/h8,10H
AACACP[c]	Acetoacetyl-[acyl-carrier protein]	C15H26N2O9PRS	C15H25N2O9PRS	-1	Cytosol	C05744
AACCOA[x]	Acetoacetyl coenzyme A	C25H40N7O18P3S	C25H36N7O18P3S	-4	Peroxisome	C00332	3626	15345	InChI=1S/C25H40N7O18P3S/c1-13(33)8-16(35)54-7-6-27-15(34)4-5-28-23(38)20(37)25(2,3)10-47-53(44,45)50-52(42,43)46-9-14-19(49-51(39,40)41)18(36)24(48-14)32-12-31-17-21(26)29-11-30-22(17)32/h11-12,14,18-20,24,36-37H,4-10H2,1-3H3,(H,27,34)(H,28,38)(H,42,43)(H,44,45)(H2,26,29,30)(H2,39,40,41)/t14-,18-,19-,20+,24-/m1S/s1S/f/h27-28,39-40,42,44H,26H2
AACCOA[c]	Acetoacetyl coenzyme A	C25H40N7O18P3S	C25H36N7O18P3S	-4	Cytosol	C00332	3626	15345	InChI=1S/C25H40N7O18P3S/c1-13(33)8-16(35)54-7-6-27-15(34)4-5-28-23(38)20(37)25(2,3)10-47-53(44,45)50-52(42,43)46-9-14-19(49-51(39,40)41)18(36)24(48-14)32-12-31-17-21(26)29-11-30-22(17)32/h11-12,14,18-20,24,36-37H,4-10H2,1-3H3,(H,27,34)(H,28,38)(H,42,43)(H,44,45)(H2,26,29,30)(H2,39,40,41)/t14-,18-,19-,20+,24-/m1S/s1S/f/h27-28,39-40,42,44H,26H2
AACCOA[m]	Acetoacetyl coenzyme A	C25H40N7O18P3S	C25H36N7O18P3S	-4	Mitochondria	C00332	3626	15345	InChI=1S/C25H40N7O18P3S/c1-13(33)8-16(35)54-7-6-27-15(34)4-5-28-23(38)20(37)25(2,3)10-47-53(44,45)50-52(42,43)46-9-14-19(49-51(39,40)41)18(36)24(48-14)32-12-31-17-21(26)29-11-30-22(17)32/h11-12,14,18-20,24,36-37H,4-10H2,1-3H3,(H,27,34)(H,28,38)(H,42,43)(H,44,45)(H2,26,29,30)(H2,39,40,41)/t14-,18-,19-,20+,24-/m1S/s1S/f/h27-28,39-40,42,44H,26H2
AAD[c]	5'-acetylphosphoadenosine	C12H16N5O8P	C12H15N5O8P	-1	Cytosol	C05993	8267	37666	InChI=1S/C12H16N5O8P/c1-5(18)25-26(21,22)23-2-6-8(19)9(20)12(24-6)17-4-16-7-10(13)14-3-15-11(7)17/h3-4,6,8-9,12,19-20H,2H2,1H3,(H,21,22)(H2,13,14,15)/t6-,8-,9-,12-/m1S/s1
AADCAMP[c]	alpha-Aminoadipoyl-C6-AMP	C16H23N6O10P	C16H22N6O10P	-1	Cytosol	C05560
AADCAMP[m]	alpha-Aminoadipoyl-C6-AMP	C16H23N6O10P	C16H22N6O10P	-1	Mitochondria	C05560
AAD-S[m]	Aminoadip.-S	C6H10NO3SR	C6H10NO3SR	0	Mitochondria	C05535	7876
AAD-S[c]	Aminoadip.-S	C6H10NO3SR	C6H10NO3SR	0	Cytosol	C05535	7876
AASA[m]	L-allysine	C6H11NO3	C6H11NO3	0	Mitochondria	C04076	6771	17917	InChI=1S/C6H11NO3/c7-5(6(9)10)3-1-2-4-8/h4-5H,1-3,7H2,(H,9,10)/t5-/m0/s1S/f/h9H
AASA[c]	L-allysine	C6H11NO3	C6H11NO3	0	Cytosol	C04076	6771	17917	InChI=1S/C6H11NO3/c7-5(6(9)10)3-1-2-4-8/h4-5H,1-3,7H2,(H,9,10)/t5-/m0/s1S/f/h9H
ABUT[c]	(S)-2-Aceto-2-hydroxybutanoate	C6H10O4	C6H9O4	-1	Cytosol	C06006
ABUT[m]	(S)-2-Aceto-2-hydroxybutanoate	C6H10O4	C6H9O4	-1	Mitochondria	C06006
ABUTN[c]	4-aminobutanal	C4H9NO	C4H10NO	1	Cytosol	C00555	3835	17769	InChI=1S/C4H9NO/c5-3-1-2-4-6/h4H,1-3,5H2
ABUTN[m]	4-aminobutanal	C4H9NO	C4H10NO	1	Mitochondria	C00555	3835	17769	InChI=1S/C4H9NO/c5-3-1-2-4-6/h4H,1-3,5H2
AC[c]	Acetate	C2H4O2	C2H3O2	-1	Cytosol	C00033	3335	15366	InChI=1S/C2H4O2/c1-2(3)4/h1H3,(H,3,4)
AC[e]	Acetate	C2H4O2	C2H3O2	-1	Extracellular	C00033	3335	15366	InChI=1S/C2H4O2/c1-2(3)4/h1H3,(H,3,4)
AC[m]	Acetate	C2H4O2	C2H3O2	-1	Mitochondria	C00033	3335	15366	InChI=1S/C2H4O2/c1-2(3)4/h1H3,(H,3,4)
AC[x]	Acetate	C2H4O2	C2H3O2	-1	Peroxisome	C00033	3335	15366	InChI=1S/C2H4O2/c1-2(3)4/h1H3,(H,3,4)
ACACP[c]	Acetyl-[acyl-carrier protein]	C13H24N2O8PRS	C13H23N2O8PRS	-1	Cytosol	C03939	6663	17093
ACACP[m]	Acetyl-[acyl-carrier protein]	C13H24N2O8PRS	C13H23N2O8PRS	-1	Mitochondria	C03939	6663	17093
ACAL[c]	Acetaldehyde	C2H4O	C2H4O	0	Cytosol	C00084	3384	15343	InChI=1S/C2H4O/c1-2-3/h2H,1H3
ACAL[m]	Acetaldehyde	C2H4O	C2H4O	0	Mitochondria	C00084	3384	15343	InChI=1S/C2H4O/c1-2-3/h2H,1H3
ACAMI[c]	N4-Acetylaminobutanal	C6H11NO2	C6H11NO2	0	Cytosol	C05936	8223	7386	InChI=1/C6H11NO2/c1-6(9)7-4-2-3-5-8/h5H,2-4H2,1H3,(H,7,9)/f/h7H
ACAMI[m]	N4-Acetylaminobutanal	C6H11NO2	C6H11NO2	0	Mitochondria	C05936	8223	7386	InChI=1/C6H11NO2/c1-6(9)7-4-2-3-5-8/h5H,2-4H2,1H3,(H,7,9)/f/h7H
ACAR[x]	O-acetylcarnitine	C9H18NO4	C9H18NO4	0	Peroxisome	C02571	5567	15960	InChI=1S/C9H17NO4/c1-7(11)14-8(5-9(12)13)6-10(2,3)4/h8H,5-6H2,1-4H3/p+1S/t8-/m1S/s1S/fC9H18NO4/h12H/q+1
ACAR[c]	O-acetylcarnitine	C9H18NO4	C9H18NO4	0	Cytosol	C02571	5567	15960	InChI=1S/C9H17NO4/c1-7(11)14-8(5-9(12)13)6-10(2,3)4/h8H,5-6H2,1-4H3/p+1S/t8-/m1S/s1S/fC9H18NO4/h12H/q+1
ACAR[m]	O-acetylcarnitine	C9H18NO4	C9H18NO4	0	Mitochondria	C02571	5567	15960	InChI=1S/C9H17NO4/c1-7(11)14-8(5-9(12)13)6-10(2,3)4/h8H,5-6H2,1-4H3/p+1S/t8-/m1S/s1S/fC9H18NO4/h12H/q+1
ACCOA[c]	Acetyl coenzyme A	C23H38N7O17P3S	C23H34N7O17P3S	-4	Cytosol	C00024	3326	15351	InChI=1S/C23H38N7O17P3S/c1-12(31)51-7-6-25-14(32)4-5-26-21(35)18(34)23(2,3)9-44-50(41,42)47-49(39,40)43-8-13-17(46-48(36,37)38)16(33)22(45-13)30-11-29-15-19(24)27-10-28-20(15)30/h10-11,13,16-18,22,33-34H,4-9H2,1-3H3,(H,25,32)(H,26,35)(H,39,40)(H,41,42)(H2,24,27,28)(H2,36,37,38)/t13-,16-,17-,18+,22-/m1S/s1
ACCOA[m]	Acetyl coenzyme A	C23H38N7O17P3S	C23H34N7O17P3S	-4	Mitochondria	C00024	3326	15351	InChI=1S/C23H38N7O17P3S/c1-12(31)51-7-6-25-14(32)4-5-26-21(35)18(34)23(2,3)9-44-50(41,42)47-49(39,40)43-8-13-17(46-48(36,37)38)16(33)22(45-13)30-11-29-15-19(24)27-10-28-20(15)30/h10-11,13,16-18,22,33-34H,4-9H2,1-3H3,(H,25,32)(H,26,35)(H,39,40)(H,41,42)(H2,24,27,28)(H2,36,37,38)/t13-,16-,17-,18+,22-/m1S/s1
ACCOA[x]	Acetyl coenzyme A	C23H38N7O17P3S	C23H34N7O17P3S	-4	Peroxisome	C00024	3326	15351	InChI=1S/C23H38N7O17P3S/c1-12(31)51-7-6-25-14(32)4-5-26-21(35)18(34)23(2,3)9-44-50(41,42)47-49(39,40)43-8-13-17(46-48(36,37)38)16(33)22(45-13)30-11-29-15-19(24)27-10-28-20(15)30/h10-11,13,16-18,22,33-34H,4-9H2,1-3H3,(H,25,32)(H,26,35)(H,39,40)(H,41,42)(H2,24,27,28)(H2,36,37,38)/t13-,16-,17-,18+,22-/m1S/s1
ACIMOLE[m]	4-Acetamidobutanoate	C6H11NO3	C6H10NO3	-1	Mitochondria	C02946	5865	17645	InChI=1/C6H11NO3/c1-5(8)7-4-2-3-6(9)10/h2-4H2,1H3,(H,7,8)(H,9,10)/f/h7,9H
ACIMOLE[c]	4-Acetamidobutanoate	C6H11NO3	C6H10NO3	-1	Cytosol	C02946	5865	17645	InChI=1/C6H11NO3/c1-5(8)7-4-2-3-6(9)10/h2-4H2,1H3,(H,7,8)(H,9,10)/f/h7,9H
ACLAC[c]	2-Acetolactate	C5H8O4	C5H7O4	-1	Cytosol	C00900	4156	16444	InChI=1S/C5H8O4/c1-3(6)5(2,9)4(7)8/h9H,1-2H3,(H,7,8)/f/h7H
ACLAC[e]	2-Acetolactate	C5H8O4	C5H7O4	-1	Extracellular	C00900	4156	16444	InChI=1S/C5H8O4/c1-3(6)5(2,9)4(7)8/h9H,1-2H3,(H,7,8)/f/h7H
ACLAC[m]	2-Acetolactate	C5H8O4	C5H7O4	-1	Mitochondria	C00900	4156	16444	InChI=1S/C5H8O4/c1-3(6)5(2,9)4(7)8/h9H,1-2H3,(H,7,8)/f/h7H
ACNL[c]	(indol-3-yl)acetonitrile	C10H8N2	C10H8N2	0	Cytosol	C02938	5857	17566	InChI=1S/C10H8N2/c11-6-5-8-7-12-10-4-2-1-3-9(8)10/h1-4,7,12H,5H2
ACYLCOA[e]	Acyl-CoA	C22H35N7O17P3SR	C22H32N7O17P3SR	-3	Extracellular	C00040	3342	17984
ACYLCOA[c]	Acyl-CoA	C22H35N7O17P3SR	C22H32N7O17P3SR	-3	Cytosol	C00040	3342	17984
ACP[e]	Acyl-carrier protein	C11H22N2O7PRS	C11H21N2O7PRS	-1	Extracellular	C00229	3528	18359
ACP[c]	Acyl-carrier protein	C11H22N2O7PRS	C11H21N2O7PRS	-1	Cytosol	C00229	3528	18359
ACP[m]	Acyl-carrier protein	C11H22N2O7PRS	C11H21N2O7PRS	-1	Mitochondria	C00229	3528	18359
ACT[e]	(R)-Acetoin	C4H8O2	C4H8O2	0	Extracellular	C00810	4068	15686	InChI=1S/C4H8O2/c1-3(5)4(2)6/h3,5H,1-2H3/t3-/m1S/s1
ACT[c]	(R)-Acetoin	C4H8O2	C4H8O2	0	Cytosol	C00810	4068	15686	InChI=1S/C4H8O2/c1-3(5)4(2)6/h3,5H,1-2H3/t3-/m1S/s1
ACYLACP[c]	acyl-[acp]	C12H21N2O8PR2S	C12H20N2O8PR2S	-1	Cytosol	C00173	3473	16018
ACYLGLYP[c]	1-Acyl-sn-glycero-3-phosphoethanolamine	C6H13NO7PR	C6H13NO7PR	0	Cytosol	C04438	7069
AD[c]	Adenine	C5H5N5	C5H5N5	0	Cytosol	C00147	3447	16708	InChI=1S/C5H5N5/c6-4-3-5(9-1-7-3)10-2-8-4/h1-2H,(H3,6,7,8,9,10)
AD[e]	Adenine	C5H5N5	C5H5N5	0	Extracellular	C00147	3447	16708	InChI=1S/C5H5N5/c6-4-3-5(9-1-7-3)10-2-8-4/h1-2H,(H3,6,7,8,9,10)
AD[m]	Adenine	C5H5N5	C5H5N5	0	Mitochondria	C00147	3447	16708	InChI=1S/C5H5N5/c6-4-3-5(9-1-7-3)10-2-8-4/h1-2H,(H3,6,7,8,9,10)
ADHLIPO[m]	S(6)-acetyldihydrolipoamide	C10H19NO2S2	C10H19NO2S2	0	Mitochondria	C01136
ADN[e]	Adenosine	C10H13N5O4	C10H13N5O4	0	Extracellular	C00212	3512	16335	InChI=1S/C10H13N5O4/c11-8-5-9(13-2-12-8)15(3-14-5)10-7(18)6(17)4(1-16)19-10/h2-4,6-7,10,16-18H,1H2,(H2,11,12,13)/t4-,6-,7-,10-/m1S/s1
ADN[c]	Adenosine	C10H13N5O4	C10H13N5O4	0	Cytosol	C00212	3512	16335	InChI=1S/C10H13N5O4/c11-8-5-9(13-2-12-8)15(3-14-5)10-7(18)6(17)4(1-16)19-10/h2-4,6-7,10,16-18H,1H2,(H2,11,12,13)/t4-,6-,7-,10-/m1S/s1
ADN[m]	Adenosine	C10H13N5O4	C10H13N5O4	0	Mitochondria	C00212	3512	16335	InChI=1S/C10H13N5O4/c11-8-5-9(13-2-12-8)15(3-14-5)10-7(18)6(17)4(1-16)19-10/h2-4,6-7,10,16-18H,1H2,(H2,11,12,13)/t4-,6-,7-,10-/m1S/s1
ADP[c]	ADP	C10H15N5O10P2	C10H12N5O10P2	-3	Cytosol	C00008	3310	16761	InChI=1S/C10H15N5O10P2/c11-8-5-9(13-2-12-8)15(3-14-5)10-7(17)6(16)4(24-10)1-23-27(21,22)25-26(18,19)20/h2-4,6-7,10,16-17H,1H2,(H,21,22)(H2,11,12,13)(H2,18,19,20)/t4-,6-,7-,10-/m1S/s1
ADP[g]	ADP	C10H15N5O10P2	C10H12N5O10P2	-3	Golgi	C00008	3310	16761	InChI=1S/C10H15N5O10P2/c11-8-5-9(13-2-12-8)15(3-14-5)10-7(17)6(16)4(24-10)1-23-27(21,22)25-26(18,19)20/h2-4,6-7,10,16-17H,1H2,(H,21,22)(H2,11,12,13)(H2,18,19,20)/t4-,6-,7-,10-/m1S/s1
ADP[m]	ADP	C10H15N5O10P2	C10H12N5O10P2	-3	Mitochondria	C00008	3310	16761	InChI=1S/C10H15N5O10P2/c11-8-5-9(13-2-12-8)15(3-14-5)10-7(17)6(16)4(24-10)1-23-27(21,22)25-26(18,19)20/h2-4,6-7,10,16-17H,1H2,(H,21,22)(H2,11,12,13)(H2,18,19,20)/t4-,6-,7-,10-/m1S/s1
ADP[v]	ADP	C10H15N5O10P2	C10H12N5O10P2	-3	Vacuole	C00008	3310	16761	InChI=1S/C10H15N5O10P2/c11-8-5-9(13-2-12-8)15(3-14-5)10-7(17)6(16)4(24-10)1-23-27(21,22)25-26(18,19)20/h2-4,6-7,10,16-17H,1H2,(H,21,22)(H2,11,12,13)(H2,18,19,20)/t4-,6-,7-,10-/m1S/s1
ADP[x]	ADP	C10H15N5O10P2	C10H12N5O10P2	-3	Peroxisome	C00008	3310	16761	InChI=1S/C10H15N5O10P2/c11-8-5-9(13-2-12-8)15(3-14-5)10-7(17)6(16)4(24-10)1-23-27(21,22)25-26(18,19)20/h2-4,6-7,10,16-17H,1H2,(H,21,22)(H2,11,12,13)(H2,18,19,20)/t4-,6-,7-,10-/m1S/s1
ADPRIB[c]	ADP-D-ribose	C15H23N5O14P2	C15H21N5O14P2	-2	Cytosol	C00301	3595	16960	InChI=1S/C15H23N5O14P2/c16-12-7-13(18-3-17-12)20(4-19-7)14-10(23)8(21)5(32-14)1-30-35(26,27)34-36(28,29)31-2-6-9(22)11(24)15(25)33-6/h3-6,8-11,14-15,21-25H,1-2H2,(H,26,27)(H,28,29)(H2,16,17,18)/t5-,6-,8-,9-,10-,11-,14-,15?/m1S/s1
ADPRIB[m]	ADP-D-ribose	C15H23N5O14P2	C15H21N5O14P2	-2	Mitochondria	C00301	3595	16960	InChI=1S/C15H23N5O14P2/c16-12-7-13(18-3-17-12)20(4-19-7)14-10(23)8(21)5(32-14)1-30-35(26,27)34-36(28,29)31-2-6-9(22)11(24)15(25)33-6/h3-6,8-11,14-15,21-25H,1-2H2,(H,26,27)(H,28,29)(H2,16,17,18)/t5-,6-,8-,9-,10-,11-,14-,15?/m1S/s1
AG[c]	L-arogenic acid	C10H13NO5	C10H12NO5	-1	Cytosol	C00826	4084	17530	InChI=1S/C10H13NO5/c11-7(8(13)14)5-10(9(15)16)3-1-6(12)2-4-10/h1-4,6-7,12H,5,11H2,(H,13,14)(H,15,16)/t6?,7-,10?/m0/s1
AGL3P[c]	1-Acyl-sn-glycerol 3-phosphate	C4H8O7PR	C4H6O7PR	-2	Cytosol	C00681	3950	16975
AH[c]	4-Amino-5-hydroxymethyl-2-methylpyrimidine	C6H9N3O	C6H9N3O	0	Cytosol	C01279	4498	16892	InChI=1S/C6H9N3O/c1-4-8-2-5(3-10)6(7)9-4/h2,10H,3H2,1H3,(H2,7,8,9)/f/h7H2
AHHMD[m]	(2-amino-4-hydroxy-7,8-dihydropteridin-6-yl)methyl trihydrogen diphosphate	C7H11N5O8P2	C7H8N5O8P2	-3	Mitochondria	C04807
AHHMP[m]	2-Amino-4-hydroxy-6-hydroxymethyl-7,8-dihydropteridine	C7H9N5O2	C7H9N5O2	0	Mitochondria	C01300
AHP[c]	4-Amino-2-methyl-5-phosphomethylpyrimidine	C6H10N3O4P	C6H8N3O4P	-2	Cytosol	C04556	7161		InChI=1S/C6H10N3O4P/c1-4-8-2-5(6(7)9-4)3-13-14(10,11)12/h2H,3H2,1H3,(H2,7,8,9)(H2,10,11,12)/f/h10-11H,7H2
AHPP[c]	4-amino-2-methyl-5-diphosphomethylpyrimidine	C6H11N3O7P2	C6H8N3O7P2	-3	Cytosol	C04752	7322	57841	InChI=1S/C6H11N3O7P2/c1-4-8-2-5(6(7)9-4)3-15-18(13,14)16-17(10,11)12/h2H,3H2,1H3,(H,13,14)(H2,7,8,9)(H2,10,11,12)
AHTD[c]	7,8-dihydroneopterin 3-triphosphate	C9H16N5O13P3	C9H12N5O13P3	-4	Cytosol	C04895	7446	18372	1S/C9H16N5O13P3/c10-9-13-7-5(8(17)14-9)12-3(1-11-7)6(16)4(15)2-25-29(21,22)27-30(23,24)26-28(18,19)20/h4,6,15-16H,1-2H2,(H,21,22)(H,23,24)(H2,18,19,20)(H4,10,11,13,14,17)/t4-,6+/m1/s1
AICAD[c]	5-Amino-4-imidazolecarboxyamide	C4H6N4O	C4H6N4O	0	Cytosol	C04051	6752
AICAR[c]	5-amino-1-(5-phospho-D-ribosyl)imidazole-4-carboxamide	C9H15N4O8P	C9H13N4O8P	-2	Cytosol	C04677	7258	18406	InChI=1S/C9H15N4O8P/c10-7-4(8(11)16)12-2-13(7)9-6(15)5(14)3(21-9)1-20-22(17,18)19/h2-3,5-6,9,14-15H,1,10H2,(H2,11,16)(H2,17,18,19)/t3-,5-,6-,9-/m1S/s1
AIR[c]	5-amino-1-(5-phospho-D-ribosyl)imidazole	C8H14N3O7P	C8H12N3O7P	-2	Cytosol	C03373	6208	28843	InChI=1S/C8H14N3O7P/c9-5-1-10-3-11(5)8-7(13)6(12)4(18-8)2-17-19(14,15)16/h1,3-4,6-8,12-13H,2,9H2,(H2,14,15,16)/t4-,6-,7-,8?/m1S/s1S/f/h14-15H
XADP[c]	2-Oxoadipate	C6H8O5	C6H6O5	-2	Cytosol	C00322	3616	15753	InChI=1S/C6H8O5/c7-4(6(10)11)2-1-3-5(8)9/h1-3H2,(H,8,9)(H,10,11)
XADP[m]	2-Oxoadipate	C6H8O5	C6H6O5	-2	Mitochondria	C00322	3616	15753	InChI=1S/C6H8O5/c7-4(6(10)11)2-1-3-5(8)9/h1-3H2,(H,8,9)(H,10,11)
AKG[e]	2-Oxoglutarate	C5H6O5	C5H4O5	-2	Extracellular	C00026	3328	30915	InChI=1S/C5H6O5/c6-3(5(9)10)1-2-4(7)8/h1-2H2,(H,7,8)(H,9,10)
AKG[c]	2-Oxoglutarate	C5H6O5	C5H4O5	-2	Cytosol	C00026	3328	30915	InChI=1S/C5H6O5/c6-3(5(9)10)1-2-4(7)8/h1-2H2,(H,7,8)(H,9,10)
AKG[m]	2-Oxoglutarate	C5H6O5	C5H4O5	-2	Mitochondria	C00026	3328	30915	InChI=1S/C5H6O5/c6-3(5(9)10)1-2-4(7)8/h1-2H2,(H,7,8)(H,9,10)
AKG[x]	2-Oxoglutarate	C5H6O5	C5H4O5	-2	Peroxisome	C00026	3328	30915	InChI=1S/C5H6O5/c6-3(5(9)10)1-2-4(7)8/h1-2H2,(H,7,8)(H,9,10)
AKP[c]	2-Dehydropantoate	C6H10O4	C6H9O4	-1	Cytosol	C00966	4217	17947	InChI=1S/C6H10O4/c1-6(2,3-7)4(8)5(9)10/h7H,3H2,1-2H3,(H,9,10)/p-1
AKP[m]	2-Dehydropantoate	C6H10O4	C6H9O4	-1	Mitochondria	C00966	4217	17947	InChI=1S/C6H10O4/c1-6(2,3-7)4(8)5(9)10/h7H,3H2,1-2H3,(H,9,10)/p-1
MAL[e]	(S)-Malate	C4H6O5	C4H4O5	-2	Extracellular	C00149	3449	30797	InChI=1S/C4H6O5/c5-2(4(8)9)1-3(6)7/h2,5H,1H2,(H,6,7)(H,8,9)/t2-/m0/s1
MAL[c]	(S)-Malate	C4H6O5	C4H4O5	-2	Cytosol	C00149	3449	30797	InChI=1S/C4H6O5/c5-2(4(8)9)1-3(6)7/h2,5H,1H2,(H,6,7)(H,8,9)/t2-/m0/s1
MAL[m]	(S)-Malate	C4H6O5	C4H4O5	-2	Mitochondria	C00149	3449	30797	InChI=1S/C4H6O5/c5-2(4(8)9)1-3(6)7/h2,5H,1H2,(H,6,7)(H,8,9)/t2-/m0/s1
MAL[x]	(S)-Malate	C4H6O5	C4H4O5	-2	Peroxisome	C00149	3449	30797	InChI=1S/C4H6O5/c5-2(4(8)9)1-3(6)7/h2,5H,1H2,(H,6,7)(H,8,9)/t2-/m0/s1
ALA[c]	L-alanine	C3H7NO2	C3H7NO2	0	Cytosol	C00041	3343	16977	InChI=1S/C3H7NO2/c1-2(4)3(5)6/h2H,4H2,1H3,(H,5,6)/t2-/m0/s1
ALA[e]	L-alanine	C3H7NO2	C3H7NO2	0	Extracellular	C00041	3343	16977	InChI=1S/C3H7NO2/c1-2(4)3(5)6/h2H,4H2,1H3,(H,5,6)/t2-/m0/s1
ALA[m]	L-alanine	C3H7NO2	C3H7NO2	0	Mitochondria	C00041	3343	16977	InChI=1S/C3H7NO2/c1-2(4)3(5)6/h2H,4H2,1H3,(H,5,6)/t2-/m0/s1
MALACP[c]	Malonyl-[acyl-carrier protein]	C14H24N2O10PRS	C14H22N2O10PRS	-2	Cytosol	C01209	4431	17330
MALACP[m]	Malonyl-[acyl-carrier protein]	C14H24N2O10PRS	C14H22N2O10PRS	-2	Mitochondria	C01209	4431	17330
ALAV[c]	5-aminolevulinate	C5H8NO3	C5H9NO3	0	Cytosol	C00430	3719	17549	InChI=1S/C5H9NO3/c6-3-4(7)1-2-5(8)9/h1-3,6H2,(H,8,9)
ALAV[e]	5-aminolevulinate	C5H8NO3	C5H9NO3	0	Extracellular	C00430	3719	17549	InChI=1S/C5H9NO3/c6-3-4(7)1-2-5(8)9/h1-3,6H2,(H,8,9)
ALAV[m]	5-aminolevulinate	C5H8NO3	C5H9NO3	0	Mitochondria	C00430	3719	17549	InChI=1S/C5H9NO3/c6-3-4(7)1-2-5(8)9/h1-3,6H2,(H,8,9)
MALCOA[c]	Malonyl-CoA	C24H38N7O19P3S	C24H33N7O19P3S	-5	Cytosol	C00083	3383	15531	InChI=1/C24H38N7O19P3S/c1-24(2,19(37)22(38)27-4-3-13(32)26-5-6-54-15(35)7-14(33)34)9-47-53(44,45)50-52(42,43)46-8-12-18(49-51(39,40)41)17(36)23(48-12)31-11-30-16-20(25)28-10-29-21(16)31/h10-12,17-19,23,36-37H,3-9H2,1-2H3,(H,26,32)(H,27,38)(H,33,34)(H,42,43)(H,44,45)(H2,25,28,29)(H2,39,40,41)/t12-,17-,18-,19+,23-/m1/s1/f/h26-27,33,39-40,42,44H,25H2
MALCOA[x]	Malonyl-CoA	C24H38N7O19P3S	C24H33N7O19P3S	-5	Peroxisome	C00083	3383	15531	InChI=1/C24H38N7O19P3S/c1-24(2,19(37)22(38)27-4-3-13(32)26-5-6-54-15(35)7-14(33)34)9-47-53(44,45)50-52(42,43)46-8-12-18(49-51(39,40)41)17(36)23(48-12)31-11-30-16-20(25)28-10-29-21(16)31/h10-12,17-19,23,36-37H,3-9H2,1-2H3,(H,26,32)(H,27,38)(H,33,34)(H,42,43)(H,44,45)(H2,25,28,29)(H2,39,40,41)/t12-,17-,18-,19+,23-/m1/s1/f/h26-27,33,39-40,42,44H,25H2
MALCOA[m]	Malonyl-CoA	C24H38N7O19P3S	C24H33N7O19P3S	-5	Mitochondria	C00083	3383	15531	InChI=1/C24H38N7O19P3S/c1-24(2,19(37)22(38)27-4-3-13(32)26-5-6-54-15(35)7-14(33)34)9-47-53(44,45)50-52(42,43)46-8-12-18(49-51(39,40)41)17(36)23(48-12)31-11-30-16-20(25)28-10-29-21(16)31/h10-12,17-19,23,36-37H,3-9H2,1-2H3,(H,26,32)(H,27,38)(H,33,34)(H,42,43)(H,44,45)(H2,25,28,29)(H2,39,40,41)/t12-,17-,18-,19+,23-/m1/s1/f/h26-27,33,39-40,42,44H,25H2
ALKA[c]	all-trans-Hexaprenyl diphosphate	C30H52O7P2	C30H49O7P2	-3	Cytosol	C01230	4452	17528	InChI=1S/C30H52O7P2/c1-25(2)13-8-14-26(3)15-9-16-27(4)17-10-18-28(5)19-11-20-29(6)21-12-22-30(7)23-24-36-39(34,35)37-38(31,32)33/h13,15,17,19,21,23H,8-12,14,16,18,20,22,24H2,1-7H3,(H,34,35)(H2,31,32,33)/b26-15+,27-17+,28-19+,29-21+,30-23+/f/h31-32,34H
ALKA[m]	all-trans-Hexaprenyl diphosphate	C30H52O7P2	C30H49O7P2	-3	Mitochondria	C01230	4452	17528	InChI=1S/C30H52O7P2/c1-25(2)13-8-14-26(3)15-9-16-27(4)17-10-18-28(5)19-11-20-29(6)21-12-22-30(7)23-24-36-39(34,35)37-38(31,32)33/h13,15,17,19,21,23H,8-12,14,16,18,20,22,24H2,1-7H3,(H,34,35)(H2,31,32,33)/b26-15+,27-17+,28-19+,29-21+,30-23+/f/h31-32,34H
ALPRO[m]	H-protein-S-aminomethyldihydrolipoyllysine	C9H19N2OS2R	C9H20N2OS2R	1	Mitochondria	C01242	4463	16882
AMAC[c]	aminoacetone	C3H7NO	C3H8NO	1	Cytosol	C01888
AMOXOBU[c]	L-2-amino-3-oxobutanoate	C4H7NO3	C4H7NO3	0	Cytosol	C03508
AMP[c]	AMP	C10H14N5O7P	C10H12N5O7P	-2	Cytosol	C00020	3322	16027	InChI=1S/C10H14N5O7P/c11-8-5-9(13-2-12-8)15(3-14-5)10-7(17)6(16)4(22-10)1-21-23(18,19)20/h2-4,6-7,10,16-17H,1H2,(H2,11,12,13)(H2,18,19,20)/t4-,6-,7-,10-/m1S/s1
AMP[m]	AMP	C10H14N5O7P	C10H12N5O7P	-2	Mitochondria	C00020	3322	16027	InChI=1S/C10H14N5O7P/c11-8-5-9(13-2-12-8)15(3-14-5)10-7(17)6(16)4(22-10)1-21-23(18,19)20/h2-4,6-7,10,16-17H,1H2,(H2,11,12,13)(H2,18,19,20)/t4-,6-,7-,10-/m1S/s1
AMP[x]	AMP	C10H14N5O7P	C10H12N5O7P	-2	Peroxisome	C00020	3322	16027	InChI=1S/C10H14N5O7P/c11-8-5-9(13-2-12-8)15(3-14-5)10-7(17)6(16)4(22-10)1-21-23(18,19)20/h2-4,6-7,10,16-17H,1H2,(H2,11,12,13)(H2,18,19,20)/t4-,6-,7-,10-/m1S/s1
AMPRCA[c]	Aminopropylcadaverine	C8H21N3	C8H24N3	3	Cytosol	C16565	51090894
AMPRCA[e]	Aminopropylcadaverine	C8H21N3	C8H24N3	3	Extracellular	C16565	51090894
ANTH[c]	Anthranilate	C7H7NO2	C7H6NO2	-1	Cytosol	C00108	3408	30754	InChI=1S/C7H7NO2/c8-6-4-2-1-3-5(6)7(9)10/h1-4H,8H2,(H,9,10)
AN1P[c]	D-mannose 1-phosphate	C6H13O9P	C6H11O9P	-2	Cytosol	C00636	3909	35374	InChI=1S/C6H13O9P/c7-1-2-3(8)4(9)5(10)6(14-2)15-16(11,12)13/h2-10H,1H2,(H2,11,12,13)/t2-,3-,4+,5+,6?/m1S/s1
AN6P[c]	D-mannose 6-phosphate	C6H13O9P	C6H11O9P	-2	Cytosol	C00275	3572	17369	InChI=1/C6H13O9P/c7-3-2(1-14-16(11,12)13)15-6(10)5(9)4(3)8/h2-10H,1H2,(H2,11,12,13)/t2-,3-,4+,5+,6-/m1/s1/f/h11-12H
APEBU[c]	4-(2-Aminophenyl)-2,4-dioxobutanoate	C10H9NO4	C10H8NO4	-1	Cytosol	C01252	4472	17442
APEP[c]	Nalpha-Acetylpeptide	C6H8N2O4R2	C6H7N2O4R2	-1	Cytosol	C03011
APOCARB[e]	Apo-[carboxylase]	C7H13N3O2R2	C7H13N3O2R2	0	Extracellular	C06249	8488
APOCARB[c]	Apo-[carboxylase]	C7H13N3O2R2	C7H13N3O2R2	0	Cytosol	C06249	8488
APOP[c]	Apoprotein	H2NR	H3NR	1	Cytosol	C16240
APROA[c]	beta-Aminopropion aldehyde	C3H7NO	C3H8NO	1	Cytosol	C05665	7975	18090
APRUT[c]	N-acetylputrescine	C6H14N2O	C6H15N2O	1	Cytosol	C02714	5677	17768	1S/C6H14N2O/c1-6(9)8-5-3-2-4-7/h2-5,7H2,1H3,(H,8,9)
APS[c]	5'-adenylyl sulfate	C10H14N5O10PS	C10H12N5O10PS	-2	Cytosol	C00224	3524	17709	InChI=1S/C10H14N5O10PS/c11-8-5-9(13-2-12-8)15(3-14-5)10-7(17)6(16)4(24-10)1-23-26(18,19)25-27(20,21)22/h2-4,6-7,10,16-17H,1H2,(H,18,19)(H2,11,12,13)(H,20,21,22)/t4-,6-,7-,10-/m1S/s1
AR5P[c]	alpha-D-ribose 5-phosphate	C5H11O8P	C5H9O8P	-2	Cytosol	C03736	6499	18189	InChI=1S/C5H11O8P/c6-3-2(1-12-14(9,10)11)13-5(8)4(3)7/h2-8H,1H2,(H2,9,10,11)/t2-,3-,4-,5+/m1S/s1S/f/h9-10H
ARAB[c]	D-arabinose	C5H10O5	C5H10O5	0	Cytosol	C00216
ARAB[e]	D-arabinose	C5H10O5	C5H10O5	0	Extracellular	C00216
ARABLAC[c]	D-arabinono-1,4-lactone	C5H8O5	C5H8O5	0	Cytosol	C00652
ARAC[c]	(5Z,8Z,11Z,14Z)-Icosatetraenoic acid	C20H32O2	C20H31O2	-1	Cytosol	C00219
ARG[m]	L-arginine	C6H14N4O2	C6H15N4O2	1	Mitochondria	C00062	3362	16467	InChI=1S/C6H14N4O2/c7-4(5(11)12)2-1-3-10-6(8)9/h4H,1-3,7H2,(H,11,12)(H4,8,9,10)/t4-/m0/s1
ARG[c]	L-arginine	C6H14N4O2	C6H15N4O2	1	Cytosol	C00062	3362	16467	InChI=1S/C6H14N4O2/c7-4(5(11)12)2-1-3-10-6(8)9/h4H,1-3,7H2,(H,11,12)(H4,8,9,10)/t4-/m0/s1
ARG[v]	L-arginine	C6H14N4O2	C6H15N4O2	1	Vacuole	C00062	3362	16467	InChI=1S/C6H14N4O2/c7-4(5(11)12)2-1-3-10-6(8)9/h4H,1-3,7H2,(H,11,12)(H4,8,9,10)/t4-/m0/s1
ARG[e]	L-arginine	C6H14N4O2	C6H15N4O2	1	Extracellular	C00062	3362	16467	InChI=1S/C6H14N4O2/c7-4(5(11)12)2-1-3-10-6(8)9/h4H,1-3,7H2,(H,11,12)(H4,8,9,10)/t4-/m0/s1
ARGSUCC[c]	(N(omega)-L-arginino)succinic acid	C10H18N4O6	C10H17N4O6	-1	Cytosol	C03406	6235	15682	InChI=1S/C10H18N4O6/c11-5(8(17)18)2-1-3-13-10(12)14-6(9(19)20)4-7(15)16/h5-6H,1-4,11H2,(H,15,16)(H,17,18)(H,19,20)(H3,12,13,14)/t5-,6?/m0/s1S/f/h12-15,17,19H
ASLNT[c]	Adenylylselenate	C10H14N5O10PSe	C10H13N5O10PSe	-1	Cytosol	C05686	7993
ASN[m]	L-asparagine	C4H8N2O3	C4H8N2O3	0	Mitochondria	C00152	3452	17196	InChI=1S/C4H8N2O3/c5-2(4(8)9)1-3(6)7/h2H,1,5H2,(H2,6,7)(H,8,9)/t2-/m0/s1
ASN[v]	L-asparagine	C4H8N2O3	C4H8N2O3	0	Vacuole	C00152	3452	17196	InChI=1S/C4H8N2O3/c5-2(4(8)9)1-3(6)7/h2H,1,5H2,(H2,6,7)(H,8,9)/t2-/m0/s1
ASN[c]	L-asparagine	C4H8N2O3	C4H8N2O3	0	Cytosol	C00152	3452	17196	InChI=1S/C4H8N2O3/c5-2(4(8)9)1-3(6)7/h2H,1,5H2,(H2,6,7)(H,8,9)/t2-/m0/s1
ASN[e]	L-asparagine	C4H8N2O3	C4H8N2O3	0	Extracellular	C00152	3452	17196	InChI=1S/C4H8N2O3/c5-2(4(8)9)1-3(6)7/h2H,1,5H2,(H2,6,7)(H,8,9)/t2-/m0/s1
ASP[c]	L-aspartic acid	C4H7NO4	C4H6NO4	-1	Cytosol	C00049	3351	17053	InChI=1S/C4H7NO4/c5-2(4(8)9)1-3(6)7/h2H,1,5H2,(H,6,7)(H,8,9)/t2-/m0/s1
ASP[v]	L-aspartic acid	C4H7NO4	C4H6NO4	-1	Vacuole	C00049	3351	17053	InChI=1S/C4H7NO4/c5-2(4(8)9)1-3(6)7/h2H,1,5H2,(H,6,7)(H,8,9)/t2-/m0/s1
ASP[e]	L-aspartic acid	C4H7NO4	C4H6NO4	-1	Extracellular	C00049	3351	17053	InChI=1S/C4H7NO4/c5-2(4(8)9)1-3(6)7/h2H,1,5H2,(H,6,7)(H,8,9)/t2-/m0/s1
ASP[x]	L-aspartic acid	C4H7NO4	C4H6NO4	-1	Peroxisome	C00049	3351	17053	InChI=1S/C4H7NO4/c5-2(4(8)9)1-3(6)7/h2H,1,5H2,(H,6,7)(H,8,9)/t2-/m0/s1
ASP[m]	L-aspartic acid	C4H7NO4	C4H6NO4	-1	Mitochondria	C00049	3351	17053	InChI=1S/C4H7NO4/c5-2(4(8)9)1-3(6)7/h2H,1,5H2,(H,6,7)(H,8,9)/t2-/m0/s1
ASPSA[c]	L-aspartate 4-semialdehyde	C4H7NO3	C4H7NO3	0	Cytosol	C00441	3730	13086	InChI=1S/C4H7NO3/c5-3(1-2-6)4(7)8/h2-3H,1,5H2,(H,7,8)/p-1S/t3-/m0/s1
ASR[c]	O-acetyl-L-serine	C5H9NO4	C5H9NO4	0	Cytosol	C00979	4228	17981	InChI=1S/C5H9NO4/c1-3(7)10-2-4(6)5(8)9/h4H,2,6H2,1H3,(H,8,9)/t4-/m0/s1S/f/h8H
ASUC[c]	N(6)-(1,2-dicarboxyethyl)-AMP	C14H18N5O11P	C14H14N5O11P	-4	Cytosol	C03794	6543	15919	InChI=1S/C14H18N5O11P/c20-7(21)1-5(14(24)25)18-11-8-12(16-3-15-11)19(4-17-8)13-10(23)9(22)6(30-13)2-29-31(26,27)28/h3-6,9-10,13,22-23H,1-2H2,(H,20,21)(H,24,25)(H,15,16,18)(H2,26,27,28)/t5?,6-,9-,10-,13-/m1S/s1S/f/h18,20,24,26-27H
AT3P2[c]	Acylglycerone phosphate	C4H6O7PR	C4H4O7PR	-2	Cytosol	C03372	6207	15835
ATHR[c]	L-allothreonine	C4H9NO3	C4H9NO3	0	Cytosol	C05519	7864		InChI=1S/C4H9NO3/c1-2(6)3(5)4(7)8/h2-3,6H,5H2,1H3,(H,7,8)/t2-,3-/m0/s1
ATP[c]	ATP	C10H16N5O13P3	C10H12N5O13P3	-4	Cytosol	C00002	3304	15422	InChI=1S/C10H16N5O13P3/c11-8-5-9(13-2-12-8)15(3-14-5)10-7(17)6(16)4(26-10)1-25-30(21,22)28-31(23,24)27-29(18,19)20/h2-4,6-7,10,16-17H,1H2,(H,21,22)(H,23,24)(H2,11,12,13)(H2,18,19,20)/t4-,6-,7-,10-/m1S/s1
ATP[v]	ATP	C10H16N5O13P3	C10H12N5O13P3	-4	Vacuole	C00002	3304	15422	InChI=1S/C10H16N5O13P3/c11-8-5-9(13-2-12-8)15(3-14-5)10-7(17)6(16)4(26-10)1-25-30(21,22)28-31(23,24)27-29(18,19)20/h2-4,6-7,10,16-17H,1H2,(H,21,22)(H,23,24)(H2,11,12,13)(H2,18,19,20)/t4-,6-,7-,10-/m1S/s1
ATP[g]	ATP	C10H16N5O13P3	C10H12N5O13P3	-4	Extracellular	C00002	3304	15422	InChI=1S/C10H16N5O13P3/c11-8-5-9(13-2-12-8)15(3-14-5)10-7(17)6(16)4(26-10)1-25-30(21,22)28-31(23,24)27-29(18,19)20/h2-4,6-7,10,16-17H,1H2,(H,21,22)(H,23,24)(H2,11,12,13)(H2,18,19,20)/t4-,6-,7-,10-/m1S/s1
ATP[e]	ATP	C10H16N5O13P3	C10H12N5O13P3	-4	Golgi	C00002	3304	15422	InChI=1S/C10H16N5O13P3/c11-8-5-9(13-2-12-8)15(3-14-5)10-7(17)6(16)4(26-10)1-25-30(21,22)28-31(23,24)27-29(18,19)20/h2-4,6-7,10,16-17H,1H2,(H,21,22)(H,23,24)(H2,11,12,13)(H2,18,19,20)/t4-,6-,7-,10-/m1S/s1
ATP[m]	ATP	C10H16N5O13P3	C10H12N5O13P3	-4	Mitochondria	C00002	3304	15422	InChI=1S/C10H16N5O13P3/c11-8-5-9(13-2-12-8)15(3-14-5)10-7(17)6(16)4(26-10)1-25-30(21,22)28-31(23,24)27-29(18,19)20/h2-4,6-7,10,16-17H,1H2,(H,21,22)(H,23,24)(H2,11,12,13)(H2,18,19,20)/t4-,6-,7-,10-/m1S/s1
ATP[x]	ATP	C10H16N5O13P3	C10H12N5O13P3	-4	Peroxisome	C00002	3304	15422	InChI=1S/C10H16N5O13P3/c11-8-5-9(13-2-12-8)15(3-14-5)10-7(17)6(16)4(26-10)1-25-30(21,22)28-31(23,24)27-29(18,19)20/h2-4,6-7,10,16-17H,1H2,(H,21,22)(H,23,24)(H2,11,12,13)(H2,18,19,20)/t4-,6-,7-,10-/m1S/s1
BALA[c]	beta-Alanine	C3H7NO2	C3H7NO2	0	Cytosol	C00099	3399	16958	InChI=1S/C3H7NO2/c4-2-1-3(5)6/h1-2,4H2,(H,5,6)
BASP[c]	4-phospho-L-aspartate	C4H8NO7P	C4H6NO7P	-2	Cytosol	C03082	5980	15836	InChI=1S/C4H8NO7P/c5-2(4(7)8)1-3(6)12-13(9,10)11S/h2H,1,5H2,(H,7,8)(H2,9,10,11)/p-3/t2-/m0/s1S/fC4H5NO7P/q-3
BCCP[m]	Holo-[carboxylase]	C17H27N5O4SR2	C17H27N5O4SR2	0	Mitochondria	C06250	8489
BCCP[c]	Holo-[carboxylase]	C17H27N5O4SR2	C17H27N5O4SR2	0	Cytosol	C06250	8489
bDGLC[c]	beta-D-Glucose	C6H12O6	C6H12O6	0	Cytosol	C00221	3521	15903	InChI=1S/C6H12O6/c7-1-2-3(8)4(9)5(10)6(11)12-2/h2-11H,1H2/t2-,3-,4+,5-,6-/m1S/s1
BF6P[c]	beta-D-fructofuranose 6-phosphate	C6H13O9P	C6H11O9P	-2	Cytosol	C05345	7723	16084	InChI=1S/C6H13O9P/c7-2-6(10)5(9)4(8)3(15-6)1-14-16(11,12)13/h3-5,7-10H,1-2H2,(H2,11,12,13)/t3-,4-,5+,6-/m1S/s1S/f/h11-12H
bFRU[c]	beta-D-fructofuranose	C6H12O6	C6H12O6	0	Cytosol	C02336	5386	28645	InChI=1S/C6H12O6/c7-1-3-4(9)5(10)6(11,2-8)12-3/h3-5,7-11H,1-2H2/t3-,4-,5+,6-/m1S/s1
BIOMASS[c]	BIOMASS	R	R	0	Cytosol
BT[c]	Biotin	C10H16N2O3S	C10H15N2O3S	-1	Cytosol	C00120	3420	15956	InChI=1S/C10H16N2O3S/c13-8(14)4-2-1-3-7-9-6(5-16-7)11-10(15)12-9/h6-7,9H,1-5H2,(H,13,14)(H2,11,12,15)/t6-,7-,9-/m0/s1
BT[e]	Biotin	C10H16N2O3S	C10H15N2O3S	-1	Extracellular	C00120	3420	15956	InChI=1S/C10H16N2O3S/c13-8(14)4-2-1-3-7-9-6(5-16-7)11-10(15)12-9/h6-7,9H,1-5H2,(H,13,14)(H2,11,12,15)/t6-,7-,9-/m0/s1
BTAMP[c]	Cadaverine	C5H14N2	C5H16N2	2	Cytosol	C01672	4816	18127	InChI=1/C5H14N2/c6-4-2-1-3-5-7/h1-7H2
BTAMP[e]	Cadaverine	C5H14N2	C5H16N2	2	Extracellular	C01672	4816	18127	InChI=1/C5H14N2/c6-4-2-1-3-5-7/h1-7H2
BTAP[c]	Biotinyl-5'-AMP	C20H28N7O9PS	C20H27N7O9PS	-1	Cytosol	C05921	8209	3110	InChI=1S/C20H28N7O9PS/c21-17-14-18(23-7-22-17)27(8-24-14)19-16(30)15(29)10(35-19)5-34-37(32,33)36-12(28)4-2-1-3-11-13-9(6-38-11)25-20(31)26-13/h7-11,13,15-16,19,29-30H,1-6H2,(H,32,33)(H2,21,22,23)(H2,25,26,31)/t9-,10+,11-,13-,15+,16+,19+/m0/s1
BTD-RR[c]	(R,R)-Butane-2,3-diol	C4H10O2	C4H10O2	0	Cytosol	C03044
BTD-RR[e]	(R,R)-Butane-2,3-diol	C4H10O2	C4H10O2	0	Extracellular	C03044
C100[e]	decanoate	C10H20O2	C10H19O2	-1	Extracellular	C01571	4728	30813
C100[c]	decanoate	C10H20O2	C10H19O2	-1	Cytosol	C01571	4728	30813
C100[x]	decanoate	C10H20O2	C10H19O2	-1	Peroxisome	C01571	4728	30813
C100ACP[m]	decanoyl-[acyl-carrier protein]	C21H40N2O8PRS	C21H39N2O8PRS	-1	Mitochondria	C05755
C100ACP[c]	decanoyl-[acyl-carrier protein]	C21H40N2O8PRS	C21H39N2O8PRS	-1	Cytosol	C05755
C100COA[c]	decanoyl-CoA	C31H54N7O17P3S	C31H50N7O17P3S	-4	Cytosol	C05274	7661	28493	InChI=1/C31H54N7O17P3S/c1-4-5-6-7-8-9-10-11-22(40)59-15-14-33-21(39)12-13-34-29(43)26(42)31(2,3)17-52-58(49,50)55-57(47,48)51-16-20-25(54-56(44,45)46)24(41)30(53-20)38-19-37-23-27(32)35-18-36-28(23)38/h18-20,24-26,30,41-42H,4-17H2,1-3H3,(H,33,39)(H,34,43)(H,47,48)(H,49,50)(H2,32,35,36)(H2,44,45,46)/t20-,24-,25-,26+,30-/m1/s1/f/h33-34,44-45,47,49H,32H2
C100COA[m]	decanoyl-CoA	C31H54N7O17P3S	C31H50N7O17P3S	-4	Mitochondria	C05274	7661	28493	InChI=1/C31H54N7O17P3S/c1-4-5-6-7-8-9-10-11-22(40)59-15-14-33-21(39)12-13-34-29(43)26(42)31(2,3)17-52-58(49,50)55-57(47,48)51-16-20-25(54-56(44,45)46)24(41)30(53-20)38-19-37-23-27(32)35-18-36-28(23)38/h18-20,24-26,30,41-42H,4-17H2,1-3H3,(H,33,39)(H,34,43)(H,47,48)(H,49,50)(H2,32,35,36)(H2,44,45,46)/t20-,24-,25-,26+,30-/m1/s1/f/h33-34,44-45,47,49H,32H2
C100COA[x]	decanoyl-CoA	C31H54N7O17P3S	C31H50N7O17P3S	-4	Peroxisome	C05274	7661	28493	InChI=1/C31H54N7O17P3S/c1-4-5-6-7-8-9-10-11-22(40)59-15-14-33-21(39)12-13-34-29(43)26(42)31(2,3)17-52-58(49,50)55-57(47,48)51-16-20-25(54-56(44,45)46)24(41)30(53-20)38-19-37-23-27(32)35-18-36-28(23)38/h18-20,24-26,30,41-42H,4-17H2,1-3H3,(H,33,39)(H,34,43)(H,47,48)(H,49,50)(H2,32,35,36)(H2,44,45,46)/t20-,24-,25-,26+,30-/m1/s1/f/h33-34,44-45,47,49H,32H2
C10DACP[c]	Dec-2-enoyl-[acp]	C21H38N2O8PRS	C21H37N2O8PRS	-1	Cytosol	C05754
C10DACP[m]	Dec-2-enoyl-[acp]	C21H38N2O8PRS	C21H37N2O8PRS	-1	Mitochondria	C05754
C10DCOA[m]	Dec-2-enoyl-CoA	C31H52N7O17P3S	C31H48N7O17P3S	-4	Mitochondria	C05275	7662	10723	InChI=1/C31H52N7O17P3S/c1-4-5-6-7-8-9-10-11-22(40)59-15-14-33-21(39)12-13-34-29(43)26(42)31(2,3)17-52-58(49,50)55-57(47,48)51-16-20-25(54-56(44,45)46)24(41)30(53-20)38-19-37-23-27(32)35-18-36-28(23)38/h10-11,18-20,24-26,30,41-42H,4-9,12-17H2,1-3H3,(H,33,39)(H,34,43)(H,47,48)(H,49,50)(H2,32,35,36)(H2,44,45,46)/b11-10+/t20-,24-,25-,26+,30-/m1/s1/f/h33-34,44-45,47,49H,32H2
C10DCOA[x]	Dec-2-enoyl-CoA	C31H52N7O17P3S	C31H48N7O17P3S	-4	Peroxisome	C05275	7662	10723	InChI=1/C31H52N7O17P3S/c1-4-5-6-7-8-9-10-11-22(40)59-15-14-33-21(39)12-13-34-29(43)26(42)31(2,3)17-52-58(49,50)55-57(47,48)51-16-20-25(54-56(44,45)46)24(41)30(53-20)38-19-37-23-27(32)35-18-36-28(23)38/h10-11,18-20,24-26,30,41-42H,4-9,12-17H2,1-3H3,(H,33,39)(H,34,43)(H,47,48)(H,49,50)(H2,32,35,36)(H2,44,45,46)/b11-10+/t20-,24-,25-,26+,30-/m1/s1/f/h33-34,44-45,47,49H,32H2
C10HACP[c]	(3R)-3-Hydroxydecanoyl-[acyl-carrier protein]	C21H40N2O9PRS	C21H39N2O9PRS	-1	Cytosol	C04619
C10HCOA[m]	3-hydroxydecanoyl-CoA	C31H54N7O18P3S	C31H51N7O18P3S	-3	Mitochondria	C05264	7651	28325	InChI=1S/C31H54N7O18P3S/c1-4-5-6-7-8-9-19(39)14-22(41)60-13-12-33-21(40)10-11-34-29(44)26(43)31(2,3)16-53-59(50,51)56-58(48,49)52-15-20-25(55-57(45,46)47)24(42)30(54-20)38-18-37-23-27(32)35-17-36-28(23)38/h17-20,24-26,30,39,42-43H,4-16H2,1-3H3,(H,33,40)(H,34,44)(H,48,49)(H,50,51)(H2,32,35,36)(H2,45,46,47)/t19-,20+,24+,25+,26-,30+/m0/s1
C10HCOA[x]	3-hydroxydecanoyl-CoA	C31H54N7O18P3S	C31H50N7O18P3S	-3	Peroxisome	C05264	7651	28325	InChI=1S/C31H54N7O18P3S/c1-4-5-6-7-8-9-19(39)14-22(41)60-13-12-33-21(40)10-11-34-29(44)26(43)31(2,3)16-53-59(50,51)56-58(48,49)52-15-20-25(55-57(45,46)47)24(42)30(54-20)38-18-37-23-27(32)35-17-36-28(23)38/h17-20,24-26,30,39,42-43H,4-16H2,1-3H3,(H,33,40)(H,34,44)(H,48,49)(H,50,51)(H2,32,35,36)(H2,45,46,47)/t19-,20+,24+,25+,26-,30+/m0/s1
C10OACP[c]	3-Oxodecanoyl-[acyl-carrier protein]	C21H38N2O9PRS	C21H37N2O9PRS	-1	Cytosol	C05753
C10OCOA[c]	3-oxodecanoyl-CoA	C31H52N7O18P3S	C31H48N7O18P3S	-4	Cytosol	C05265	7652	28528	InChI=1/C31H52N7O18P3S/c1-4-5-6-7-8-9-19(39)14-22(41)60-13-12-33-21(40)10-11-34-29(44)26(43)31(2,3)16-53-59(50,51)56-58(48,49)52-15-20-25(55-57(45,46)47)24(42)30(54-20)38-18-37-23-27(32)35-17-36-28(23)38/h17-18,20,24-26,30,42-43H,4-16H2,1-3H3,(H,33,40)(H,34,44)(H,48,49)(H,50,51)(H2,32,35,36)(H2,45,46,47)/t20-,24-,25-,26+,30-/m1/s1/f/h33-34,45-46,48,50H,32H2
C10OCOA[m]	3-oxodecanoyl-CoA	C31H52N7O18P3S	C31H48N7O18P3S	-4	Mitochondria	C05265	7652	28528	InChI=1/C31H52N7O18P3S/c1-4-5-6-7-8-9-19(39)14-22(41)60-13-12-33-21(40)10-11-34-29(44)26(43)31(2,3)16-53-59(50,51)56-58(48,49)52-15-20-25(55-57(45,46)47)24(42)30(54-20)38-18-37-23-27(32)35-17-36-28(23)38/h17-18,20,24-26,30,42-43H,4-16H2,1-3H3,(H,33,40)(H,34,44)(H,48,49)(H,50,51)(H2,32,35,36)(H2,45,46,47)/t20-,24-,25-,26+,30-/m1/s1/f/h33-34,45-46,48,50H,32H2
C10OCOA[x]	3-oxodecanoyl-CoA	C31H52N7O18P3S	C31H48N7O18P3S	-4	Peroxisome	C05265	7652	28528	InChI=1/C31H52N7O18P3S/c1-4-5-6-7-8-9-19(39)14-22(41)60-13-12-33-21(40)10-11-34-29(44)26(43)31(2,3)16-53-59(50,51)56-58(48,49)52-15-20-25(55-57(45,46)47)24(42)30(54-20)38-18-37-23-27(32)35-17-36-28(23)38/h17-18,20,24-26,30,42-43H,4-16H2,1-3H3,(H,33,40)(H,34,44)(H,48,49)(H,50,51)(H2,32,35,36)(H2,45,46,47)/t20-,24-,25-,26+,30-/m1/s1/f/h33-34,45-46,48,50H,32H2
C120[e]	laurate	C12H24O2	C12H23O2	-1	Extracellular	C02679		18262	1/C12H24O2/c1-2-3-4-5-6-7-8-9-10-11-12(13)14/h2-11H2,1H3,(H,13,14)/p-1/fC12H23O2/q-1
C120[c]	laurate	C12H24O2	C12H23O2	-1	Cytosol	C02679		18262	1/C12H24O2/c1-2-3-4-5-6-7-8-9-10-11-12(13)14/h2-11H2,1H3,(H,13,14)/p-1/fC12H23O2/q-1
C120[x]	laurate	C12H24O2	C12H23O2	-1	Peroxisome	C02679		18262	1/C12H24O2/c1-2-3-4-5-6-7-8-9-10-11-12(13)14/h2-11H2,1H3,(H,13,14)/p-1/fC12H23O2/q-1
C120ACP[m]	lauroyl-[acyl-carrier protein]	C23H44N2O8PRS	C23H43N2O8PRS	-1	Mitochondria	C05223	7620	16759
C120ACP[c]	lauroyl-[acyl-carrier protein]	C23H44N2O8PRS	C23H43N2O8PRS	-1	Cytosol	C05223	7620	16759
C120CAR[c]	Dodecanoyl-carnitine	C19H37NO4	C19H37NO4	0	Cytosol				1/C19H37NO4/c1-5-6-7-8-9-10-11-12-13-14-19(23)24-17(15-18(21)22)16-20(2,3)4/h17H,5-16H2,1-4H3/t17-/m1/s1
C120CAR[m]	Dodecanoyl-carnitine	C19H37NO4	C19H37NO4	0	Mitochondria				1/C19H37NO4/c1-5-6-7-8-9-10-11-12-13-14-19(23)24-17(15-18(21)22)16-20(2,3)4/h17H,5-16H2,1-4H3/t17-/m1/s1
C120COA[c]	Lauroyl-CoA	C33H58N7O17P3S	C33H54N7O17P3S	-4	Cytosol	C01832	4951	15521	InChI=1/C33H58N7O17P3S/c1-4-5-6-7-8-9-10-11-12-13-24(42)61-17-16-35-23(41)14-15-36-31(45)28(44)33(2,3)19-54-60(51,52)57-59(49,50)53-18-22-27(56-58(46,47)48)26(43)32(55-22)40-21-39-25-29(34)37-20-38-30(25)40/h20-22,26-28,32,43-44H,4-19H2,1-3H3,(H,35,41)(H,36,45)(H,49,50)(H,51,52)(H2,34,37,38)(H2,46,47,48)/t22-,26-,27-,28+,32-/m1/s1/f/h35-36,46-47,49,51H,34H2
C120COA[m]	Lauroyl-CoA	C33H58N7O17P3S	C33H54N7O17P3S	-4	Mitochondria	C01832	4951	15521	InChI=1/C33H58N7O17P3S/c1-4-5-6-7-8-9-10-11-12-13-24(42)61-17-16-35-23(41)14-15-36-31(45)28(44)33(2,3)19-54-60(51,52)57-59(49,50)53-18-22-27(56-58(46,47)48)26(43)32(55-22)40-21-39-25-29(34)37-20-38-30(25)40/h20-22,26-28,32,43-44H,4-19H2,1-3H3,(H,35,41)(H,36,45)(H,49,50)(H,51,52)(H2,34,37,38)(H2,46,47,48)/t22-,26-,27-,28+,32-/m1/s1/f/h35-36,46-47,49,51H,34H2
C120COA[x]	Lauroyl-CoA	C33H58N7O17P3S	C33H54N7O17P3S	-4	Peroxisome	C01832	4951	15521	InChI=1/C33H58N7O17P3S/c1-4-5-6-7-8-9-10-11-12-13-24(42)61-17-16-35-23(41)14-15-36-31(45)28(44)33(2,3)19-54-60(51,52)57-59(49,50)53-18-22-27(56-58(46,47)48)26(43)32(55-22)40-21-39-25-29(34)37-20-38-30(25)40/h20-22,26-28,32,43-44H,4-19H2,1-3H3,(H,35,41)(H,36,45)(H,49,50)(H,51,52)(H2,34,37,38)(H2,46,47,48)/t22-,26-,27-,28+,32-/m1/s1/f/h35-36,46-47,49,51H,34H2
C12DACP[c]	(2E)-Dodecenoyl-[acp]	C23H42N2O8PRS	C23H41N2O8PRS	-1	Cytosol	C05758	8053
C12DACP[m]	(2E)-Dodecenoyl-[acp]	C23H42N2O8PRS	C23H41N2O8PRS	-1	Mitochondria	C05758	8053
C12DCOA[m]	2-trans-Dodecenoyl-CoA	C33H56N7O17P3S	C33H52N7O17P3S	-4	Mitochondria	C03221	6094	15471	InChI=1/C33H56N7O17P3S/c1-4-5-6-7-8-9-10-11-12-13-24(42)61-17-16-35-23(41)14-15-36-31(45)28(44)33(2,3)19-54-60(51,52)57-59(49,50)53-18-22-27(56-58(46,47)48)26(43)32(55-22)40-21-39-25-29(34)37-20-38-30(25)40/h12-13,20-22,26-28,32,43-44H,4-11,14-19H2,1-3H3,(H,35,41)(H,36,45)(H,49,50)(H,51,52)(H2,34,37,38)(H2,46,47,48)/b13-12+/t22-,26-,27-,28+,32-/m1/s1/f/h35-36,46-47,49,51H,34H2
C12DCOA[x]	2-trans-Dodecenoyl-CoA	C33H56N7O17P3S	C33H52N7O17P3S	-4	Peroxisome	C03221	6094	15471	InChI=1/C33H56N7O17P3S/c1-4-5-6-7-8-9-10-11-12-13-24(42)61-17-16-35-23(41)14-15-36-31(45)28(44)33(2,3)19-54-60(51,52)57-59(49,50)53-18-22-27(56-58(46,47)48)26(43)32(55-22)40-21-39-25-29(34)37-20-38-30(25)40/h12-13,20-22,26-28,32,43-44H,4-11,14-19H2,1-3H3,(H,35,41)(H,36,45)(H,49,50)(H,51,52)(H2,34,37,38)(H2,46,47,48)/b13-12+/t22-,26-,27-,28+,32-/m1/s1/f/h35-36,46-47,49,51H,34H2
C12HACP[c]	D-3-Hydroxydodecanoyl-[acp]	C23H44N2O9PRS	C23H43N2O9PRS	-1	Cytosol	C05757
C12HCOA[m]	3-hydroxydodecanoyl-CoA	C33H58N7O18P3S	C33H54N7O18P3S	-4	Mitochondria	C05262	7649	27668	InChI=1S/C33H58N7O18P3S/c1-4-5-6-7-8-9-10-11-21(41)16-24(43)62-15-14-35-23(42)12-13-36-31(46)28(45)33(2,3)18-55-61(52,53)58-60(50,51)54-17-22-27(57-59(47,48)49)26(44)32(56-22)40-20-39-25-29(34)37-19-38-30(25)40/h19-22,26-28,32,41,44-45H,4-18H2,1-3H3,(H,35,42)(H,36,46)(H,50,51)(H,52,53)(H2,34,37,38)(H2,47,48,49)/t21-,22+,26+,27+,28-,32+/m0/s1
C12HCOA[x]	3-hydroxydodecanoyl-CoA	C33H58N7O18P3S	C33H54N7O18P3S	-4	Peroxisome	C05262	7649	27668	InChI=1S/C33H58N7O18P3S/c1-4-5-6-7-8-9-10-11-21(41)16-24(43)62-15-14-35-23(42)12-13-36-31(46)28(45)33(2,3)18-55-61(52,53)58-60(50,51)54-17-22-27(57-59(47,48)49)26(44)32(56-22)40-20-39-25-29(34)37-19-38-30(25)40/h19-22,26-28,32,41,44-45H,4-18H2,1-3H3,(H,35,42)(H,36,46)(H,50,51)(H,52,53)(H2,34,37,38)(H2,47,48,49)/t21-,22+,26+,27+,28-,32+/m0/s1
C12OACP[c]	3-Oxododecanoyl-[acyl-carrier protein]	C23H42N2O9PRS	C23H41N2O9PRS	-1	Cytosol	C05756
C12OCOA[c]	3-oxododecanoyl-CoA	C33H56N7O18P3S	C33H52N7O18P3S	-4	Cytosol	C05263	7650	27868	InChI=1/C33H56N7O18P3S/c1-4-5-6-7-8-9-10-11-21(41)16-24(43)62-15-14-35-23(42)12-13-36-31(46)28(45)33(2,3)18-55-61(52,53)58-60(50,51)54-17-22-27(57-59(47,48)49)26(44)32(56-22)40-20-39-25-29(34)37-19-38-30(25)40/h19-20,22,26-28,32,44-45H,4-18H2,1-3H3,(H,35,42)(H,36,46)(H,50,51)(H,52,53)(H2,34,37,38)(H2,47,48,49)/t22-,26-,27-,28+,32-/m1/s1/f/h35-36,47-48,50,52H,34H2
C12OCOA[m]	3-oxododecanoyl-CoA	C33H56N7O18P3S	C33H52N7O18P3S	-4	Mitochondria	C05263	7650	27868	InChI=1/C33H56N7O18P3S/c1-4-5-6-7-8-9-10-11-21(41)16-24(43)62-15-14-35-23(42)12-13-36-31(46)28(45)33(2,3)18-55-61(52,53)58-60(50,51)54-17-22-27(57-59(47,48)49)26(44)32(56-22)40-20-39-25-29(34)37-19-38-30(25)40/h19-20,22,26-28,32,44-45H,4-18H2,1-3H3,(H,35,42)(H,36,46)(H,50,51)(H,52,53)(H2,34,37,38)(H2,47,48,49)/t22-,26-,27-,28+,32-/m1/s1/f/h35-36,47-48,50,52H,34H2
C12OCOA[x]	3-oxododecanoyl-CoA	C33H56N7O18P3S	C33H52N7O18P3S	-4	Peroxisome	C05263	7650	27868	InChI=1/C33H56N7O18P3S/c1-4-5-6-7-8-9-10-11-21(41)16-24(43)62-15-14-35-23(42)12-13-36-31(46)28(45)33(2,3)18-55-61(52,53)58-60(50,51)54-17-22-27(57-59(47,48)49)26(44)32(56-22)40-20-39-25-29(34)37-19-38-30(25)40/h19-20,22,26-28,32,44-45H,4-18H2,1-3H3,(H,35,42)(H,36,46)(H,50,51)(H,52,53)(H2,34,37,38)(H2,47,48,49)/t22-,26-,27-,28+,32-/m1/s1/f/h35-36,47-48,50,52H,34H2
C140[e]	myristic acid	C14H28O2	C14H27O2	-1	Extracellular	C06424	8659	30807	1S/C14H28O2/c1-2-3-4-5-6-7-8-9-10-11-12-13-14(15)16/h2-13H2,1H3,(H,15,16)/p-1
C140[c]	myristic acid	C14H28O2	C14H27O2	-1	Cytosol	C06424	8659	30807	1S/C14H28O2/c1-2-3-4-5-6-7-8-9-10-11-12-13-14(15)16/h2-13H2,1H3,(H,15,16)/p-1
C140[x]	myristic acid	C14H28O2	C14H27O2	-1	Peroxisome	C06424	8659	30807	1S/C14H28O2/c1-2-3-4-5-6-7-8-9-10-11-12-13-14(15)16/h2-13H2,1H3,(H,15,16)/p-1
C141[e]	Tetradecenoate	C14H26O2	C14H25O2	-1	Extracellular
C141[c]	Tetradecenoate	C14H26O2	C14H25O2	-1	Cytosol
C141[x]	Tetradecenoate	C14H26O2	C14H25O2	-1	p			32370	1S/C14H26O2/c1-2-3-4-5-6-7-8-9-10-11-12-13-14(15)16/h5-6H,2-4,7-13H2,1H3,(H,15,16)/p-1/b6-5-
C140ACP[c]	myristoyl-[acyl-carrier protein]	C25H48N2O8PRS	C25H47N2O8PRS	-1	Cytosol	C05761	8056	50651
C140ACP[m]	myristoyl-[acyl-carrier protein]	C25H48N2O8PRS	C25H47N2O8PRS	-1	Mitochondria	C05761	8056	50651
C140COA[c]	myristoyl-CoA	C35H62N7O17P3S	C35H58N7O17P3S	-4	Cytosol	C02593	5585	15532	InChI=1S/C35H62N7O17P3S/c1-4-5-6-7-8-9-10-11-12-13-14-15-26(44)63-19-18-37-25(43)16-17-38-33(47)30(46)35(2,3)21-56-62(53,54)59-61(51,52)55-20-24-29(58-60(48,49)50)28(45)34(57-24)42-23-41-27-31(36)39-22-40-32(27)42/h22-24,28-30,34,45-46H,4-21H2,1-3H3,(H,37,43)(H,38,47)(H,51,52)(H,53,54)(H2,36,39,40)(H2,48,49,50)/t24-,28-,29-,30+,34-/m1S/s1S/f/h37-38,48-49,51,53H,36H2
C140COA[m]	myristoyl-CoA	C35H62N7O17P3S	C35H58N7O17P3S	-4	Mitochondria	C02593	5585	15532	InChI=1S/C35H62N7O17P3S/c1-4-5-6-7-8-9-10-11-12-13-14-15-26(44)63-19-18-37-25(43)16-17-38-33(47)30(46)35(2,3)21-56-62(53,54)59-61(51,52)55-20-24-29(58-60(48,49)50)28(45)34(57-24)42-23-41-27-31(36)39-22-40-32(27)42/h22-24,28-30,34,45-46H,4-21H2,1-3H3,(H,37,43)(H,38,47)(H,51,52)(H,53,54)(H2,36,39,40)(H2,48,49,50)/t24-,28-,29-,30+,34-/m1S/s1S/f/h37-38,48-49,51,53H,36H2
C140COA[x]	myristoyl-CoA	C35H62N7O17P3S	C35H58N7O17P3S	-4	Peroxisome	C02593	5585	15532	InChI=1S/C35H62N7O17P3S/c1-4-5-6-7-8-9-10-11-12-13-14-15-26(44)63-19-18-37-25(43)16-17-38-33(47)30(46)35(2,3)21-56-62(53,54)59-61(51,52)55-20-24-29(58-60(48,49)50)28(45)34(57-24)42-23-41-27-31(36)39-22-40-32(27)42/h22-24,28-30,34,45-46H,4-21H2,1-3H3,(H,37,43)(H,38,47)(H,51,52)(H,53,54)(H2,36,39,40)(H2,48,49,50)/t24-,28-,29-,30+,34-/m1S/s1S/f/h37-38,48-49,51,53H,36H2
C141ACP[c]	(2E)-Tetradecenoyl-[acp]	C25H46N2O8PRS	C25H45N2O8PRS	-1	Cytosol	C05760	8055
C141ACP[m]	(2E)-Tetradecenoyl-[acp]	C25H46N2O8PRS	C25H45N2O8PRS	-1	Mitochondria	C05760	8055
C141COA[m]	Tetradecenoyl-CoA	C35H60N7O17P3S	C35H56N7O17P3S	-4	Mitochondria
C141COA[c]	Tetradecenoyl-CoA	C35H60N7O17P3S	C35H56N7O17P3S	-4	Cytosol
C141COA[x]	Tetradecenoyl-CoA	C35H60N7O17P3S	C35H56N7O17P3S	-4	Peroxisome
C14DCOA[m]	Tetradec-2-enoyl-CoA	C35H60N7O17P3S	C35H56N7O17P3S	-4	Mitochondria	C05273	7660	27721	InChI=1/C35H60N7O17P3S/c1-4-5-6-7-8-9-10-11-12-13-14-15-26(44)63-19-18-37-25(43)16-17-38-33(47)30(46)35(2,3)21-56-62(53,54)59-61(51,52)55-20-24-29(58-60(48,49)50)28(45)34(57-24)42-23-41-27-31(36)39-22-40-32(27)42/h14-15,22-24,28-30,34,45-46H,4-13,16-21H2,1-3H3,(H,37,43)(H,38,47)(H,51,52)(H,53,54)(H2,36,39,40)(H2,48,49,50)/b15-14+/t24-,28-,29-,30+,34-/m1/s1/f/h37-38,48-49,51,53H,36H2
C14DCOA[x]	Tetradec-2-enoyl-CoA	C35H60N7O17P3S	C35H56N7O17P3S	-4	Peroxisome	C05273	7660	27721	InChI=1/C35H60N7O17P3S/c1-4-5-6-7-8-9-10-11-12-13-14-15-26(44)63-19-18-37-25(43)16-17-38-33(47)30(46)35(2,3)21-56-62(53,54)59-61(51,52)55-20-24-29(58-60(48,49)50)28(45)34(57-24)42-23-41-27-31(36)39-22-40-32(27)42/h14-15,22-24,28-30,34,45-46H,4-13,16-21H2,1-3H3,(H,37,43)(H,38,47)(H,51,52)(H,53,54)(H2,36,39,40)(H2,48,49,50)/b15-14+/t24-,28-,29-,30+,34-/m1/s1/f/h37-38,48-49,51,53H,36H2
C14HACP[c]	(R)-3-Hydroxytetradecanoyl-[acyl-carrier protein]	C25H48N2O9PRS	C25H47N2O9PRS	-1	Cytosol	C04688
C14HCOA[m]	(S)-3-Hydroxytetradecanoyl-CoA	C35H62N7O18P3S	C35H58N7O18P3S	-4	Mitochondria	C05260	7647	27466	InChI=1S/C35H62N7O18P3S/c1-4-5-6-7-8-9-10-11-12-13-23(43)18-26(45)64-17-16-37-25(44)14-15-38-33(48)30(47)35(2,3)20-57-63(54,55)60-62(52,53)56-19-24-29(59-61(49,50)51)28(46)34(58-24)42-22-41-27-31(36)39-21-40-32(27)42/h21-24,28-30,34,43,46-47H,4-20H2,1-3H3,(H,37,44)(H,38,48)(H,52,53)(H,54,55)(H2,36,39,40)(H2,49,50,51)/t23-,24+,28+,29+,30-,34+/m0/s1
C14HCOA[x]	(S)-3-Hydroxytetradecanoyl-CoA	C35H62N7O18P3S	C35H58N7O18P3S	-4	Peroxisome	C05260	7647	27466	InChI=1S/C35H62N7O18P3S/c1-4-5-6-7-8-9-10-11-12-13-23(43)18-26(45)64-17-16-37-25(44)14-15-38-33(48)30(47)35(2,3)20-57-63(54,55)60-62(52,53)56-19-24-29(59-61(49,50)51)28(46)34(58-24)42-22-41-27-31(36)39-21-40-32(27)42/h21-24,28-30,34,43,46-47H,4-20H2,1-3H3,(H,37,44)(H,38,48)(H,52,53)(H,54,55)(H2,36,39,40)(H2,49,50,51)/t23-,24+,28+,29+,30-,34+/m0/s1
C14OACP[c]	3-Oxotetradecanoyl-[acyl-carrier protein]	C25H46N2O9PRS	C25H45N2O9PRS	-1	Cytosol	C05759	8054
C14OCOA[m]	3-Oxotetradecanoyl-CoA	C35H60N7O18P3S	C35H56N7O18P3S	-4	Mitochondria	C05261	7648	28726	InChI=1/C35H60N7O18P3S/c1-4-5-6-7-8-9-10-11-12-13-23(43)18-26(45)64-17-16-37-25(44)14-15-38-33(48)30(47)35(2,3)20-57-63(54,55)60-62(52,53)56-19-24-29(59-61(49,50)51)28(46)34(58-24)42-22-41-27-31(36)39-21-40-32(27)42/h21-22,24,28-30,34,46-47H,4-20H2,1-3H3,(H,37,44)(H,38,48)(H,52,53)(H,54,55)(H2,36,39,40)(H2,49,50,51)/t24-,28-,29-,30+,34-/m1/s1/f/h37-38,49-50,52,54H,36H2
C14OCOA[x]	3-Oxotetradecanoyl-CoA	C35H60N7O18P3S	C35H56N7O18P3S	-4	Peroxisome	C05261	7648	28726	InChI=1/C35H60N7O18P3S/c1-4-5-6-7-8-9-10-11-12-13-23(43)18-26(45)64-17-16-37-25(44)14-15-38-33(48)30(47)35(2,3)20-57-63(54,55)60-62(52,53)56-19-24-29(59-61(49,50)51)28(46)34(58-24)42-22-41-27-31(36)39-21-40-32(27)42/h21-22,24,28-30,34,46-47H,4-20H2,1-3H3,(H,37,44)(H,38,48)(H,52,53)(H,54,55)(H2,36,39,40)(H2,49,50,51)/t24-,28-,29-,30+,34-/m1/s1/f/h37-38,49-50,52,54H,36H2
C160[e]	Hexadecanoic acid	C16H32O2	C16H31O2	-1	Extracellular	C00249	3548	15756	InChI=1S/C16H32O2/c1-2-3-4-5-6-7-8-9-10-11-12-13-14-15-16(17)18/h2-15H2,1H3,(H,17,18)
C160[c]	Hexadecanoic acid	C16H32O2	C16H31O2	-1	Cytosol	C00249	3548	15756	InChI=1S/C16H32O2/c1-2-3-4-5-6-7-8-9-10-11-12-13-14-15-16(17)18/h2-15H2,1H3,(H,17,18)
C160[x]	Hexadecanoic acid	C16H32O2	C16H31O2	-1	Peroxisome	C00249	3548	15756	InChI=1S/C16H32O2/c1-2-3-4-5-6-7-8-9-10-11-12-13-14-15-16(17)18/h2-15H2,1H3,(H,17,18)
C160ACP[c]	palmitoyl-[acyl-carrier protein]	C27H52N2O8PRS	C27H51N2O8PRS	-1	Cytosol	C05764	8059	5697
C160ACP[m]	palmitoyl-[acyl-carrier protein]	C27H52N2O8PRS	C27H51N2O8PRS	-1	Mitochondria	C05764	8059	5697
C160CAR[c]	palmitoyl-carnitine	C23H46NO4	C23H46NO4	0	Cytosol
C160CAR[m]	palmitoyl-carnitine	C23H46NO4	C23H46NO4	0	Mitochondria
C161CAR[c]	Hexadecenoyl-carnitine	C23H44NO4	C23H44NO4	0	Cytosol
C161CAR[m]	Hexadecenoyl-carnitine	C23H44NO4	C23H44NO4	0	Mitochondria
C160COA[c]	Hexadecanoyl-CoA	C37H66N7O17P3S	C37H62N7O17P3S	-4	Cytosol	C00154	3454	15525	InChI=1S/C37H66N7O17P3S/c1-4-5-6-7-8-9-10-11-12-13-14-15-16-17-28(46)65-21-20-39-27(45)18-19-40-35(49)32(48)37(2,3)23-58-64(55,56)61-63(53,54)57-22-26-31(60-62(50,51)52)30(47)36(59-26)44-25-43-29-33(38)41-24-42-34(29)44/h24-26,30-32,36,47-48H,4-23H2,1-3H3,(H,39,45)(H,40,49)(H,53,54)(H,55,56)(H2,38,41,42)(H2,50,51,52)/t26-,30-,31-,32+,36-/m1S/s1
C160COA[m]	Hexadecanoyl-CoA	C37H66N7O17P3S	C37H62N7O17P3S	-4	Mitochondria	C00154	3454	15525	InChI=1S/C37H66N7O17P3S/c1-4-5-6-7-8-9-10-11-12-13-14-15-16-17-28(46)65-21-20-39-27(45)18-19-40-35(49)32(48)37(2,3)23-58-64(55,56)61-63(53,54)57-22-26-31(60-62(50,51)52)30(47)36(59-26)44-25-43-29-33(38)41-24-42-34(29)44/h24-26,30-32,36,47-48H,4-23H2,1-3H3,(H,39,45)(H,40,49)(H,53,54)(H,55,56)(H2,38,41,42)(H2,50,51,52)/t26-,30-,31-,32+,36-/m1S/s1
C160COA[x]	Hexadecanoyl-CoA	C37H66N7O17P3S	C37H62N7O17P3S	-4	Peroxisome	C00154	3454	15525	InChI=1S/C37H66N7O17P3S/c1-4-5-6-7-8-9-10-11-12-13-14-15-16-17-28(46)65-21-20-39-27(45)18-19-40-35(49)32(48)37(2,3)23-58-64(55,56)61-63(53,54)57-22-26-31(60-62(50,51)52)30(47)36(59-26)44-25-43-29-33(38)41-24-42-34(29)44/h24-26,30-32,36,47-48H,4-23H2,1-3H3,(H,39,45)(H,40,49)(H,53,54)(H,55,56)(H2,38,41,42)(H2,50,51,52)/t26-,30-,31-,32+,36-/m1S/s1
C161[e]	(E)-hexadec-2-enoic acid	C16H30O2	C16H29O2	-1	Extracellular
C161[c]	(E)-hexadec-2-enoic acid	C16H30O2	C16H29O2	-1	Cytosol
C161[x]	(E)-hexadec-2-enoic acid	C16H30O2	C16H29O2	-1	Peroxisome
C161ACP[c]	Hexadecenoyl-[acyl-carrier protein]	C27H50N2O8PRS	C27H49N2O8PRS	-1	Cytosol	C16520
C161ACP[m]	Hexadecenoyl-[acyl-carrier protein]	C27H50N2O8PRS	C27H49N2O8PRS	-1	Mitochondria	C16520
C161COA[c]	(E)-hexadec-2-enoyl-CoA	C37H64N7O17P3S	C37H60N7O17P3S	-4	Cytosol	C05272	7659	28935	InChI=1/C37H64N7O17P3S/c1-4-5-6-7-8-9-10-11-12-13-14-15-16-17-28(46)65-21-20-39-27(45)18-19-40-35(49)32(48)37(2,3)23-58-64(55,56)61-63(53,54)57-22-26-31(60-62(50,51)52)30(47)36(59-26)44-25-43-29-33(38)41-24-42-34(29)44/h16-17,24-26,30-32,36,47-48H,4-15,18-23H2,1-3H3,(H,39,45)(H,40,49)(H,53,54)(H,55,56)(H2,38,41,42)(H2,50,51,52)/b17-16+/t26-,30-,31-,32+,36-/m1/s1/f/h39-40,50-51,53,55H,38H2
C161COA[m]	(E)-hexadec-2-enoyl-CoA	C37H64N7O17P3S	C37H60N7O17P3S	-4	Mitochondria	C05272	7659	28935	InChI=1/C37H64N7O17P3S/c1-4-5-6-7-8-9-10-11-12-13-14-15-16-17-28(46)65-21-20-39-27(45)18-19-40-35(49)32(48)37(2,3)23-58-64(55,56)61-63(53,54)57-22-26-31(60-62(50,51)52)30(47)36(59-26)44-25-43-29-33(38)41-24-42-34(29)44/h16-17,24-26,30-32,36,47-48H,4-15,18-23H2,1-3H3,(H,39,45)(H,40,49)(H,53,54)(H,55,56)(H2,38,41,42)(H2,50,51,52)/b17-16+/t26-,30-,31-,32+,36-/m1/s1/f/h39-40,50-51,53,55H,38H2
C161COA[x]	(E)-hexadec-2-enoyl-CoA	C37H64N7O17P3S	C37H60N7O17P3S	-4	Peroxisome	C05272	7659	28935	InChI=1/C37H64N7O17P3S/c1-4-5-6-7-8-9-10-11-12-13-14-15-16-17-28(46)65-21-20-39-27(45)18-19-40-35(49)32(48)37(2,3)23-58-64(55,56)61-63(53,54)57-22-26-31(60-62(50,51)52)30(47)36(59-26)44-25-43-29-33(38)41-24-42-34(29)44/h16-17,24-26,30-32,36,47-48H,4-15,18-23H2,1-3H3,(H,39,45)(H,40,49)(H,53,54)(H,55,56)(H2,38,41,42)(H2,50,51,52)/b17-16+/t26-,30-,31-,32+,36-/m1/s1/f/h39-40,50-51,53,55H,38H2
C16A[c]	Palmitaldehyde	C16H32O	C16H32O	0	Cytosol	C00517
C16AE[c]	2-trans-Hexadecenal	C16H30O	C16H30O	0	Cytosol	C06123
C16DACP[c]	(2E)-Hexadecenoyl-[acp]	C27H50N2O8PRS	C27H49N2O8PRS	-1	Cytosol	C05763
C16DCOA[x]	Hexadec-2-enoyl-CoA	C37H64N7O17P3S	C37H60N7O17P3S	-4	Peroxisome
C16DCOA[m]	Hexadec-2-enoyl-CoA	C37H64N7O17P3S	C37H60N7O17P3S	-4	Mitochondria
C16HACP[c]	(3R)-3-Hydroxypalmitoyl-[acyl-carrier protein]	C27H52N2O9PRS	C27H51N2O9PRS	-1	Cytosol	C04633
C16HCOA[m]	(S)-3-Hydroxyhexadecanoyl-CoA	C37H66N7O18P3S	C37H62N7O18P3S	-4	Mitochondria	C05258	7645	27402	InChI=1S/C37H66N7O18P3S/c1-4-5-6-7-8-9-10-11-12-13-14-15-25(45)20-28(47)66-19-18-39-27(46)16-17-40-35(50)32(49)37(2,3)22-59-65(56,57)62-64(54,55)58-21-26-31(61-63(51,52)53)30(48)36(60-26)44-24-43-29-33(38)41-23-42-34(29)44/h23-26,30-32,36,45,48-49H,4-22H2,1-3H3,(H,39,46)(H,40,50)(H,54,55)(H,56,57)(H2,38,41,42)(H2,51,52,53)/t25-,26+,30+,31+,32-,36+/m0/s1
C16HCOA[x]	(S)-3-Hydroxyhexadecanoyl-CoA	C37H66N7O18P3S	C37H62N7O18P3S	-4	Peroxisome	C05258	7645	27402	InChI=1S/C37H66N7O18P3S/c1-4-5-6-7-8-9-10-11-12-13-14-15-25(45)20-28(47)66-19-18-39-27(46)16-17-40-35(50)32(49)37(2,3)22-59-65(56,57)62-64(54,55)58-21-26-31(61-63(51,52)53)30(48)36(60-26)44-24-43-29-33(38)41-23-42-34(29)44/h23-26,30-32,36,45,48-49H,4-22H2,1-3H3,(H,39,46)(H,40,50)(H,54,55)(H,56,57)(H2,38,41,42)(H2,51,52,53)/t25-,26+,30+,31+,32-,36+/m0/s1
C16OACP[c]	3-Oxohexadecanoyl-[acyl-carrier protein]	C27H50N2O9PRS	C27H49N2O9PRS	-1	Cytosol	C05762
C16OCOA[m]	3-Oxohexadecanoyl-CoA	C37H64N7O18P3S	C37H60N7O18P3S	-4	Mitochondria	C05259	7646	15491	InChI=1/C37H64N7O18P3S/c1-4-5-6-7-8-9-10-11-12-13-14-15-25(45)20-28(47)66-19-18-39-27(46)16-17-40-35(50)32(49)37(2,3)22-59-65(56,57)62-64(54,55)58-21-26-31(61-63(51,52)53)30(48)36(60-26)44-24-43-29-33(38)41-23-42-34(29)44/h23-24,26,30-32,36,48-49H,4-22H2,1-3H3,(H,39,46)(H,40,50)(H,54,55)(H,56,57)(H2,38,41,42)(H2,51,52,53)/t26-,30-,31-,32+,36-/m1/s1/f/h39-40,51-52,54,56H,38H2
C16OCOA[x]	3-Oxohexadecanoyl-CoA	C37H64N7O18P3S	C37H60N7O18P3S	-4	Peroxisome	C05259	7646	15491	InChI=1/C37H64N7O18P3S/c1-4-5-6-7-8-9-10-11-12-13-14-15-25(45)20-28(47)66-19-18-39-27(46)16-17-40-35(50)32(49)37(2,3)22-59-65(56,57)62-64(54,55)58-21-26-31(61-63(51,52)53)30(48)36(60-26)44-24-43-29-33(38)41-23-42-34(29)44/h23-24,26,30-32,36,48-49H,4-22H2,1-3H3,(H,39,46)(H,40,50)(H,54,55)(H,56,57)(H2,38,41,42)(H2,51,52,53)/t26-,30-,31-,32+,36-/m1/s1/f/h39-40,51-52,54,56H,38H2
C180[x]	Octadecanoic acid	C18H36O2	C18H35O2	-1	Peroxisome	C01530	4692	25629	InChI=1S/C18H36O2/c1-2-3-4-5-6-7-8-9-10-11-12-13-14-15-16-17-18(19)20/h2-17H2,1H3,(H,19,20)/p-1
C180[e]	Octadecanoic acid	C18H36O2	C18H35O2	-1	Extracellular	C01530	4692	25629	InChI=1S/C18H36O2/c1-2-3-4-5-6-7-8-9-10-11-12-13-14-15-16-17-18(19)20/h2-17H2,1H3,(H,19,20)/p-1
C180[c]	Octadecanoic acid	C18H36O2	C18H35O2	-1	Cytosol	C01530	4692	25629	InChI=1S/C18H36O2/c1-2-3-4-5-6-7-8-9-10-11-12-13-14-15-16-17-18(19)20/h2-17H2,1H3,(H,19,20)/p-1
C180ACP[c]	Octadecanoyl-[acyl-carrier protein]	C29H56N2O8PRS	C29H55N2O8PRS	-1	Cytosol	C04088	6780
C180ACP[m]	Octadecanoyl-[acyl-carrier protein]	C29H56N2O8PRS	C29H55N2O8PRS	-1	Mitochondria	C04088	6780
C180COA[m]	Stearoyl-CoA	C39H70N7O17P3S	C39H66N7O17P3S	-4	Mitochondria	C00412	3702	15541	InChI=1S/C39H70N7O17P3S/c1-4-5-6-7-8-9-10-11-12-13-14-15-16-17-18-19-30(48)67-23-22-41-29(47)20-21-42-37(51)34(50)39(2,3)25-60-66(57,58)63-65(55,56)59-24-28-33(62-64(52,53)54)32(49)38(61-28)46-27-45-31-35(40)43-26-44-36(31)46/h26-28,32-34,38,49-50H,4-25H2,1-3H3,(H,41,47)(H,42,51)(H,55,56)(H,57,58)(H2,40,43,44)(H2,52,53,54)/t28-,32-,33-,34+,38-/m1S/s1
C180COA[c]	Stearoyl-CoA	C39H70N7O17P3S	C39H66N7O17P3S	-4	Cytosol	C00412	3702	15541	InChI=1S/C39H70N7O17P3S/c1-4-5-6-7-8-9-10-11-12-13-14-15-16-17-18-19-30(48)67-23-22-41-29(47)20-21-42-37(51)34(50)39(2,3)25-60-66(57,58)63-65(55,56)59-24-28-33(62-64(52,53)54)32(49)38(61-28)46-27-45-31-35(40)43-26-44-36(31)46/h26-28,32-34,38,49-50H,4-25H2,1-3H3,(H,41,47)(H,42,51)(H,55,56)(H,57,58)(H2,40,43,44)(H2,52,53,54)/t28-,32-,33-,34+,38-/m1S/s1
C180COA[x]	Stearoyl-CoA	C39H70N7O17P3S	C39H66N7O17P3S	-4	Peroxisome	C00412	3702	15541	InChI=1S/C39H70N7O17P3S/c1-4-5-6-7-8-9-10-11-12-13-14-15-16-17-18-19-30(48)67-23-22-41-29(47)20-21-42-37(51)34(50)39(2,3)25-60-66(57,58)63-65(55,56)59-24-28-33(62-64(52,53)54)32(49)38(61-28)46-27-45-31-35(40)43-26-44-36(31)46/h26-28,32-34,38,49-50H,4-25H2,1-3H3,(H,41,47)(H,42,51)(H,55,56)(H,57,58)(H2,40,43,44)(H2,52,53,54)/t28-,32-,33-,34+,38-/m1S/s1
C181[x]	octadecenoic acid	C18H34O2	C18H33O2	-1	Peroxisome	C00712
C181[e]	octadecenoic acid	C18H34O2	C18H33O2	-1	Extracellular	C00712
C181[c]	octadecenoic acid	C18H34O2	C18H33O2	-1	Cytosol	C00712
C181ACP[c]	Octadecenoyl-[acyl-carrier protein]	C29H54N2O8PRS	C29H53N2O8PRS	-1	Cytosol	C01203	4427
C181COA[m]	Oleoyl-CoA	C39H68N7O17P3S	C39H64N7O17P3S	-4	Mitochondria	C00510	3793	15534	InChI=1S/C39H68N7O17P3S/c1-4-5-6-7-8-9-10-11-12-13-14-15-16-17-18-19-30(48)67-23-22-41-29(47)20-21-42-37(51)34(50)39(2,3)25-60-66(57,58)63-65(55,56)59-24-28-33(62-64(52,53)54)32(49)38(61-28)46-27-45-31-35(40)43-26-44-36(31)46/h11-12,26-28,32-34,38,49-50H,4-10,13-25H2,1-3H3,(H,41,47)(H,42,51)(H,55,56)(H,57,58)(H2,40,43,44)(H2,52,53,54)/b12-11-/t28-,32-,33-,34+,38-/m1S/s1
C181ACP[m]	Octadecenoyl-[acyl-carrier protein]	C29H54N2O8PRS	C29H53N2O8PRS	-1	Mitochondria	C01203	4427
C181COA[c]	Oleoyl-CoA	C39H68N7O17P3S	C39H64N7O17P3S	-4	Cytosol	C00510	3793	15534	InChI=1S/C39H68N7O17P3S/c1-4-5-6-7-8-9-10-11-12-13-14-15-16-17-18-19-30(48)67-23-22-41-29(47)20-21-42-37(51)34(50)39(2,3)25-60-66(57,58)63-65(55,56)59-24-28-33(62-64(52,53)54)32(49)38(61-28)46-27-45-31-35(40)43-26-44-36(31)46/h11-12,26-28,32-34,38,49-50H,4-10,13-25H2,1-3H3,(H,41,47)(H,42,51)(H,55,56)(H,57,58)(H2,40,43,44)(H2,52,53,54)/b12-11-/t28-,32-,33-,34+,38-/m1S/s1
C181COA[x]	Oleoyl-CoA	C39H68N7O17P3S	C39H64N7O17P3S	-4	Peroxisome	C00510	3793	15534	InChI=1S/C39H68N7O17P3S/c1-4-5-6-7-8-9-10-11-12-13-14-15-16-17-18-19-30(48)67-23-22-41-29(47)20-21-42-37(51)34(50)39(2,3)25-60-66(57,58)63-65(55,56)59-24-28-33(62-64(52,53)54)32(49)38(61-28)46-27-45-31-35(40)43-26-44-36(31)46/h11-12,26-28,32-34,38,49-50H,4-10,13-25H2,1-3H3,(H,41,47)(H,42,51)(H,55,56)(H,57,58)(H2,40,43,44)(H2,52,53,54)/b12-11-/t28-,32-,33-,34+,38-/m1S/s1
C182[x]	Linoleate	C18H32O2	C18H31O2	-1	Peroxisome	C01595	4750	17351
C182[e]	Linoleate	C18H32O2	C18H31O2	-1	Extracellular	C01595	4750	17351
C182[c]	Linoleate	C18H32O2	C18H31O2	-1	Cytosol	C01595	4750	17351
C182ACP[m]	linolenoyl-[acp]	C29H52N2O8PRS	C29H51N2O8PRS	-1	Mitochondria	C16161
C182ACP[c]	linolenoyl-[acp]	C29H52N2O8PRS	C29H51N2O8PRS	-1	Cytosol	C16161
C182COA[m]	Linoleoyl-CoA	C39H66N7O17P3S	C39H62N7O17P3S	-4	Mitochondria	C02050
C182COA[c]	Linoleoyl-CoA	C39H66N7O17P3S	C39H62N7O17P3S	-4	Cytosol	C02050
C182COA[x]	Linoleoyl-CoA	C39H66N7O17P3S	C39H62N7O17P3S	-4	Peroxisome	C02050
C18DACP[c]	trans-Octadec-2-enoyl-[acp]	C29H54N2O8PRS	C29H53N2O8PRS	-1	Cytosol	C16221
C18DCOA[x]	Octadecenoyl-CoA (n-C18:1CoA)	C39H68N7O17P3S	C39H64N7O17P3S	-4	Peroxisome	C16218	47205525	50570	InChI=1S/C39H68N7O17P3S/c1-4-5-6-7-8-9-10-11-12-13-14-15-16-17-18-19-30(48)67-23-22-41-29(47)20-21-42-37(51)34(50)39(2,3)25-60-66(57,58)63-65(55,56)59-24-28-33(62-64(52,53)54)32(49)38(61-28)46-27-45-31-35(40)43-26-44-36(31)46/h18-19,26-28,32-34,38,49-50H,4-17,20-25H2,1-3H3,(H,41,47)(H,42,51)(H,55,56)(H,57,58)(H2,40,43,44)(H2,52,53,54)/b19-18+/t28-,32-,33-,34+,38-/m1/s
C18HACP[c]	3-Hydroxystearoyl-[acp]	C29H56N2O9PRS	C29H55N2O9PRS	-1	Cytosol	C16220
C18HCOA[x]	beta-Hydroxystearoyl-CoA	C39H70N7O18P3S	C39H66N7O18P3S	-4	Peroxisome	C16217	47205525	50583	1S/C39H70N7O18P3S/c1-4-5-6-7-8-9-10-11-12-13-14-15-16-17-27(47)22-30(49)68-21-20-41-29(48)18-19-42-37(52)34(51)39(2,3)24-61-67(58,59)64-66(56,57)60-23-28-33(63-65(53,54)55)32(50)38(62-28)46-26-45-31-35(40)43-25-44-36(31)46/h25-28,32-34,38,47,50-51H,4-24H2,1-3H3,(H,41,48)(H,42,52)(H,56,57)(H,58,59)(H2,40,43,44)(H2,53,54,55)/t27?,28-,32-,33-,34+,38-/m1/s1
C18OACP[c]	3-Oxooctadecanoyl-[acp]	C29H54N2O9PRS	C29H53N2O9PRS	-1	Cytosol	C16219
C18OCOA[c]	3-Oxostearoyl-CoA	C39H68N7O18P3S	C39H64N7O18P3S	-4	Cytosol	C16216	47205524	50571	1S/C39H68N7O18P3S/c1-4-5-6-7-8-9-10-11-12-13-14-15-16-17-27(47)22-30(49)68-21-20-41-29(48)18-19-42-37(52)34(51)39(2,3)24-61-67(58,59)64-66(56,57)60-23-28-33(63-65(53,54)55)32(50)38(62-28)46-26-45-31-35(40)43-25-44-36(31)46/h25-26,28,32-34,38,50-51H,4-24H2,1-3H3,(H,41,48)(H,42,52)(H,56,57)(H,58,59)(H2,40,43,44)(H2,53,54,55)/t28-,32-,33-,34+,38-/m1/s1
C18OCOA[x]	3-Oxostearoyl-CoA	C39H68N7O18P3S	C39H64N7O18P3S	-4	Peroxisome	C16216	47205524	50571	1S/C39H68N7O18P3S/c1-4-5-6-7-8-9-10-11-12-13-14-15-16-17-27(47)22-30(49)68-21-20-41-29(48)18-19-42-37(52)34(51)39(2,3)24-61-67(58,59)64-66(56,57)60-23-28-33(63-65(53,54)55)32(50)38(62-28)46-26-45-31-35(40)43-25-44-36(31)46/h25-26,28,32-34,38,50-51H,4-24H2,1-3H3,(H,41,48)(H,42,52)(H,56,57)(H,58,59)(H2,40,43,44)(H2,53,54,55)/t28-,32-,33-,34+,38-/m1/s1
C18PSPH[c]	Phytosphingosine	C18H39NO3	C18H40NO3	1	Cytosol	C12144	14290
C200ACP[c]	Eicosanoyl-[acyl-carrier protein]	C20H23O10SR	C20H23O10SR	0	Cytosol
C200COA[c]	Eicosanoyl-CoA	C41H74N7O17P3S	C41H74N7O17P3S	0	Cytosol
C40[x]	butyrate	C4H8O2	C4H7O2	-1	Peroxisome	C00246
C40[c]	butyrate	C4H8O2	C4H7O2	-1	Cytosol	C00246
C40ACP[m]	Butyryl-[acyl-carrier protein]	C15H28N2O8PRS	C15H27N2O8PRS	-1	Mitochondria	C05745
C40ACP[c]	Butyryl-[acyl-carrier protein]	C15H28N2O8PRS	C15H27N2O8PRS	-1	Cytosol	C05745
C40COA[x]	Butanoyl-CoA	C25H42N7O17P3S	C25H38N7O17P3S	-4	Peroxisome	C00136	3436	15517	InChI=1/C25H42N7O17P3S/c1-4-5-16(34)53-9-8-27-15(33)6-7-28-23(37)20(36)25(2,3)11-46-52(43,44)49-51(41,42)45-10-14-19(48-50(38,39)40)18(35)24(47-14)32-13-31-17-21(26)29-12-30-22(17)32/h12-14,18-20,24,35-36H,4-11H2,1-3H3,(H,27,33)(H,28,37)(H,41,42)(H,43,44)(H2,26,29,30)(H2,38,39,40)/t14-,18-,19-,20+,24-/m1/s1/f/h27-28,38-39,41,43H,26H2
C40COA[c]	Butanoyl-CoA	C25H42N7O17P3S	C25H38N7O17P3S	-4	Cytosol	C00136	3436	15517	InChI=1/C25H42N7O17P3S/c1-4-5-16(34)53-9-8-27-15(33)6-7-28-23(37)20(36)25(2,3)11-46-52(43,44)49-51(41,42)45-10-14-19(48-50(38,39)40)18(35)24(47-14)32-13-31-17-21(26)29-12-30-22(17)32/h12-14,18-20,24,35-36H,4-11H2,1-3H3,(H,27,33)(H,28,37)(H,41,42)(H,43,44)(H2,26,29,30)(H2,38,39,40)/t14-,18-,19-,20+,24-/m1/s1/f/h27-28,38-39,41,43H,26H2
C40COA[m]	Butanoyl-CoA	C25H42N7O17P3S	C25H38N7O17P3S	-4	Mitochondria	C00136	3436	15517	InChI=1/C25H42N7O17P3S/c1-4-5-16(34)53-9-8-27-15(33)6-7-28-23(37)20(36)25(2,3)11-46-52(43,44)49-51(41,42)45-10-14-19(48-50(38,39)40)18(35)24(47-14)32-13-31-17-21(26)29-12-30-22(17)32/h12-14,18-20,24,35-36H,4-11H2,1-3H3,(H,27,33)(H,28,37)(H,41,42)(H,43,44)(H2,26,29,30)(H2,38,39,40)/t14-,18-,19-,20+,24-/m1/s1/f/h27-28,38-39,41,43H,26H2
C4DACP[c]	But-2-enoyl-[acyl-carrier protein]	C15H26N2O8PRS	C15H25N2O8PRS	-1	Cytosol	C04246
C4DCOA[x]	but-2-enoyl-CoA	C25H40N7O17P3S	C25H36N7O17P3S	-4	Peroxisome	C00877	4133		InChI=1/C25H40N7O17P3S/c1-4-5-16(34)53-9-8-27-15(33)6-7-28-23(37)20(36)25(2,3)11-46-52(43,44)49-51(41,42)45-10-14-19(48-50(38,39)40)18(35)24(47-14)32-13-31-17-21(26)29-12-30-22(17)32/h4-5,12-14,18-20,24,35-36H,6-11H2,1-3H3,(H,27,33)(H,28,37)(H,41,42)(H,43,44)(H2,26,29,30)(H2,38,39,40)/b5-4+/t14-,18-,19-,20+,24-/m1/s1/f/h27-28,38-39,41,43H,26H2
C4DCOA[m]	but-2-enoyl-CoA	C25H40N7O17P3S	C25H36N7O17P3S	-4	Mitochondria	C00877	4133		InChI=1/C25H40N7O17P3S/c1-4-5-16(34)53-9-8-27-15(33)6-7-28-23(37)20(36)25(2,3)11-46-52(43,44)49-51(41,42)45-10-14-19(48-50(38,39)40)18(35)24(47-14)32-13-31-17-21(26)29-12-30-22(17)32/h4-5,12-14,18-20,24,35-36H,6-11H2,1-3H3,(H,27,33)(H,28,37)(H,41,42)(H,43,44)(H2,26,29,30)(H2,38,39,40)/b5-4+/t14-,18-,19-,20+,24-/m1/s1/f/h27-28,38-39,41,43H,26H2
C4HACP[c]	(3R)-3-Hydroxybutanoyl-[acyl-carrier protein]	C15H28N2O9PRS	C15H27N2O9PRS	-1	Cytosol	C04618
C60[x]	hexanoate	C6H12O2	C6H11O2	-1	Peroxisome	C01585
C60[c]	hexanoate	C6H12O2	C6H11O2	-1	Cytosol	C01585
C60ACP[m]	Hexanoyl-[acyl-carrier protein]	C17H32N2O8PRS	C17H31N2O8PRS	-1	Mitochondria	C05749
C60ACP[c]	Hexanoyl-[acyl-carrier protein]	C17H32N2O8PRS	C17H31N2O8PRS	-1	Cytosol	C05749
C60COA[x]	hexanoyl-CoA	C27H46N7O17P3S	C27H42N7O17P3S	-4	Peroxisome	C05270
C60COA[c]	hexanoyl-CoA	C27H46N7O17P3S	C27H42N7O17P3S	-4	Cytosol	C05270
C60COA[m]	hexanoyl-CoA	C27H46N7O17P3S	C27H42N7O17P3S	-4	Mitochondria	C05270
C6DACP[c]	Hex-2-enoyl-[acp]	C17H30N2O8PRS	C17H29N2O8PRS	-1	Cytosol	C05748
C6DCOA[m]	(2E)-Hexenoyl-CoA	C27H44N7O17P3S	C27H40N7O17P3S	-4	Mitochondria	C05271	7658	28706	InChI=1/C27H44N7O17P3S/c1-4-5-6-7-18(36)55-11-10-29-17(35)8-9-30-25(39)22(38)27(2,3)13-48-54(45,46)51-53(43,44)47-12-16-21(50-52(40,41)42)20(37)26(49-16)34-15-33-19-23(28)31-14-32-24(19)34/h6-7,14-16,20-22,26,37-38H,4-5,8-13H2,1-3H3,(H,29,35)(H,30,39)(H,43,44)(H,45,46)(H2,28,31,32)(H2,40,41,42)/b7-6+/t16-,20-,21-,22+,26-/m1/s1/f/h29-30,40-41,43,45H,28H2
C6DCOA[x]	(2E)-Hexenoyl-CoA	C27H44N7O17P3S	C27H40N7O17P3S	-4	Peroxisome	C05271	7658	28706	InChI=1/C27H44N7O17P3S/c1-4-5-6-7-18(36)55-11-10-29-17(35)8-9-30-25(39)22(38)27(2,3)13-48-54(45,46)51-53(43,44)47-12-16-21(50-52(40,41)42)20(37)26(49-16)34-15-33-19-23(28)31-14-32-24(19)34/h6-7,14-16,20-22,26,37-38H,4-5,8-13H2,1-3H3,(H,29,35)(H,30,39)(H,43,44)(H,45,46)(H2,28,31,32)(H2,40,41,42)/b7-6+/t16-,20-,21-,22+,26-/m1/s1/f/h29-30,40-41,43,45H,28H2
C6HACP[c]	D-3-Hydroxyhexanoyl-[acyl-carrier protein]	C17H32N2O9PRS	C17H31N2O9PRS	-1	Cytosol	C05747
C6HCOA[m]	(S)-Hydroxyhexanoyl-CoA	C27H46N7O18P3S	C27H42N7O18P3S	-4	Mitochondria	C05268	7655	28276	InChI=1S/C27H46N7O18P3S/c1-4-5-15(35)10-18(37)56-9-8-29-17(36)6-7-30-25(40)22(39)27(2,3)12-49-55(46,47)52-54(44,45)48-11-16-21(51-53(41,42)43)20(38)26(50-16)34-14-33-19-23(28)31-13-32-24(19)34/h13-16,20-22,26,35,38-39H,4-12H2,1-3H3,(H,29,36)(H,30,40)(H,44,45)(H,46,47)(H2,28,31,32)(H2,41,42,43)/t15-,16+,20+,21+,22-,26+/m0/s1
C6HCOA[x]	(S)-Hydroxyhexanoyl-CoA	C27H46N7O18P3S	C27H42N7O18P3S	-4	Peroxisome	C05268	7655	28276	InChI=1S/C27H46N7O18P3S/c1-4-5-15(35)10-18(37)56-9-8-29-17(36)6-7-30-25(40)22(39)27(2,3)12-49-55(46,47)52-54(44,45)48-11-16-21(51-53(41,42)43)20(38)26(50-16)34-14-33-19-23(28)31-13-32-24(19)34/h13-16,20-22,26,35,38-39H,4-12H2,1-3H3,(H,29,36)(H,30,40)(H,44,45)(H,46,47)(H2,28,31,32)(H2,41,42,43)/t15-,16+,20+,21+,22-,26+/m0/s1
C6OACP[c]	3-Oxohexanoyl-[acyl-carrier protein]	C17H30N2O9PRS	C17H29N2O9PRS	-1	Cytosol	C05746
C6OCOA[x]	3-Oxohexacosyl-CoA	C27H44N7O18P3S	C27H40N7O18P3S	-4	Peroxisome	C05269	7656	27648	InChI=1/C27H44N7O18P3S/c1-4-5-15(35)10-18(37)56-9-8-29-17(36)6-7-30-25(40)22(39)27(2,3)12-49-55(46,47)52-54(44,45)48-11-16-21(51-53(41,42)43)20(38)26(50-16)34-14-33-19-23(28)31-13-32-24(19)34/h13-14,16,20-22,26,38-39H,4-12H2,1-3H3,(H,29,36)(H,30,40)(H,44,45)(H,46,47)(H2,28,31,32)(H2,41,42,43)/t16-,20-,21-,22+,26-/m1/s1/f/h29-30,41-42,44,46H,28H2
C6OCOA[m]	3-Oxohexacosyl-CoA	C27H44N7O18P3S	C27H40N7O18P3S	-4	Mitochondria	C05269	7656	27648	InChI=1/C27H44N7O18P3S/c1-4-5-15(35)10-18(37)56-9-8-29-17(36)6-7-30-25(40)22(39)27(2,3)12-49-55(46,47)52-54(44,45)48-11-16-21(51-53(41,42)43)20(38)26(50-16)34-14-33-19-23(28)31-13-32-24(19)34/h13-14,16,20-22,26,38-39H,4-12H2,1-3H3,(H,29,36)(H,30,40)(H,44,45)(H,46,47)(H2,28,31,32)(H2,41,42,43)/t16-,20-,21-,22+,26-/m1/s1/f/h29-30,41-42,44,46H,28H2
C80[c]	octanoate (n-C8:0)	C8H16O2	C8H15O2	-1	Cytosol	C06423
C80[x]	octanoate (n-C8:0)	C8H16O2	C8H15O2	-1	Peroxisome	C06423
C80ACP[c]	octanoyl-[acyl-carrier protein]	C19H36N2O8PRS	C19H35N2O8PRS	-1	Cytosol	C05752	8047	7725
C80ACP[m]	octanoyl-[acyl-carrier protein]	C19H36N2O8PRS	C19H35N2O8PRS	-1	Mitochondria	C05752	8047	7725
C80COA[c]	Octanoyl-CoA	C29H50N7O17P3S	C29H46N7O17P3S	-4	Cytosol	C01944	5048	15533	InChI=1/C29H50N7O17P3S/c1-4-5-6-7-8-9-20(38)57-13-12-31-19(37)10-11-32-27(41)24(40)29(2,3)15-50-56(47,48)53-55(45,46)49-14-18-23(52-54(42,43)44)22(39)28(51-18)36-17-35-21-25(30)33-16-34-26(21)36/h16-18,22-24,28,39-40H,4-15H2,1-3H3,(H,31,37)(H,32,41)(H,45,46)(H,47,48)(H2,30,33,34)(H2,42,43,44)/t18-,22-,23-,24+,28-/m1/s1/f/h31-32,42-43,45,47H,30H2
C80COA[m]	Octanoyl-CoA	C29H50N7O17P3S	C29H46N7O17P3S	-4	Mitochondria	C01944	5048	15533	InChI=1/C29H50N7O17P3S/c1-4-5-6-7-8-9-20(38)57-13-12-31-19(37)10-11-32-27(41)24(40)29(2,3)15-50-56(47,48)53-55(45,46)49-14-18-23(52-54(42,43)44)22(39)28(51-18)36-17-35-21-25(30)33-16-34-26(21)36/h16-18,22-24,28,39-40H,4-15H2,1-3H3,(H,31,37)(H,32,41)(H,45,46)(H,47,48)(H2,30,33,34)(H2,42,43,44)/t18-,22-,23-,24+,28-/m1/s1/f/h31-32,42-43,45,47H,30H2
C80COA[x]	Octanoyl-CoA	C29H50N7O17P3S	C29H46N7O17P3S	-4	Peroxisome	C01944	5048	15533	InChI=1/C29H50N7O17P3S/c1-4-5-6-7-8-9-20(38)57-13-12-31-19(37)10-11-32-27(41)24(40)29(2,3)15-50-56(47,48)53-55(45,46)49-14-18-23(52-54(42,43)44)22(39)28(51-18)36-17-35-21-25(30)33-16-34-26(21)36/h16-18,22-24,28,39-40H,4-15H2,1-3H3,(H,31,37)(H,32,41)(H,45,46)(H,47,48)(H2,30,33,34)(H2,42,43,44)/t18-,22-,23-,24+,28-/m1/s1/f/h31-32,42-43,45,47H,30H2
C8DACP[c]	2-Octenoyl-[acyl-carrier protein]	C19H34N2O8PRS	C19H33N2O8PRS	-1	Cytosol	C05751
C8DCOA[m]	(2E)-Octenoyl-CoA	C29H48N7O17P3S	C29H44N7O17P3S	-4	Mitochondria	C05276	7663	27537	InChI=1/C29H48N7O17P3S/c1-4-5-6-7-8-9-20(38)57-13-12-31-19(37)10-11-32-27(41)24(40)29(2,3)15-50-56(47,48)53-55(45,46)49-14-18-23(52-54(42,43)44)22(39)28(51-18)36-17-35-21-25(30)33-16-34-26(21)36/h8-9,16-18,22-24,28,39-40H,4-7,10-15H2,1-3H3,(H,31,37)(H,32,41)(H,45,46)(H,47,48)(H2,30,33,34)(H2,42,43,44)/b9-8+/t18-,22-,23-,24+,28-/m1/s1/f/h31-32,42-43,45,47H,30H2
C8DCOA[x]	(2E)-Octenoyl-CoA	C29H48N7O17P3S	C29H44N7O17P3S	-4	Peroxisome	C05276	7663	27537	InChI=1/C29H48N7O17P3S/c1-4-5-6-7-8-9-20(38)57-13-12-31-19(37)10-11-32-27(41)24(40)29(2,3)15-50-56(47,48)53-55(45,46)49-14-18-23(52-54(42,43)44)22(39)28(51-18)36-17-35-21-25(30)33-16-34-26(21)36/h8-9,16-18,22-24,28,39-40H,4-7,10-15H2,1-3H3,(H,31,37)(H,32,41)(H,45,46)(H,47,48)(H2,30,33,34)(H2,42,43,44)/b9-8+/t18-,22-,23-,24+,28-/m1/s1/f/h31-32,42-43,45,47H,30H2
C8HACP[c]	(3R)-3-Hydroxyoctanoyl-[acyl-carrier protein]	C19H36N2O9PRS	C19H35N2O9PRS	-1	Cytosol	C04620
C8HCOA[m]	(S)-Hydroxyoctanoyl-CoA	C29H50N7O18P3S	C29H46N7O18P3S	-4	Mitochondria	C05266	7653	28632	InChI=1S/C29H50N7O18P3S/c1-4-5-6-7-17(37)12-20(39)58-11-10-31-19(38)8-9-32-27(42)24(41)29(2,3)14-51-57(48,49)54-56(46,47)50-13-18-23(53-55(43,44)45)22(40)28(52-18)36-16-35-21-25(30)33-15-34-26(21)36/h15-18,22-24,28,37,40-41H,4-14H2,1-3H3,(H,31,38)(H,32,42)(H,46,47)(H,48,49)(H2,30,33,34)(H2,43,44,45)/t17-,18+,22+,23+,24-,28+/m0/s1
C8HCOA[x]	(S)-Hydroxyoctanoyl-CoA	C29H50N7O18P3S	C29H46N7O18P3S	-4	Peroxisome	C05266	7653	28632	InChI=1S/C29H50N7O18P3S/c1-4-5-6-7-17(37)12-20(39)58-11-10-31-19(38)8-9-32-27(42)24(41)29(2,3)14-51-57(48,49)54-56(46,47)50-13-18-23(53-55(43,44)45)22(40)28(52-18)36-16-35-21-25(30)33-15-34-26(21)36/h15-18,22-24,28,37,40-41H,4-14H2,1-3H3,(H,31,38)(H,32,42)(H,46,47)(H,48,49)(H2,30,33,34)(H2,43,44,45)/t17-,18+,22+,23+,24-,28+/m0/s1
C8OACP[c]	3-Oxooctanoyl-[acyl-carrier protein]	C19H34N2O9PRS	C19H33N2O9PRS	-1	Cytosol	C05750
C8OCOA[m]	(2E)-Octenoyl-CoA	C29H48N7O18P3S	C29H44N7O18P3S	-4	Mitochondria	C05267	7654	28264	InChI=1/C29H48N7O18P3S/c1-4-5-6-7-17(37)12-20(39)58-11-10-31-19(38)8-9-32-27(42)24(41)29(2,3)14-51-57(48,49)54-56(46,47)50-13-18-23(53-55(43,44)45)22(40)28(52-18)36-16-35-21-25(30)33-15-34-26(21)36/h15-16,18,22-24,28,40-41H,4-14H2,1-3H3,(H,31,38)(H,32,42)(H,46,47)(H,48,49)(H2,30,33,34)(H2,43,44,45)/t18-,22-,23-,24+,28-/m1/s1/f/h31-32,43-44,46,48H,30H2
C8OCOA[x]	(2E)-Octenoyl-CoA	C29H48N7O18P3S	C29H44N7O18P3S	-4	Peroxisome	C05267	7654	28264	InChI=1/C29H48N7O18P3S/c1-4-5-6-7-17(37)12-20(39)58-11-10-31-19(38)8-9-32-27(42)24(41)29(2,3)14-51-57(48,49)54-56(46,47)50-13-18-23(53-55(43,44)45)22(40)28(52-18)36-16-35-21-25(30)33-15-34-26(21)36/h15-16,18,22-24,28,40-41H,4-14H2,1-3H3,(H,31,38)(H,32,42)(H,46,47)(H,48,49)(H2,30,33,34)(H2,43,44,45)/t18-,22-,23-,24+,28-/m1/s1/f/h31-32,43-44,46,48H,30H2
CAASP[c]	N-carbamoyl-L-aspartate	C5H8N2O5	C5H6N2O5	-2	Cytosol	C00438	3727	15859	InChI=1S/C5H8N2O5/c6-5(12)7-2(4(10)11)1-3(8)9/h2H,1H2,(H,8,9)(H,10,11)(H3,6,7,12)/t2-/m0/s1
CAIR[c]	5-amino-1-(5-phospho-D-ribosyl)imidazole-4-carboxylic acid	C9H14N3O9P	C9H11N3O9P	-3	Cytosol	C04751	7321	28413	InChI=1S/C9H14N3O9P/c10-7-4(9(15)16)11-2-12(7)8-6(14)5(13)3(21-8)1-20-22(17,18)19/h2-3,5-6,8,13-14H,1,10H2,(H,15,16)(H2,17,18,19)/t3-,5-,6-,8-/m1/s1
cAMP[c]	3',5'-Cyclic AMP	C10H12N5O6P	C10H11N5O6P	-1	Cytosol	C00575	3854	17489	InChI=1S/C10H12N5O6P/c11-8-5-9(13-2-12-8)15(3-14-5)10-6(16)7-4(20-10)1-19-22(17,18)21-7/h2-4,6-7,10,16H,1H2,(H,17,18)(H2,11,12,13)/t4-,6-,7-,10-/m1S/s1S/f/h17H,11H2
CAP[c]	carbamoyl phosphate	CH4NO5P	CH2NO5P	-2	Cytosol	C00169	3469	17672	InChI=1S/CH4NO5P/c2-1(3)7-8(4,5)6/h(H2,2,3)(H2,4,5,6)
CAR[e]	carnitine	C7H16NO3	C7H16NO3	0	Extracellular	C00487	3770	3424	InChI=1S/C7H15NO3/c1-8(2,3)5-6(9)4-7(10)11S/h6,9H,4-5H2,1-3H3
CAR[x]	carnitine	C7H16NO3	C7H16NO3	0	Peroxisome	C00487	3770	3424	InChI=1S/C7H15NO3/c1-8(2,3)5-6(9)4-7(10)11S/h6,9H,4-5H2,1-3H3
CAR[c]	carnitine	C7H16NO3	C7H16NO3	0	Cytosol	C00487	3770	3424	InChI=1S/C7H15NO3/c1-8(2,3)5-6(9)4-7(10)11S/h6,9H,4-5H2,1-3H3
CAR[m]	carnitine	C7H16NO3	C7H16NO3	0	Mitochondria	C00487	3770	3424	InChI=1S/C7H15NO3/c1-8(2,3)5-6(9)4-7(10)11S/h6,9H,4-5H2,1-3H3
CBHCAP[c]	(2R,3S)-3-isopropylmalate	C7H12O5	C7H10O5	-2	Cytosol	C04411
CDP[c]	CDP	C9H15N3O11P2	C9H12N3O11P2	-3	Cytosol	C00112	3412	17239	InChI=1S/C9H15N3O11P2/c10-5-1-2-12(9(15)11-5)8-7(14)6(13)4(22-8)3-21-25(19,20)23-24(16,17)18/h1-2,4,6-8,13-14H,3H2,(H,19,20)(H2,10,11,15)(H2,16,17,18)/t4-,6-,7-,8-/m1S/s1
CDPCHO[c]	CDP-choline	C14H26N4O11P2	C14H25N4O11P2	-1	Cytosol	C00307	3601	16436
CDPDG[c]	CDP-diacylglycerol	C14H19N3O15P2R2	C14H17N3O15P2R2	-2	Cytosol	C00269	3567	17962
CDPDG[m]	CDP-diacylglycerol	C14H19N3O15P2R2	C14H17N3O15P2R2	-2	Mitochondria	C00269	3567	17962
CDPTN[c]	CDP-ethanolamine	C11H20N4O11P2	C11H19N4O11P2	-1	Cytosol	C00570	3849	16732
CELLWALL[c]	CELLWALL	R	R	0	Cytosol
cGP[c]	3',5'-Cyclic GMP	C10H12N5O7P	C10H11N5O7P	-1	Cytosol	C00942	4194	16356	InChI=1S/C10H12N5O7P/c11-10-13-7-4(8(17)14-10)12-2-15(7)9-5(16)6-3(21-9)1-20-23(18,19)22-6/h2-3,5-6,9,16H,1H2,(H,18,19)(H3,11,13,14,17)/t3-,5-,6-,9-/m1S/s1
CHEST[c]	Cholesterol ester	C28H45O2R	C28H45O2R	0	Cytosol	C02530
CHIB[c]	N,N'-diacetylchitobiose	C16H28N2O11	C16H28N2O11	0	Cytosol	C01674	4818	28681	InChI=1S/C16H28N2O11/c1-5(21)17-9-13(25)14(8(4-20)27-15(9)26)29-16-10(18-6(2)22)12(24)11(23)7(3-19)28-16/h7-16,19-20,23-26H,3-4H2,1-2H3,(H,17,21)(H,18,22)/t7-,8-,9-,10-,11-,12-,13-,14-,15?,16+/m1/s1
CHIB[e]	N,N'-diacetylchitobiose	C16H28N2O11	C16H28N2O11	0	Extracellular	C01674	4818	28681	InChI=1S/C16H28N2O11/c1-5(21)17-9-13(25)14(8(4-20)27-15(9)26)29-16-10(18-6(2)22)12(24)11(23)7(3-19)28-16/h7-16,19-20,23-26H,3-4H2,1-2H3,(H,17,21)(H,18,22)/t7-,8-,9-,10-,11-,12-,13-,14-,15?,16+/m1/s1
CHIT[c]	chitin	C8H13NO5	C8H13NO5	0	Cytosol	C00461	3745	17029	InChI=1S/C24H41N3O16/c1-7(31)25-13-18(36)20(11(5-29)39-22(13)38)42-24-15(27-9(3)33)19(37)21(12(6-30)41-24)43-23-14(26-8(2)32)17(35)16(34)10(4-28)40-23/h10-24,28-30,34-38H,4-6H2,1-3H3,(H,25,31)(H,26,32)(H,27,33)/t10-,11-,12-,13-,14-,15-,16-,17-,18-,19-,20-,21-,22-,23+,24+/m1S/s1S/f/h25-27H
CHITO[c]	chitosan	C6H11NO4	C6H11NO4	0	Cytosol	C00734
CHO[c]	Choline	C5H14NO	C5H14NO	1	Cytosol	C00114	3414	15354
CHO[e]	Choline	C5H14NO	C5H14NO	1	Extracellular	C00114	3414	15354
CHOR[c]	chorismic acid	C10H10O6	C10H8O6	-2	Cytosol	C00251	3550	17333	InChI=1S/C10H10O6/c1-5(9(12)13)16-8-4-6(10(14)15)2-3-7(8)11S/h2-4,7-8,11H,1H2,(H,12,13)(H,14,15)/t7-,8-/m1S/s1
CHOREOL[c]	Cholesterol	C27H46O	C27H46O	0	Cytosol	C00187
CHOSUL[m]	cis-aconitic acid	C6H6O6	C6H3O6	-3	Mitochondria	C00417	3707	32805	InChI=1S/C6H6O6/c7-4(8)1-3(6(11)12)2-5(9)10/h1H,2H2,(H,7,8)(H,9,10)(H,11,12)/b3-1-
CIT[x]	citric acid	C6H8O7	C6H5O7	-3	Peroxisome	C00158	3458	30769	InChI=1S/C6H8O7/c7-3(8)1-6(13,5(11)12)2-4(9)10/h13H,1-2H2,(H,7,8)(H,9,10)(H,11,12)
CIT[e]	citric acid	C6H8O7	C6H5O7	-3	Extracellular	C00158	3458	30769	InChI=1S/C6H8O7/c7-3(8)1-6(13,5(11)12)2-4(9)10/h13H,1-2H2,(H,7,8)(H,9,10)(H,11,12)
CIT[c]	citric acid	C6H8O7	C6H5O7	-3	Cytosol	C00158	3458	30769	InChI=1S/C6H8O7/c7-3(8)1-6(13,5(11)12)2-4(9)10/h13H,1-2H2,(H,7,8)(H,9,10)(H,11,12)
CIT[m]	citric acid	C6H8O7	C6H5O7	-3	Mitochondria	C00158	3458	30769	InChI=1S/C6H8O7/c7-3(8)1-6(13,5(11)12)2-4(9)10/h13H,1-2H2,(H,7,8)(H,9,10)(H,11,12)
CITR[c]	L-citrulline	C6H13N3O3	C6H13N3O3	0	Cytosol	C00327	3621	16349	InChI=1S/C6H13N3O3/c7-4(5(10)11)2-1-3-9-6(8)12/h4H,1-3,7H2,(H,10,11)(H3,8,9,12)/t4-/m0/s1
CL[c]	cardiolipin	C13H18O17P2R4	C13H16O17P2R4	-2	Cytosol	C05980	8259	28494
CL[m]	cardiolipin	C13H18O17P2R4	C13H16O17P2R4	-2	Mitochondria	C05980	8259	28494
CO[c]		CO	CO	1	Cytosol	C00237
CO[e]		CO	CO	1	Extracellular	C00237
CO2[g]	carbon dioxide	CO2	CO2	0	Golgi	C00011	3313	16526	InChI=1S/CO2/c2-1-3
CO2[v]	carbon dioxide	CO2	CO2	0	Vacuole	C00011	3313	16526	InChI=1S/CO2/c2-1-3
CO2[c]	carbon dioxide	CO2	CO2	0	Cytosol	C00011	3313	16526	InChI=1S/CO2/c2-1-3
CO2[e]	carbon dioxide	CO2	CO2	0	Extracellular	C00011	3313	16526	InChI=1S/CO2/c2-1-3
CO2[m]	carbon dioxide	CO2	CO2	0	Mitochondria	C00011	3313	16526	InChI=1S/CO2/c2-1-3
CO2[x]	carbon dioxide	CO2	CO2	0	Peroxisome	C00011	3313	16526	InChI=1S/CO2/c2-1-3
COA[c]	coenzyme A	C21H36N7O16P3S	C21H32N7O16P3S	-4	Cytosol	C00010	3312	15346	InChI=1S/C21H36N7O16P3S/c1-21(2,16(31)19(32)24-4-3-12(29)23-5-6-48)8-41-47(38,39)44-46(36,37)40-7-11-15(43-45(33,34)35)14(30)20(42-11)28-10-27-13-17(22)25-9-26-18(13)28/h9-11,14-16,20,30-31,48H,3-8H2,1-2H3,(H,23,29)(H,24,32)(H,36,37)(H,38,39)(H2,22,25,26)(H2,33,34,35)/t11-,14-,15-,16+,20-/m1S/s1
COA[m]	coenzyme A	C21H36N7O16P3S	C21H32N7O16P3S	-4	Mitochondria	C00010	3312	15346	InChI=1S/C21H36N7O16P3S/c1-21(2,16(31)19(32)24-4-3-12(29)23-5-6-48)8-41-47(38,39)44-46(36,37)40-7-11-15(43-45(33,34)35)14(30)20(42-11)28-10-27-13-17(22)25-9-26-18(13)28/h9-11,14-16,20,30-31,48H,3-8H2,1-2H3,(H,23,29)(H,24,32)(H,36,37)(H,38,39)(H2,22,25,26)(H2,33,34,35)/t11-,14-,15-,16+,20-/m1S/s1
COA[x]	coenzyme A	C21H36N7O16P3S	C21H32N7O16P3S	-4	Peroxisome	C00010	3312	15346	InChI=1S/C21H36N7O16P3S/c1-21(2,16(31)19(32)24-4-3-12(29)23-5-6-48)8-41-47(38,39)44-46(36,37)40-7-11-15(43-45(33,34)35)14(30)20(42-11)28-10-27-13-17(22)25-9-26-18(13)28/h9-11,14-16,20,30-31,48H,3-8H2,1-2H3,(H,23,29)(H,24,32)(H,36,37)(H,38,39)(H2,22,25,26)(H2,33,34,35)/t11-,14-,15-,16+,20-/m1S/s1
COQ6[c]	ubiquinone-6	C39H58O4	C39H58O4	0	Cytosol	C17568
COQ6[m]	ubiquinone-6	C39H58O4	C39H58O4	0	Mitochondria	C17568
COUCOA[m]	p-coumaroyl-CoA	C30H42N7O18P3S1	C30H38N7O18P3S1	-4	Mitochondria
CMP[c]	CMP	C9H14N3O8P	C9H12N3O8P	-2	Cytosol	C00055	3357	17361	InChI=1S/C9H14N3O8P/c10-5-1-2-12(9(15)11-5)8-7(14)6(13)4(20-8)3-19-21(16,17)18/h1-2,4,6-8,13-14H,3H2,(H2,10,11,15)(H2,16,17,18)/t4-,6-,7-,8-/m1S/s1
CMP[m]	CMP	C9H14N3O8P	C9H12N3O8P	-2	Mitochondria	C00055	3357	17361	InChI=1S/C9H14N3O8P/c10-5-1-2-12(9(15)11-5)8-7(14)6(13)4(20-8)3-19-21(16,17)18/h1-2,4,6-8,13-14H,3H2,(H2,10,11,15)(H2,16,17,18)/t4-,6-,7-,8-/m1S/s1
CPAD5P[c]	1-(2-Carboxyphenylamino)-1-deoxy-D-ribulose 5-phosphate	C12H16NO9P	C12H14NO9P	-2	Cytosol	C01302		29112	InChI=1S/C12H16NO9P/c14-9(11(16)10(15)6-22-23(19,20)21)5-13-8-4-2-1-3-7(8)12(17)18/h1-4,10-11,13,15-16H,5-6H2,(H,17,18)(H2,19,20,21)/t10-,11+/m1S/s1
CPP[c]	coproporphyrinogen III	C36H44N4O8	C36H40N4O8	-4	Cytosol	C03263
CR2[c]	dihydroceramides	C19H38NO3R	C19H40NO3R	2	Cytosol	C12126		31488
CR3[c]	Phytoceramide	C19H38NO4R	C19H40NO4R	2	Cytosol	C12145	14291	46961
CR3[e]	Phytoceramide	C19H38NO4R	C19H40NO4R	2	Extracellular	C12145	14291	46961
CRN[c]	L-Carnitine	C7H15NO3	C7H15NO3	0	Cytosol	C00318
CRN[e]	L-Carnitine	C7H15NO3	C7H15NO3	0	Extracellular	C00318
CTP[c]	CTP	C9H16N3O14P3	C9H13N3O14P3	-3	Cytosol	C00063	3363	17677	InChI=1S/C9H16N3O14P3/c10-5-1-2-12(9(15)11-5)8-7(14)6(13)4(24-8)3-23-28(19,20)26-29(21,22)25-27(16,17)18/h1-2,4,6-8,13-14H,3H2,(H,19,20)(H,21,22)(H2,10,11,15)(H2,16,17,18)/t4-,6-,7-,8-/m1S/s1
CTP[m]	CTP	C9H16N3O14P3	C9H13N3O14P3	-3	Mitochondria	C00063	3363	17677	InChI=1S/C9H16N3O14P3/c10-5-1-2-12(9(15)11-5)8-7(14)6(13)4(24-8)3-23-28(19,20)26-29(21,22)25-27(16,17)18/h1-2,4,6-8,13-14H,3H2,(H,19,20)(H,21,22)(H2,10,11,15)(H2,16,17,18)/t4-,6-,7-,8-/m1S/s1
CYS[c]	L-cysteine	C3H7NO2S	C3H7NO2S	0	Cytosol	C00097	3397	17561	InChI=1S/C3H7NO2S/c4-2(1-7)3(5)6/h2,7H,1,4H2,(H,5,6)/t2-/m0/s1
CYS[e]	L-cysteine	C3H7NO2S	C3H7NO2S	0	Extracellular	C00097	3397	17561	InChI=1S/C3H7NO2S/c4-2(1-7)3(5)6/h2,7H,1,4H2,(H,5,6)/t2-/m0/s1
CYSGLY[c]	R-S-Cysteinylglycine	C5H9N2O3SR	C5H9N2O3SR	0	Cytosol	C05729
CYSGLY[e]	R-S-Cysteinylglycine	C5H9N2O3SR	C5H9N2O3SR	0	Extracellular	C05729
CYST[c]	L-cysteic acid	C3H7NO5S	C3H6NO5S	-1	Cytosol	C00506	3789	17285	InChI=1S/C3H7NO5S/c4-2(3(5)6)1-10(7,8)9/h2H,1,4H2,(H,5,6)(H,7,8,9)/t2-/m0/s1
CYST[m]	L-cysteic acid	C3H7NO5S	C3H6NO5S	-1	Mitochondria	C00506	3789	17285	InChI=1S/C3H7NO5S/c4-2(3(5)6)1-10(7,8)9/h2H,1,4H2,(H,5,6)(H,7,8,9)/t2-/m0/s1
CYTD[e]	cytidine	C9H13N3O5	C9H13N3O5	0	Extracellular	C00475	3758	17562	InChI=1S/C9H13N3O5/c10-5-1-2-12(9(16)11-5)8-7(15)6(14)4(3-13)17-8/h1-2,4,6-8,13-15H,3H2,(H2,10,11,16)/t4-,6-,7-,8-/m1S/s1
CYTD[c]	cytidine	C9H13N3O5	C9H13N3O5	0	Cytosol	C00475	3758	17562	InChI=1S/C9H13N3O5/c10-5-1-2-12(9(16)11-5)8-7(15)6(14)4(3-13)17-8/h1-2,4,6-8,13-15H,3H2,(H2,10,11,16)/t4-,6-,7-,8-/m1S/s1
CYTS[c]	cytosine	C4H5N3O	C4H5N3O	0	Cytosol	C00380	3670	16040	InChI=1S/C4H5N3O/c5-3-1-2-6-4(8)7-3/h1-2H,(H3,5,6,7,8)
CYTS[e]	cytosine	C4H5N3O	C4H5N3O	0	Extracellular	C00380	3670	16040	InChI=1S/C4H5N3O/c5-3-1-2-6-4(8)7-3/h1-2H,(H3,5,6,7,8)
D45PI[c]	1-phosphatidyl-1D-myo-inositol 4,5-bisphosphates	C11H19O19P3R2	C11H19O19P3R2	0	Cytosol	C04637	7226	18348
D6PGC[c]	6-Phospho-D-gluconate	C6H13O10P	C6H10O10P	-3	Cytosol	C00345	3638	48928	InChI=1S/C6H13O10P/c7-2(1-16-17(13,14)15)3(8)4(9)5(10)6(11)12/h2-5,7-10H,1H2,(H,11,12)(H2,13,14,15)/t2-,3-,4+,5-/m1S/s1
D6PGL[c]	6-Phospho-D-glucono-1,5-lactone	C6H11O9P	C6H9O9P	-2	Cytosol	C01236	4457	16938	InChI=1S/C6H11O9P/c7-3-2(1-14-16(11,12)13)15-6(10)5(9)4(3)8/h2-5,7-9H,1H2,(H2,11,12,13)/t2-,3-,4+,5-/m1S/s1S/f/h11-12H
D8RL[c]	6,7-Dimethyl-8-(1-D-ribityl)lumazine	C13H18N4O6	C13H18N4O6	0	Cytosol	C04332	6983	17601	InChI=1S/C13H18N4O6/c1-5-6(2)17(3-7(19)10(21)8(20)4-18)11-9(14-5)12(22)16-13(23)15-11S/h7-8,10,18-21H,3-4H2,1-2H3,(H,16,22,23)/t7-,8+,10-/m0/s1S/f/h16H
DA[e]	2'-deoxyadenosine	C10H13N5O3	C10H13N5O3	0	Extracellular	C00559	3839	17256	InChI=1S/C10H13N5O3/c11-9-8-10(13-3-12-9)15(4-14-8)7-1-5(17)6(2-16)18-7/h3-7,16-17H,1-2H2,(H2,11,12,13)/t5-,6+,7+/m0/s1
DA[c]	2'-deoxyadenosine	C10H13N5O3	C10H13N5O3	0	Cytosol	C00559	3839	17256	InChI=1S/C10H13N5O3/c11-9-8-10(13-3-12-9)15(4-14-8)7-1-5(17)6(2-16)18-7/h3-7,16-17H,1-2H2,(H2,11,12,13)/t5-,6+,7+/m0/s1
DACE[c]	Diacetyl	C4H6O2	C4H6O2	0	Cytosol	C00741	4004	16583
DACE[e]	Diacetyl	C4H6O2	C4H6O2	0	Extracellular	C00741	4004	16583
DAD5[c]	5'-deoxyadenosine	C10H13N5O3	C10H13N5O3	0	Cytosol	C05198	7603	17319	InChI=1S/C10H13N5O3/c1-4-6(16)7(17)10(18-4)15-3-14-5-8(11)12-2-13-9(5)15/h2-4,6-7,10,16-17H,1H3,(H2,11,12,13)/t4-,6-,7-,10-/m1S/s1
DADP[c]	dADP	C10H15N5O9P2	C10H12N5O9P2	-3	Cytosol	C00206	3506	16174	InChI=1S/C10H15N5O9P2/c11-9-8-10(13-3-12-9)15(4-14-8)7-1-5(16)6(23-7)2-22-26(20,21)24-25(17,18)19/h3-7,16H,1-2H2,(H,20,21)(H2,11,12,13)(H2,17,18,19)/t5-,6+,7+/m0/s1
DAGLY[c]	1,2-Diacyl-sn-glycerol	C5H6O5R2	C5H6O5R2	0	Cytosol	C00641	3914	17815
DAMP[c]	dAMP	C10H14N5O6P	C10H12N5O6P	-2	Cytosol	C00360	3651	17713	InChI=1S/C10H14N5O6P/c11-9-8-10(13-3-12-9)15(4-14-8)7-1-5(16)6(21-7)2-20-22(17,18)19/h3-7,16H,1-2H2,(H2,11,12,13)(H2,17,18,19)/t5-,6+,7+/m0/s1
DAPRP[c]	trimethylenediamine	C3H10N2	C3H12N2	2	Cytosol	C00986	4233	15725	InChI=1S/C3H10N2/c4-2-1-3-5/h1-5H2
DATP[c]	dATP	C10H16N5O12P3	C10H12N5O12P3	-4	Cytosol	C00131	3431	16284	InChI=1S/C10H16N5O12P3/c11-9-8-10(13-3-12-9)15(4-14-8)7-1-5(16)6(25-7)2-24-29(20,21)27-30(22,23)26-28(17,18)19/h3-7,16H,1-2H2,(H,20,21)(H,22,23)(H2,11,12,13)(H2,17,18,19)/t5-,6+,7+/m0/s1
DBDGMP[c]	Dolichyl beta-D-glucosyl phosphate	C26H47O9P	C26H47O9P	0	Cytosol	C01246
DC[c]	2-deoxycytidine	C9H13N3O4	C9H13N3O4	0	Cytosol	C00881	4137	15698	1S/C9H13N3O4/c10-7-1-2-12(9(15)11-7)8-3-5(14)6(4-13)16-8/h1-2,5-6,8,13-14H,3-4H2,(H2,10,11,15)/t5-,6+,8+/m0/s1
DC[e]	2-deoxycytidine	C9H13N3O4	C9H13N3O4	0	Extracellular	C00881	4137	15698	1S/C9H13N3O4/c10-7-1-2-12(9(15)11-7)8-3-5(14)6(4-13)16-8/h1-2,5-6,8,13-14H,3-4H2,(H2,10,11,15)/t5-,6+,8+/m0/s1
DCDP[c]	dCDP	C9H15N3O10P2	C9H12N3O10P2	-3	Cytosol	C00705	3972	28846	InChI=1S/C9H15N3O10P2/c10-7-1-2-12(9(14)11-7)8-3-5(13)6(21-8)4-20-24(18,19)22-23(15,16)17/h1-2,5-6,8,13H,3-4H2,(H,18,19)(H2,10,11,14)(H2,15,16,17)/t5-,6+,8+/m0/s1
DCMP[c]	dCMP	C9H14N3O7P	C9H12N3O7P	-2	Cytosol	C00239	3538	15918	InChI=1S/C9H14N3O7P/c10-7-1-2-12(9(14)11-7)8-3-5(13)6(19-8)4-18-20(15,16)17/h1-2,5-6,8,13H,3-4H2,(H2,10,11,14)(H2,15,16,17)/t5-,6+,8+/m0/s1
DCTP[c]	dCTP	C9H16N3O13P3	C9H12N3O13P3	-4	Cytosol	C00458	3742	16311	InChI=1S/C9H16N3O13P3/c10-7-1-2-12(9(14)11-7)8-3-5(13)6(23-8)4-22-27(18,19)25-28(20,21)24-26(15,16)17/h1-2,5-6,8,13H,3-4H2,(H,18,19)(H,20,21)(H2,10,11,14)(H2,15,16,17)/t5-,6+,8+/m0/s1
DDDOLIP[c]	Dehydrodolichyl diphosphate	C20H36O7P2	C20H36O7P2	0	Cytosol	C05859	8152
DEX[c]	Dextrin	C12H20O10	C12H20O10	0	Cytosol	C00721	3987
DF16P[c]	beta-D-fructofuranose 1,6-bisphosphate	C6H14O12P2	C6H10O12P2	-4	Cytosol	C05378	7752	28013	InChI=1S/C6H14O12P2/c7-4-3(1-16-19(10,11)12)18-6(9,5(4)8)2-17-20(13,14)15/h3-5,7-9H,1-2H2,(H2,10,11,12)(H2,13,14,15)/t3-,4-,5+,6-/m1S/s1
DG[e]	2'-deoxyguanosine	C10H13N5O4	C10H13N5O4	0	Extracellular	C00330	3624	17172	InChI=1S/C10H13N5O4/c11-10-13-8-7(9(18)14-10)12-3-15(8)6-1-4(17)5(2-16)19-6/h3-6,16-17H,1-2H2,(H3,11,13,14,18)/t4-,5+,6+/m0/s1
DG[c]	2'-deoxyguanosine	C10H13N5O4	C10H13N5O4	0	Cytosol	C00330	3624	17172	InChI=1S/C10H13N5O4/c11-10-13-8-7(9(18)14-10)12-3-15(8)6-1-4(17)5(2-16)19-6/h3-6,16-17H,1-2H2,(H3,11,13,14,18)/t4-,5+,6+/m0/s1
BG6P[c]	beta-D-Glucose 6-phosphate	C6H13O9P	C6H11O9P	-2	Cytosol	C01172	4399	17719	InChI=1S/C6H13O9P/c7-3-2(1-14-16(11,12)13)15-6(10)5(9)4(3)8/h2-10H,1H2,(H2,11,12,13)/t2-,3-,4+,5-,6-/m1S/s1S/f/h11-12H
DGDP[c]	dGDP	C10H15N5O10P2	C10H12N5O10P2	-3	Cytosol	C00361	3652	28862	InChI=1S/C10H15N5O10P2/c11-10-13-8-7(9(17)14-10)12-3-15(8)6-1-4(16)5(24-6)2-23-27(21,22)25-26(18,19)20/h3-6,16H,1-2H2,(H,21,22)(H2,18,19,20)(H3,11,13,14,17)/t4-,5+,6+/m0/s1
GLC[v]	D-Glucose	C6H12O6	C6H12O6	0	Vacuole	C00031	3333	4167	InChI=1S/C6H12O6/c7-1-2-3(8)4(9)5(10)6(11)12-2/h2-11H,1H2/t2-,3-,4+,5-,6-/m1S/s1
GLC[g]	D-Glucose	C6H12O6	C6H12O6	0	Golgi	C00031	3333	4167	InChI=1S/C6H12O6/c7-1-2-3(8)4(9)5(10)6(11)12-2/h2-11H,1H2/t2-,3-,4+,5-,6-/m1S/s1
GLC[c]	D-Glucose	C6H12O6	C6H12O6	0	Cytosol	C00031	3333	4167	InChI=1S/C6H12O6/c7-1-2-3(8)4(9)5(10)6(11)12-2/h2-11H,1H2/t2-,3-,4+,5-,6-/m1S/s1
DGMP[c]	dGMP	C10H14N5O7P	C10H12N5O7P	-2	Cytosol	C00362	3653	16192	InChI=1S/C10H14N5O7P/c11-10-13-8-7(9(17)14-10)12-3-15(8)6-1-4(16)5(22-6)2-21-23(18,19)20/h3-6,16H,1-2H2,(H2,18,19,20)(H3,11,13,14,17)/t4-,5+,6+/m0/s1
DGTP[c]	dGTP	C10H16N5O13P3	C10H12N5O13P3	-4	Cytosol	C00286	3581	16497	InChI=1S/C10H16N5O13P3/c11-10-13-8-7(9(17)14-10)12-3-15(8)6-1-4(16)5(26-6)2-25-30(21,22)28-31(23,24)27-29(18,19)20/h3-6,16H,1-2H2,(H,21,22)(H,23,24)(H2,18,19,20)(H3,11,13,14,17)/t4-,5+,6+/m0/s1
DH3VA[m]	2,3-dihydroxy-3-methylbutanoic acid	C5H10O4	C5H9O4	-1	Mitochondria	C04039	6741	15689	InChI=1S/C5H10O4/c1-5(2,9)3(6)4(7)8/h3,6,9H,1-2H3,(H,7,8)
DHACAHP[m]	S-acetyldihydrolipoyllysine	C10H19NO2S2	C10H19NO2S2	0	Mitochondria	C16255
DHB[m]	(R)-2,3-Dihydroxy-3-methylbutanoate	C5H10O4	C5H9O4	-1	Mitochondria	C04272	6935	49072	InChI=1S/C5H10O4/c1-5(2,9)3(6)4(7)8/h3,6,9H,1-2H3,(H,7,8)/p-1S/t3-/m0/s1
DHF[c]	dihydrofolic acid	C19H21N7O6	C19H19N7O6	-2	Cytosol	C00415	3705	15633	InChI=1S/C19H21N7O6/c20-19-25-15-14(17(30)26-19)23-11(8-22-15)7-21-10-3-1-9(2-4-10)16(29)24-12(18(31)32)5-6-13(27)28/h1-4,12,21H,5-8H2,(H,24,29)(H,27,28)(H,31,32)(H4,20,22,25,26,30)/t12-/m0/s1S/f/h22,24,26-27,31H,20H2
DHF[m]	dihydrofolic acid	C19H21N7O6	C19H19N7O6	-2	Mitochondria	C00415	3705	15633	InChI=1S/C19H21N7O6/c20-19-25-15-14(17(30)26-19)23-11(8-22-15)7-21-10-3-1-9(2-4-10)16(29)24-12(18(31)32)5-6-13(27)28/h1-4,12,21H,5-8H2,(H,24,29)(H,27,28)(H,31,32)(H4,20,22,25,26,30)/t12-/m0/s1S/f/h22,24,26-27,31H,20H2
DHLAM[m]	dihydrolipoamide	C8H17NOS2	C8H17NOS2	0	Mitochondria	C00579
DHLPRO[m]	dihydrolipoylprotein	C8H16NOS2R	C8H16NOS2R	0	Mitochondria	C02972	5884	16194
DHMP[c]	(2R,3R)-2,3-dihydroxy-3-methylpentanoate	C6H12O4	C6H11O4	-1	Cytosol	C06007
DHMP[m]	(2R,3R)-2,3-dihydroxy-3-methylpentanoate	C6H12O4	C6H11O4	-1	Mitochondria	C06007
DHP[c]	2-Amino-4-hydroxy-6-(D-erythro-1,2,3-trihydroxypropyl)-7,8-dihydropteridine	C9H13N5O4	C9H13N5O4	0	Cytosol	C04874
DHP[m]	2-Amino-4-hydroxy-6-(D-erythro-1,2,3-trihydroxypropyl)-7,8-dihydropteridine	C9H13N5O4	C9H13N5O4	0	Mitochondria	C04874
DHPP[c]	Dihydroneopterin monophosphate	C9H14N5O7P	C9H13N5O7P	-1	Cytosol	C05925		48954	1S/C9H14N5O7P/c10-9-13-7-5(8(17)14-9)12-3(1-11-7)6(16)4(15)2-21-22(18,19)20/h4,6,15-16H,1-2H2,(H2,18,19,20)(H4,10,11,13,14,17)/t4-,6+/m1/s1
DHPT[c]	7,8-dihydropteroic acid	C14H14N6O3	C14H13N6O3	-1	Cytosol	C00921
DHPT[m]	7,8-dihydropteroic acid	C14H14N6O3	C14H13N6O3	-1	Mitochondria	C00921
DHSK[c]	3-Dehydroshikimate	C7H8O5	C7H7O5	-1	Cytosol	C02637	5617	30918	InChI=1S/C7H8O5/c8-4-1-3(7(11)12)2-5(9)6(4)10/h1,5-6,9-10H,2H2,(H,11,12)/p-1S/t5-,6-/m1S/s1S/fC7H7O5/q-1
DHSP[c]	Sphinganine 1-phosphate	C18H40NO5P	C18H39NO5P	-1	Cytosol	C01120	4351	16893	InChI=1S/C18H40NO5P/c1-2-3-4-5-6-7-8-9-10-11-12-13-14-15-18(20)17(19)16-24-25(21,22)23/h17-18,20H,2-16,19H2,1H3,(H2,21,22,23)/t17-,18+/m0/s1
DHSPH[c]	3-Dehydrosphinganine	C18H37NO2	C18H38NO2	1	Cytosol	C02934	5855	17862
DIGP[c]	D-erythro-1-(Imidazol-4-yl)glycerol 3-phosphate	C6H11N2O6P	C6H9N2O6P	-2	Cytosol	C04666	7249	17805	InChI=1S/C6H11N2O6P/c9-5(2-14-15(11,12)13)6(10)4-1-7-3-8-4/h1,3,5-6,9-10H,2H2,(H,7,8)(H2,11,12,13)/t5-,6+/m1S/s1
DIN[c]	Deoxyinosine	C10H12N4O4	C10H12N4O4	0	Cytosol	C05512	7859	28997	InChI=1S/C10H12N4O4/c15-2-6-5(16)1-7(18-6)14-4-13-8-9(14)11-3-12-10(8)17/h3-7,15-16H,1-2H2,(H,11,12,17)/t5-,6+,7+/m0/s1
DIN[e]	Deoxyinosine	C10H12N4O4	C10H12N4O4	0	Extracellular	C05512	7859	28997	InChI=1S/C10H12N4O4/c15-2-6-5(16)1-7(18-6)14-4-13-8-9(14)11-3-12-10(8)17/h3-7,15-16H,1-2H2,(H,11,12,17)/t5-,6+,7+/m0/s1
DISUCLY[m]	S-succinyldihydrolipoyllysine	C12H21NO4S2	C12H20NO4S2	-1	Mitochondria	C16254	47205562
DITP[c]	2'-deoxyinosine-5'-triphosphate	C10H15N4O13P3	C10H11N4O13P3	-4	Cytosol	C01345	4550	28807	InChI=1S/C10H15N4O13P3/c15-5-1-7(14-4-13-8-9(14)11-3-12-10(8)16)25-6(5)2-24-29(20,21)27-30(22,23)26-28(17,18)19/h3-7,15H,1-2H2,(H,20,21)(H,22,23)(H,11,12,16)(H2,17,18,19)/t5-,6+,7+/m0/s1
DLAC[e]	(R)-Lactate	C3H6O3	C3H5O3	-1	Extracellular	C00256	3555	42111	InChI=1S/C3H6O3/c1-2(4)3(5)6/h2,4H,1H3,(H,5,6)/t2-/m1S/s1
DLAC[c]	(R)-Lactate	C3H6O3	C3H5O3	-1	Cytosol	C00256	3555	42111	InChI=1S/C3H6O3/c1-2(4)3(5)6/h2,4H,1H3,(H,5,6)/t2-/m1S/s1
DLAC[m]	(R)-Lactate	C3H6O3	C3H5O3	-1	Mitochondria	C00256	3555	42111	InChI=1S/C3H6O3/c1-2(4)3(5)6/h2,4H,1H3,(H,5,6)/t2-/m1S/s1
DLGLU[c]	Glutamate	C5H9NO4	C5H8NO4	-1	Cytosol	C00302		18237	InChI=1/C5H9NO4/c6-3(5(9)10)1-2-4(7)8/h3H,1-2,6H2,(H,7,8)(H,9,10)/f/h7,9H
DLIPO[m]	Enzyme N6-(dihydrolipoyl)lysine	C8H17NOS2	C8H17NOS2	0	Mitochondria	C15973
DMZYMST[c]	14-demethyllanosterol	C29H48O	C29H48O	0	Cytosol	C05108
DNA[c]	deoxyribonucleic acid	R	R	0	Cytosol	C00039	3341	16991
DNAD[c]	deamido-NAD(+)	C21H26N6O15P2	C21H24N6O15P2	-2	Cytosol	C00857	4114	18304	InChI=1S/C21H26N6O15P2/c22-17-12-18(24-7-23-17)27(8-25-12)20-16(31)14(29)11(41-20)6-39-44(36,37)42-43(34,35)38-5-10-13(28)15(30)19(40-10)26-3-1-2-9(4-26)21(32)33/h1-4,7-8,10-11,13-16,19-20,28-31H,5-6H2,(H4-,22,23,24,32,33,34,35,36,37)/p+1S/t10-,11-,13-,14-,15-,16-,19-,20-/m1S/s1
DNAD[m]	deamido-NAD(+)	C21H26N6O15P2	C21H24N6O15P2	-2	Mitochondria	C00857	4114	18304	InChI=1S/C21H26N6O15P2/c22-17-12-18(24-7-23-17)27(8-25-12)20-16(31)14(29)11(41-20)6-39-44(36,37)42-43(34,35)38-5-10-13(28)15(30)19(40-10)26-3-1-2-9(4-26)21(32)33/h1-4,7-8,10-11,13-16,19-20,28-31H,5-6H2,(H4-,22,23,24,32,33,34,35,36,37)/p+1S/t10-,11-,13-,14-,15-,16-,19-,20-/m1S/s1
DODP[c]	Dolichol diphosphate	C20H38O7P2	C20H38O7P2	0	Cytosol	C00621	3895	15750
DOLICHOL[c]	dolichol	C20H36O	C20H36O	0	Cytosol	C00381
DOLMANP[c]	Dolichyl phosphate D-mannose	C26H47O9P	C26H47O9P	0	Cytosol	C03862
DOLP[c]	Dolichol phosphate	C20H37O4P	C20H37O4P	0	Cytosol	C00110	3410	16214	InChI=1S/C25H45O4P/c1-21(2)11-7-12-22(3)13-8-14-23(4)15-9-16-24(5)17-10-18-25(6)19-20-29-30(26,27)28/h11,13,15,17,25H,7-10,12,14,16,18-20H2,1-6H3,(H2,26,27,28)/b22-13+,23-15+,24-17-/f/h26-27H
DOROA[c]	(S)-Dihydroorotate	C5H6N2O4	C5H5N2O4	-1	Cytosol	C00337	3630	17025	InChI=1S/C5H6N2O4/c8-3-1-2(4(9)10)6-5(11)7-3/h2H,1H2,(H,9,10)(H2,6,7,8,11)/t2-/m0/s1
DPCOA[c]	3'-dephospho-CoA	C21H35N7O13P2S	C21H33N7O13P2S	-2	Cytosol	C00882	4138	15468	InChI=1S/C21H35N7O13P2S/c1-21(2,16(32)19(33)24-4-3-12(29)23-5-6-44)8-39-43(36,37)41-42(34,35)38-7-11-14(30)15(31)20(40-11)28-10-27-13-17(22)25-9-26-18(13)28/h9-11,14-16,20,30-32,44H,3-8H2,1-2H3,(H,23,29)(H,24,33)(H,34,35)(H,36,37)(H2,22,25,26)/t11-,14-,15-,16+,20-/m1S/s1S/f/h23-24,34,36H,22H2
DPCOA[m]	3'-dephospho-CoA	C21H35N7O13P2S	C21H33N7O13P2S	-2	Mitochondria	C00882	4138	15468	InChI=1S/C21H35N7O13P2S/c1-21(2,16(32)19(33)24-4-3-12(29)23-5-6-44)8-39-43(36,37)41-42(34,35)38-7-11-14(30)15(31)20(40-11)28-10-27-13-17(22)25-9-26-18(13)28/h9-11,14-16,20,30-32,44H,3-8H2,1-2H3,(H,23,29)(H,24,33)(H,34,35)(H,36,37)(H2,22,25,26)/t11-,14-,15-,16+,20-/m1S/s1S/f/h23-24,34,36H,22H2
DPEPT[c]	Dipeptide	C4H6N2O3R2	C4H6N2O3R2	0	Cytosol	C00107
DPEPT[e]	Dipeptide	C4H6N2O3R2	C4H6N2O3R2	0	Extracellular	C00107
DPP[c]	prenyl diphosphate	C5H12O7P2	C5H9O7P2	-3	Cytosol	C00235	3534	16057	InChI=1S/C5H12O7P2/c1-5(2)3-4-11-14(9,10)12-13(6,7)8/h3H,4H2,1-2H3,(H,9,10)(H2,6,7,8)
DQT[c]	3-Dehydroquinate	C7H10O6	C7H9O6	-1	Cytosol	C00944	4196	17947	InChI=1S/C7H10O6/c8-3-1-7(13,6(11)12)2-4(9)5(3)10/h3,5,8,10,13H,1-2H2,(H,11,12)/p-1S/t3-,5+,7-/m1S/s1S/fC7H9O6/q-1
DR1P[c]	2-deoxy-D-ribofuranose 1-phosphate	C5H11O7P	C5H9O7P	-2	Cytosol	C00672	3941	28542	InChI=1S/C5H11O7P/c6-2-4-3(7)1-5(11-4)12-13(8,9)10/h3-7H,1-2H2,(H2,8,9,10)/t3-,4+,5?/m0/s1S/f/h8-9H
DSA[c]	S-adenosylmethioninamine	C14H23N6O3S	C14H24N6O3S	2	Cytosol	C01137	4368	15625	InChI=1S/C14H23N6O3S/c1-24(4-2-3-15)5-8-10(21)11(22)14(23-8)20-7-19-9-12(16)17-6-18-13(9)20/h6-8,10-11,14,21-22H,2-5,15H2,1H3,(H2,16,17,18)/q+1S/t8-,10-,11-,14-,24?/m1S/s1S/f/h16H2
DTDP[c]	dTDP	C10H16N2O11P2	C10H13N2O11P2	-3	Cytosol	C00363	3654	18075	InChI=1S/C10H16N2O11P2/c1-5-3-12(10(15)11-9(5)14)8-2-6(13)7(22-8)4-21-25(19,20)23-24(16,17)18/h3,6-8,13H,2,4H2,1H3,(H,19,20)(H,11,14,15)(H2,16,17,18)/t6-,7+,8+/m0/s1
DTMP[c]	dTMP	C10H15N2O8P	C10H13N2O8P	-2	Cytosol	C00364	3655	17013	InChI=1S/C10H15N2O8P/c1-5-3-12(10(15)11-9(5)14)8-2-6(13)7(20-8)4-19-21(16,17)18/h3,6-8,13H,2,4H2,1H3,(H,11,14,15)(H2,16,17,18)/t6-,7+,8+/m0/s1
DTTP[e]	dTTP	C10H17N2O14P3	C10H13N2O14P3	-4	Extracellular	C00459	3743	18077	InChI=1S/C10H17N2O14P3/c1-5-3-12(10(15)11-9(5)14)8-2-6(13)7(24-8)4-23-28(19,20)26-29(21,22)25-27(16,17)18/h3,6-8,13H,2,4H2,1H3,(H,19,20)(H,21,22)(H,11,14,15)(H2,16,17,18)/t6-,7+,8+/m0/s1
DTTP[c]	dTTP	C10H17N2O14P3	C10H13N2O14P3	-4	Cytosol	C00459	3743	18077	InChI=1S/C10H17N2O14P3/c1-5-3-12(10(15)11-9(5)14)8-2-6(13)7(24-8)4-23-28(19,20)26-29(21,22)25-27(16,17)18/h3,6-8,13H,2,4H2,1H3,(H,19,20)(H,21,22)(H,11,14,15)(H2,16,17,18)/t6-,7+,8+/m0/s1
DU[c]	2'-deoxyuridine	C9H12N2O5	C9H12N2O5	0	Cytosol	C00526	3809	16450	InChI=1S/C9H12N2O5/c12-4-6-5(13)3-8(16-6)11-2-1-7(14)10-9(11)15/h1-2,5-6,8,12-13H,3-4H2,(H,10,14,15)/t5-,6+,8?/m0/s1
DU[e]	2'-deoxyuridine	C9H12N2O5	C9H12N2O5	0	Extracellular	C00526	3809	16450	InChI=1S/C9H12N2O5/c12-4-6-5(13)3-8(16-6)11-2-1-7(14)10-9(11)15/h1-2,5-6,8,12-13H,3-4H2,(H,10,14,15)/t5-,6+,8?/m0/s1
DUDP[c]	dUDP	C9H14N2O11P2	C9H11N2O11P2	-3	Cytosol	C01346	4551	28850	InChI=1S/C9H14N2O11P2/c12-5-3-8(11-2-1-7(13)10-9(11)14)21-6(5)4-20-24(18,19)22-23(15,16)17/h1-2,5-6,8,12H,3-4H2,(H,18,19)(H,10,13,14)(H2,15,16,17)/t5-,6+,8+/m0/s1
DUMP[c]	dUMP	C9H13N2O8P	C9H11N2O8P	-2	Cytosol	C00365	3656	17622	InChI=1S/C9H13N2O8P/c12-5-3-8(11-2-1-7(13)10-9(11)14)19-6(5)4-18-20(15,16)17/h1-2,5-6,8,12H,3-4H2,(H,10,13,14)(H2,15,16,17)/t5-,6+,8+/m0/s1
DUTP[c]	dUTP	C9H15N2O14P3	C9H11N2O14P3	-4	Cytosol	C00460	3744	17625	InChI=1S/C9H15N2O14P3/c12-5-3-8(11-2-1-7(13)10-9(11)14)23-6(5)4-22-27(18,19)25-28(20,21)24-26(15,16)17/h1-2,5-6,8,12H,3-4H2,(H,18,19)(H,20,21)(H,10,13,14)(H2,15,16,17)/t5-,6+,8+/m0/s1
FOL[c]	Folate	C19H19N7O6	C19H17N7O6	-2	Cytosol	C00504	3787	27470
ERTASCB-D[c]	D-erythro-Ascorbate	C5H6O5	C5H5O5	-1	Cytosol	C06316
ETOH[c]	ethanol	C2H6O	C2H6O	0	Cytosol	C00469	3752	16236	InChI=1S/C2H6O/c1-2-3/h3H,2H2,1H3
ETOH[e]	ethanol	C2H6O	C2H6O	0	Extracellular	C00469	3752	16236	InChI=1S/C2H6O/c1-2-3/h3H,2H2,1H3
ETOH[m]	ethanol	C2H6O	C2H6O	0	Mitochondria	C00469	3752	16236	InChI=1S/C2H6O/c1-2-3/h3H,2H2,1H3
ETHAM[c]	Ethanolamine	C2H7NO	C2H8NO	1	Cytosol	C00189
ETHAM[e]	Ethanolamine	C2H7NO	C2H8NO	1	Extracellular	C00189
F2[c]	iron(2+)	Fe	Fe	2	Cytosol	C14818		29033	InChI=1S/Fe/q+2
F2[e]	iron(2+)	Fe	Fe	2	Extracellular	C14818		29033	InChI=1S/Fe/q+2
F2[m]	iron(2+)	Fe	Fe	2	Mitochondria	C14818		29033	InChI=1S/Fe/q+2
F26P[c]	D-fructose 2,6-bisphosphate	C6H14O12P2	C6H10O12P2	-4	Cytosol	C00665
F6P[c]	D-fructose 6-phosphate	C6H13O9P	C6H11O9P	-2	Cytosol	C00085	3385	15946	InChI=1S/C6H13O9P/c7-1-3(8)5(10)6(11)4(9)2-15-16(12,13)14/h4-7,9-11H,1-2H2,(H2,12,13,14)/t4-,5-,6-/m1S/s1
FAA[c]	fatty acid	CHO2R	CO2R	-1	Cytosol	C00162	3462	35366
FAD[c]	FAD	C27H33N9O15P2	C27H31N9O15P2	-2	Cytosol	C00016	3318	16238	InChI=1S/C27H33N9O15P2/c1-10-3-12-13(4-11(10)2)35(24-18(32-12)25(42)34-27(43)33-24)5-14(37)19(39)15(38)6-48-52(44,45)51-53(46,47)49-7-16-20(40)21(41)26(50-16)36-9-31-17-22(28)29-8-30-23(17)36/h3-4,8-9,14-16,19-21,26,37-41H,5-7H2,1-2H3,(H,44,45)(H,46,47)(H2,28,29,30)(H,34,42,43)/t14-,15+,16+,19-,20+,21+,26+/m0/s1
FAD[m]	FAD	C27H33N9O15P2	C27H31N9O15P2	-2	Mitochondria	C00016	3318	16238	InChI=1S/C27H33N9O15P2/c1-10-3-12-13(4-11(10)2)35(24-18(32-12)25(42)34-27(43)33-24)5-14(37)19(39)15(38)6-48-52(44,45)51-53(46,47)49-7-16-20(40)21(41)26(50-16)36-9-31-17-22(28)29-8-30-23(17)36/h3-4,8-9,14-16,19-21,26,37-41H,5-7H2,1-2H3,(H,44,45)(H,46,47)(H2,28,29,30)(H,34,42,43)/t14-,15+,16+,19-,20+,21+,26+/m0/s1
FADH2[c]	FADH2	C27H35N9O15P2	C27H33N9O15P2	-2	Cytosol	C01352	4556	17877	InChI=1S/C27H35N9O15P2/c1-10-3-12-13(4-11(10)2)35(24-18(32-12)25(42)34-27(43)33-24)5-14(37)19(39)15(38)6-48-52(44,45)51-53(46,47)49-7-16-20(40)21(41)26(50-16)36-9-31-17-22(28)29-8-30-23(17)36/h3-4,8-9,14-16,19-21,26,32,37-41H,5-7H2,1-2H3,(H,44,45)(H,46,47)(H2,28,29,30)(H2,33,34,42,43)/t14-,15+,16+,19-,20+,21+,26+/m0/s1
FADH2[m]	FADH2	C27H35N9O15P2	C27H33N9O15P2	-2	Mitochondria	C01352	4556	17877	InChI=1S/C27H35N9O15P2/c1-10-3-12-13(4-11(10)2)35(24-18(32-12)25(42)34-27(43)33-24)5-14(37)19(39)15(38)6-48-52(44,45)51-53(46,47)49-7-16-20(40)21(41)26(50-16)36-9-31-17-22(28)29-8-30-23(17)36/h3-4,8-9,14-16,19-21,26,32,37-41H,5-7H2,1-2H3,(H,44,45)(H,46,47)(H2,28,29,30)(H2,33,34,42,43)/t14-,15+,16+,19-,20+,21+,26+/m0/s1
FALD[c]	formaldehyde	CH2O	CH2O	0	Cytosol	C00067	3367	16842	InChI=1S/CH2O/c1-2/h1H2
F16P[c]	D-fructose 1,6-bisphosphate	C6H14O12P2	C6H10O12P2	-4	Cytosol	C00354	3647	16905	InChI=1S/C6H14O12P2/c7-3(1-17-19(11,12)13)5(9)6(10)4(8)2-18-20(14,15)16/h3,5-7,9-10H,1-2H2,(H2,11,12,13)(H2,14,15,16)/t3-,5-,6-/m1/s1
FERRICYB5[c]	ferricytochrome b5	R	R	0	Cytosol	C00996	4242	18097
GGDP[c]	Geranylgeranyl diphosphate	C20H36O7P2	C20H33O7P2	-3	Cytosol	C00353	3646	48861	InChI=1S/C20H36O7P2/c1-17(2)9-6-10-18(3)11-7-12-19(4)13-8-14-20(5)15-16-26-29(24,25)27-28(21,22)23/h9,11,13,15H,6-8,10,12,14,16H2,1-5H3,(H,24,25)(H2,21,22,23)/f/h21-22,24H
GGDP[m]	Geranylgeranyl diphosphate	C20H36O7P2	C20H33O7P2	-3	Mitochondria	C00353	3646	48861	InChI=1S/C20H36O7P2/c1-17(2)9-6-10-18(3)11-7-12-19(4)13-8-14-20(5)15-16-26-29(24,25)27-28(21,22)23/h9,11,13,15H,6-8,10,12,14,16H2,1-5H3,(H,24,25)(H2,21,22,23)/f/h21-22,24H
FERROCYB5[c]	Ferrocytochrome b5	R	R	0	Cytosol	C00999	4245
FGA[c]	2-formamido-N(1)-(5-phospho-D-ribosyl)acetamidine	C8H16N3O8P	C8H15N3O8P	-1	Cytosol	C04640	7229	18413	InChI=1S/C8H16N3O8P/c9-5(1-10-3-12)11-8-7(14)6(13)4(19-8)2-18-20(15,16)17/h3-4,6-8,13-14H,1-2H2,(H2,9,11)(H,10,12)(H2,15,16,17)/t4-,6-,7-,8?/m1S/s1
FGAR[c]	5'-Phosphoribosyl-N-formylglycinamide	C8H15N2O9P	C8H13N2O9P	-2	Cytosol	C04376	7017	18272	InChI=1S/C8H15N2O9P/c11-3-9-1-5(12)10-8-7(14)6(13)4(19-8)2-18-20(15,16)17/h3-4,6-8,13-14H,1-2H2,(H,9,11)(H,10,12)(H2,15,16,17)/t4-,6-,7-,8?/m1S/s1S/f/h9-10,15-16H
FGT[c]	S-formylglutathione	C11H17N3O7S	C11H16N3O7S	-1	Cytosol	C01031	4274	16225	InChI=1S/C11H17N3O7S/c12-6(11(20)21)1-2-8(16)14-7(4-22-5-15)10(19)13-3-9(17)18/h5-7H,1-4,12H2,(H,13,19)(H,14,16)(H,17,18)(H,20,21)/t6-,7-/m0/s1S/f/h13-14,17,20H
FMETTRNAM[m]	fMet-tRNA(fMet)	C21H30N6O12PSR	C21H30N6O12PSR	0	Mitochondria	C03294
FMETTRNAM[c]	fMet-tRNA(fMet)	C21H30N6O12PSR	C21H30N6O12PSR	0	Cytosol	C03294
FMNH2[c]	Reduced FMN	C17H23N4O9P	C17H21N4O9P	-2	Cytosol	C01847
FMN[c]	FMN	C17H21N4O9P	C17H19N4O9P	-2	Cytosol	C00061	3361	17621	InChI=1S/C17H21N4O9P/c1-7-3-9-10(4-8(7)2)21(15-13(18-9)16(25)20-17(26)19-15)5-11(22)14(24)12(23)6-30-31(27,28)29/h3-4,11-12,14,22-24H,5-6H2,1-2H3,(H,20,25,26)(H2,27,28,29)/t11-,12+,14-/m0/s1
FMN[e]	FMN	C17H21N4O9P	C17H19N4O9P	-2	Extracellular	C00061	3361	17621	InChI=1S/C17H21N4O9P/c1-7-3-9-10(4-8(7)2)21(15-13(18-9)16(25)20-17(26)19-15)5-11(22)14(24)12(23)6-30-31(27,28)29/h3-4,11-12,14,22-24H,5-6H2,1-2H3,(H,20,25,26)(H2,27,28,29)/t11-,12+,14-/m0/s1
FMN[m]	FMN	C17H21N4O9P	C17H19N4O9P	-2	Mitochondria	C00061	3361	17621	InChI=1S/C17H21N4O9P/c1-7-3-9-10(4-8(7)2)21(15-13(18-9)16(25)20-17(26)19-15)5-11(22)14(24)12(23)6-30-31(27,28)29/h3-4,11-12,14,22-24H,5-6H2,1-2H3,(H,20,25,26)(H2,27,28,29)/t11-,12+,14-/m0/s1
FOR[e]	formic acid	CH2O2	CH1O2	-1	Extracellular	C00058	3358	30751	InChI=1S/CH2O2/c2-1-3/h1H,(H,2,3)/p-1
FOR[c]	formic acid	CH2O2	CH1O2	-1	Cytosol	C00058	3358	30751	InChI=1S/CH2O2/c2-1-3/h1H,(H,2,3)/p-1
FOR[m]	formic acid	CH2O2	CH1O2	-1	Mitochondria	C00058	3358	30751	InChI=1S/CH2O2/c2-1-3/h1H,(H,2,3)/p-1
FPP[c]	2 trans,trans-Farnesyl diphosphate	C15H28O7P2	C15H25O7P2	-3	Cytosol	C00448	3736	17407	InChI=1S/C15H28O7P2/c1-13(2)7-5-8-14(3)9-6-10-15(4)11-12-21-24(19,20)22-23(16,17)18/h7,9,11H,5-6,8,10,12H2,1-4H3,(H,19,20)(H2,16,17,18)/b14-9+,15-11+
FPP[m]	2 trans,trans-Farnesyl diphosphate	C15H28O7P2	C15H25O7P2	-3	Mitochondria	C00448	3736	17407	InChI=1S/C15H28O7P2/c1-13(2)7-5-8-14(3)9-6-10-15(4)11-12-21-24(19,20)22-23(16,17)18/h7,9,11H,5-6,8,10,12H2,1-4H3,(H,19,20)(H2,16,17,18)/b14-9+,15-11+
FRI[m]	Ferricytochrome c	C42H51FeN8O6S2	C42H52FeN8O6S2	1	Mitochondria	C00125	3425	15991
FRO[m]	Ferrocytochrome c	C42H52FeN8O6S2	C42H53FeN8O6S2	1	Mitochondria	C00126		16928
FRU[c]	D-fructose	C6H12O6	C6H12O6	0	Cytosol	C00095	3395	15824	InChI=1/C6H12O6/c7-1-3-4(9)5(10)6(11,2-8)12-3/h3-5,7-11H,1-2H2/t3-,4-,5+,6?/m1/s1
FRU[e]	D-fructose	C6H12O6	C6H12O6	0	Extracellular	C00095	3395	15824	InChI=1/C6H12O6/c7-1-3-4(9)5(10)6(11,2-8)12-3/h3-5,7-11H,1-2H2/t3-,4-,5+,6?/m1/s1
FST[c]	fecosterol	C28H46O	C28H46O	0	Cytosol	C04525	7136		InChI=1S/C28H46O/c1-18(2)19(3)7-8-20(4)24-11-12-25-23-10-9-21-17-22(29)13-15-27(21,5)26(23)14-16-28(24,25)6/h18,20-22,24-25,29H,3,7-17H2,1-2,4-6H3/t20-,21+,22+,24-,25+,27+,28-/m1S/s1
FST[e]	fecosterol	C28H46O	C28H46O	0	Extracellular	C04525	7136		InChI=1S/C28H46O/c1-18(2)19(3)7-8-20(4)24-11-12-25-23-10-9-21-17-22(29)13-15-27(21,5)26(23)14-16-28(24,25)6/h18,20-22,24-25,29H,3,7-17H2,1-2,4-6H3/t20-,21+,22+,24-,25+,27+,28-/m1S/s1
FTHF[c]	10-formyltetrahydrofolic acid	C20H23N7O7	C20H21N7O7	-2	Cytosol	C00234	3533	15637	InChI=1S/C20H23N7O7/c21-20-25-16-15(18(32)26-20)23-11(7-22-16)8-27(9-28)12-3-1-10(2-4-12)17(31)24-13(19(33)34)5-6-14(29)30/h1-4,9,11,13,23H,5-8H2,(H,24,31)(H,29,30)(H,33,34)(H4,21,22,25,26,32)/t11-,13+/m1S/s1
FTHF[m]	10-formyltetrahydrofolic acid	C20H23N7O7	C20H21N7O7	-2	Mitochondria	C00234	3533	15637	InChI=1S/C20H23N7O7/c21-20-25-16-15(18(32)26-20)23-11(7-22-16)8-27(9-28)12-3-1-10(2-4-12)17(31)24-13(19(33)34)5-6-14(29)30/h1-4,9,11,13,23H,5-8H2,(H,24,31)(H,29,30)(H,33,34)(H4,21,22,25,26,32)/t11-,13+/m1S/s1
FUM[e]	fumaric acid	C4H4O4	C4H2O4	-2	Extracellular	C00122	3422	18012	InChI=1S/C4H4O4/c5-3(6)1-2-4(7)8/h1-2H,(H,5,6)(H,7,8)/b2-1+
FUM[c]	fumaric acid	C4H4O4	C4H2O4	-2	Cytosol	C00122	3422	18012	InChI=1S/C4H4O4/c5-3(6)1-2-4(7)8/h1-2H,(H,5,6)(H,7,8)/b2-1+
FUM[m]	fumaric acid	C4H4O4	C4H2O4	-2	Mitochondria	C00122	3422	18012	InChI=1S/C4H4O4/c5-3(6)1-2-4(7)8/h1-2H,(H,5,6)(H,7,8)/b2-1+
G[c]	D-Glycerate	C3H6O4	C3H5O4	-1	Cytosol	C00258	3557	32398	InChI=1/C3H6O4/c4-1-2(5)3(6)7/h2,4-5H,1H2,(H,6,7)/p-1/t2-/m1/s1/fC3H5O4/q-1
G1P[c]	D-glucopyranose 1-phosphate	C6H13O9P	C6H11O9P	-2	Cytosol	C00103	3403	16077	InChI=1S/C6H13O9P/c7-1-2-3(8)4(9)5(10)6(14-2)15-16(11,12)13/h2-10H,1H2,(H2,11,12,13)/t2-,3-,4+,5-,6?/m1S/s1
G3P[c]	glyceraldehyde 3-phosphate	C3H7O6P	C3H5O6P	-2	Cytosol	C00661		17138	InChI=1S/C3H7O6P/c4-1-3(5)2-9-10(6,7)8/h1,3,5H,2H2,(H2,6,7,8)
G3PI[c]	sn-Glycero-3-phospho-1-inositol	C9H19O11P	C9H18O11P	1	Cytosol	C01225
G3PI[e]	sn-Glycero-3-phospho-1-inositol	C9H19O11P	C9H18O11P	1	Extracellular	C01225
G6P[c]	alpha-D-glucose 6-phosphate	C6H13O9P	C6H11O9P	-2	Cytosol	C00668
G6P-B[c]	Butanal	C4H8O	C4H8O	0	Cytosol	C01412	4600	15743	InChI=1S/C4H8O/c1-2-3-4-5/h4H,2-3H2,1H3
GA6P[c]	alpha-D-glucosamine 6-phosphate	C6H14NO8P	C6H13NO8P	-1	Cytosol	C00352	3645	15873	InChI=1S/C6H14NO8P/c7-3-5(9)4(8)2(15-6(3)10)1-14-16(11,12)13/h2-6,8-10H,1,7H2,(H2,11,12,13)/t2-,3-,4-,5-,6+/m1S/s1
GABA[c]	gamma-aminobutyric acid	C4H9NO2	C4H9NO2	0	Cytosol	C00334	3628	16865	InChI=1S/C4H9NO2/c5-3-1-2-4(6)7/h1-3,5H2,(H,6,7)/f/h6H
GABA[e]	gamma-aminobutyric acid	C4H9NO2	C4H9NO2	0	Extracellular	C00334	3628	16865	InChI=1S/C4H9NO2/c5-3-1-2-4(6)7/h1-3,5H2,(H,6,7)/f/h6H
GABA[m]	gamma-aminobutyric acid	C4H9NO2	C4H9NO2	0	Mitochondria	C00334	3628	16865	InChI=1S/C4H9NO2/c5-3-1-2-4(6)7/h1-3,5H2,(H,6,7)/f/h6H
GALOL[c]	galactitol	C6H14O6	C6H14O6	0	Cytosol	C01697
GALOL[e]	galactitol	C6H14O6	C6H14O6	0	Extracellular	C01697
GAR[c]	5'-Phosphoribosylglycinamide	C7H15N2O8P	C7H14N2O8P	-1	Cytosol	C03838	6578	18349	InChI=1S/C7H15N2O8P/c8-1-4(10)9-7-6(12)5(11)3(17-7)2-16-18(13,14)15/h3,5-7,11-12H,1-2,8H2,(H,9,10)(H2,13,14,15)/t3-,5-,6-,7?/m1S/s1S/f/h9,13-14H
GDP[v]	GDP	C10H15N5O11P2	C10H12N5O11P2	-3	Vacuole	C00035	3337	17552	InChI=1S/C10H15N5O11P2/c11-10-13-7-4(8(18)14-10)12-2-15(7)9-6(17)5(16)3(25-9)1-24-28(22,23)26-27(19,20)21S/h2-3,5-6,9,16-17H,1H2,(H,22,23)(H2,19,20,21)(H3,11,13,14,18)/t3-,5-,6-,9-/m1S/s1
GDP[g]	GDP	C10H15N5O11P2	C10H12N5O11P2	-3	Golgi	C00035	3337	17552	InChI=1S/C10H15N5O11P2/c11-10-13-7-4(8(18)14-10)12-2-15(7)9-6(17)5(16)3(25-9)1-24-28(22,23)26-27(19,20)21S/h2-3,5-6,9,16-17H,1H2,(H,22,23)(H2,19,20,21)(H3,11,13,14,18)/t3-,5-,6-,9-/m1S/s1
GDP[c]	GDP	C10H15N5O11P2	C10H12N5O11P2	-3	Cytosol	C00035	3337	17552	InChI=1S/C10H15N5O11P2/c11-10-13-7-4(8(18)14-10)12-2-15(7)9-6(17)5(16)3(25-9)1-24-28(22,23)26-27(19,20)21S/h2-3,5-6,9,16-17H,1H2,(H,22,23)(H2,19,20,21)(H3,11,13,14,18)/t3-,5-,6-,9-/m1S/s1
GDP[m]	GDP	C10H15N5O11P2	C10H12N5O11P2	-3	Mitochondria	C00035	3337	17552	InChI=1S/C10H15N5O11P2/c11-10-13-7-4(8(18)14-10)12-2-15(7)9-6(17)5(16)3(25-9)1-24-28(22,23)26-27(19,20)21S/h2-3,5-6,9,16-17H,1H2,(H,22,23)(H2,19,20,21)(H3,11,13,14,18)/t3-,5-,6-,9-/m1S/s1
MIP2C[c]	Inositol-mannose-P-inositol-P-ceramide	C46H80N6O33P3R3	C57H97N6O46P4R5	0	Cytosol
IPC[c]	Inosito_phosphorylceramide	C30H55NO17PR3	C30H57NO17PR3	2	Cytosol
MIPC[c]	Mannose-inositol-P-ceramide	C46H80N6O33P3R3	C46H80N6O33P3R3	0	Cytosol
GDPMAN[g]	GDP-alpha-D-mannose	C16H25N5O16P2	C16H23N5O16P2	-2	Golgi	C00096	3396	15820	InChI=1S/C16H25N5O16P2/c17-16-19-12-6(13(28)20-16)18-3-21(12)14-10(26)8(24)5(34-14)2-33-38(29,30)37-39(31,32)36-15-11(27)9(25)7(23)4(1-22)35-15/h3-5,7-11,14-15,22-27H,1-2H2,(H,29,30)(H,31,32)(H3,17,19,20,28)/t4-,5-,7-,8-,9+,10-,11+,14-,15-/m1S/s1
GDPMAN[c]	GDP-alpha-D-mannose	C16H25N5O16P2	C16H23N5O16P2	-2	Cytosol	C00096	3396	15820	InChI=1S/C16H25N5O16P2/c17-16-19-12-6(13(28)20-16)18-3-21(12)14-10(26)8(24)5(34-14)2-33-38(29,30)37-39(31,32)36-15-11(27)9(25)7(23)4(1-22)35-15/h3-5,7-11,14-15,22-27H,1-2H2,(H,29,30)(H,31,32)(H3,17,19,20,28)/t4-,5-,7-,8-,9+,10-,11+,14-,15-/m1S/s1
GL3P[c]	sn-glycerol 3-phosphate	C3H9O6P	C3H7O6P	-2	Cytosol	C00093	3393	15978	InChI=1S/C3H9O6P/c4-1-3(5)2-9-10(6,7)8/h3-5H,1-2H2,(H2,6,7,8)/t3-/m1S/s1
GL3P[m]	sn-glycerol 3-phosphate	C3H9O6P	C3H7O6P	-2	Mitochondria	C00093	3393	15978	InChI=1S/C3H9O6P/c4-1-3(5)2-9-10(6,7)8/h3-5H,1-2H2,(H2,6,7,8)/t3-/m1S/s1
GLAC[c]	D-galactose	C6H12O6	C6H12O6	0	Cytosol	C00124	3424	4139	InChI=1/C6H12O6/c7-1-2-3(8)4(9)5(10)6(11)12-2/h2-11H,1H2/t2-,3+,4+,5-,6+/m1/s1
GLAC[e]	D-galactose	C6H12O6	C6H12O6	0	Extracellular	C00124	3424	4139	InChI=1/C6H12O6/c7-1-2-3(8)4(9)5(10)6(11)12-2/h2-11H,1H2/t2-,3+,4+,5-,6+/m1/s1
GLAL[c]	glycolaldehyde	C2H4O2	C2H4O2	0	Cytosol	C00266
GLAL[e]	glycolaldehyde	C2H4O2	C2H4O2	0	Extracellular	C00266
GLAL[m]	glycolaldehyde	C2H4O2	C2H4O2	0	Mitochondria	C00266
GLC[e]	alpha-D-Glucose	C6H12O6	C6H12O6	0	Extracellular	C00267	3565	17925	InChI=1S/C6H12O6/c7-1-2-3(8)4(9)5(10)6(11)12-2/h2-11H,1H2/t2-,3-,4+,5-,6+/m1S/s1
GLCN[c]	D-glucosamine	C6H13NO5	C6H13NO5	0	Cytosol	C00329	3623	47977
T3P1[c]	D-glyceraldehyde 3-phosphate	C3H7O6P	C3H5O6P	-2	Cytosol	C00118	3418	29052	InChI=1S/C3H7O6P/c4-1-3(5)2-9-10(6,7)8/h1,3,5H,2H2,(H2,6,7,8)/t3-/m0/s1
GLCNT[e]	D-gluconic acid	C6H12O7	C6H11O7	-1	Extracellular	C00257	3556	33198	InChI=1S/C6H12O7/c7-1-2(8)3(9)4(10)5(11)6(12)13/h2-5,7-11H,1H2,(H,12,13)/t2-,3-,4+,5-/m1S/s1
GLCNT[c]	D-gluconic acid	C6H12O7	C6H11O7	-1	Cytosol	C00257	3556	33198	InChI=1S/C6H12O7/c7-1-2(8)3(9)4(10)5(11)6(12)13/h2-5,7-11H,1H2,(H,12,13)/t2-,3-,4+,5-/m1S/s1
GLN[c]	L-glutamine	C5H10N2O3	C5H10N2O3	0	Cytosol	C00064	3364	18050	InChI=1S/C5H10N2O3/c6-3(5(9)10)1-2-4(7)8/h3H,1-2,6H2,(H2,7,8)(H,9,10)/t3-/m0/s1
GLN[v]	L-glutamine	C5H10N2O3	C5H10N2O3	0	Vacuole	C00064	3364	18050	InChI=1S/C5H10N2O3/c6-3(5(9)10)1-2-4(7)8/h3H,1-2,6H2,(H2,7,8)(H,9,10)/t3-/m0/s1
GLN[e]	L-glutamine	C5H10N2O3	C5H10N2O3	0	Extracellular	C00064	3364	18050	InChI=1S/C5H10N2O3/c6-3(5(9)10)1-2-4(7)8/h3H,1-2,6H2,(H2,7,8)(H,9,10)/t3-/m0/s1
GLP[c]	glycylpeptide	C2H5NO2	C2H5NO2	0	Cytosol	C02038
GLTCOA[m]	glutaryl-CoA	C26H42N7O19P3S	C26H37N7O19P3S	-5	Mitochondria	C00527	3810	15524	InChI=1S/C26H42N7O19P3S/c1-26(2,21(39)24(40)29-7-6-15(34)28-8-9-56-17(37)5-3-4-16(35)36)11-49-55(46,47)52-54(44,45)48-10-14-20(51-53(41,42)43)19(38)25(50-14)33-13-32-18-22(27)30-12-31-23(18)33/h12-14,19-21,25,38-39H,3-11H2,1-2H3,(H,28,34)(H,29,40)(H,35,36)(H,44,45)(H,46,47)(H2,27,30,31)(H2,41,42,43)/t14-,19-,20-,21+,25-/m1S/s1
GLU[c]	L-glutamic acid	C5H9NO4	C5H8NO4	-1	Cytosol	C00025		29988	InChI=1S/C5H9NO4/c6-3(5(9)10)1-2-4(7)8/h3H,1-2,6H2,(H,7,8)(H,9,10)/t3-/m0/s1
GLU[e]	L-glutamic acid	C5H9NO4	C5H8NO4	-1	Extracellular	C00025		29988	InChI=1S/C5H9NO4/c6-3(5(9)10)1-2-4(7)8/h3H,1-2,6H2,(H,7,8)(H,9,10)/t3-/m0/s1
GLU[v]	L-glutamic acid	C5H9NO4	C5H8NO4	-1	Vacuole	C00025		29988	InChI=1S/C5H9NO4/c6-3(5(9)10)1-2-4(7)8/h3H,1-2,6H2,(H,7,8)(H,9,10)/t3-/m0/s1
GLU[m]	L-glutamic acid	C5H9NO4	C5H8NO4	-1	Mitochondria	C00025		29988	InChI=1S/C5H9NO4/c6-3(5(9)10)1-2-4(7)8/h3H,1-2,6H2,(H,7,8)(H,9,10)/t3-/m0/s1
GLU[x]	L-glutamic acid	C5H9NO4	C5H8NO4	-1	Peroxisome	C00025		29988	InChI=1S/C5H9NO4/c6-3(5(9)10)1-2-4(7)8/h3H,1-2,6H2,(H,7,8)(H,9,10)/t3-/m0/s1
GLU5P[c]	L-gamma-glutamyl phosphate	C5H10NO7P	C5H8NO7P	-2	Cytosol	C03287	6144	17798	InChI=1S/C5H10NO7P/c6-3(5(8)9)1-2-4(7)13-14(10,11)12/h3H,1-2,6H2,(H,8,9)(H2,10,11,12)/t3-/m0/s1S/f/h8,10-11H
GLUGABUA[c]	gamma-Glutamyl-GABA	C9H16N2O5	C9H15N2O5	-1	Cytosol	C15767
GLUGABUA[e]	gamma-Glutamyl-GABA	C9H16N2O5	C9H15N2O5	-1	Extracellular	C15767
GLUGABUA[m]	gamma-Glutamyl-GABA	C9H16N2O5	C9H15N2O5	-1	Mitochondria	C15767
GLUGSAL[c]	L-glutamic 5-semialdehyde	C5H9NO3	C5H9NO3	0	Cytosol	C01165	4392	17232	InChI=1S/C5H9NO3/c6-4(5(8)9)2-1-3-7/h3-4H,1-2,6H2,(H,8,9)/t4-/m0/s1S/f/h8H
GLUGSAL[m]	L-glutamic 5-semialdehyde	C5H9NO3	C5H9NO3	0	Mitochondria	C01165	4392	17232	InChI=1S/C5H9NO3/c6-4(5(8)9)2-1-3-7/h3-4H,1-2,6H2,(H,8,9)/t4-/m0/s1S/f/h8H
GLUTRNA[c]	Glu-tRNA(Glu)	C5H7NO3R	C5H7NO3R	0	Cytosol	C02987	5896	29157
GLUTRNA[m]	Glu-tRNA(Glu)	C5H7NO3R	C5H7NO3R	0	Mitochondria	C02987	5896	29157
GLUTSL[c]	Glutathioselenol	C10H17N3O6SSe	C10H17N3O6SSe	0	Cytosol	C18871
GLX[c]	glyoxylate	C2H2O3	C2H1O3	-1	Cytosol	C00048	3350	16891	InChI=1S/C2H2O3/c3-1-2(4)5/h1H,(H,4,5)
GLX[e]	glyoxylate	C2H2O3	C2H1O3	-1	Extracellular	C00048	3350	16891	InChI=1S/C2H2O3/c3-1-2(4)5/h1H,(H,4,5)
GLX[x]	glyoxylate	C2H2O3	C2H1O3	-1	Peroxisome	C00048	3350	16891	InChI=1S/C2H2O3/c3-1-2(4)5/h1H,(H,4,5)
GLY[c]	glycine	C2H5NO2	C2H5NO2	0	Cytosol	C00037	3339	15428	InChI=1S/C2H5NO2/c3-1-2(4)5/h1,3H2,(H,4,5)
GLY[e]	glycine	C2H5NO2	C2H5NO2	0	Extracellular	C00037	3339	15428	InChI=1S/C2H5NO2/c3-1-2(4)5/h1,3H2,(H,4,5)
GLY[m]	glycine	C2H5NO2	C2H5NO2	0	Mitochondria	C00037	3339	15428	InChI=1S/C2H5NO2/c3-1-2(4)5/h1,3H2,(H,4,5)
GLYAL[c]	D-glyceraldehyde	C3H6O3	C3H6O3	0	Cytosol	C00577	3856	17378	InChI=1S/C3H6O3/c4-1-3(6)2-5/h1,3,5-6H,2H2/t3-/m0/s1
GLYALD[c]	2'-Deoxyinosine 5'-diphosphate	C10H14N4O10P2	C10H11N4O10P2	-3	Cytosol	C01344	4549	28823	InChI=1/C10H14N4O10P2/c15-5-1-7(14-4-13-8-9(14)11-3-12-10(8)16)23-6(5)2-22-26(20,21)24-25(17,18)19/h3-7,15H,1-2H2,(H,20,21)(H,11,12,16)(H2,17,18,19)/t5-,6+,7+/m0/s1/f/h12,17-18,20H
GLYCOGEN[v]	glycogen	C6H10O5	C6H10O5	0	Vacuole	C00182
GLYCOGEN[c]	glycogen	C6H10O5	C6H10O5	0	Cytosol	C00182
GLYCROCHO[c]	sn-glycero-3-Phosphocholine	C8H21NO6P	C8H21NO6P	0	Cytosol	C00670	3939	16870	InChI=1/C8H20NO6P/c1-9(2,3)4-5-14-16(12,13)15-7-8(11)6-10/h8,10-11H,4-7H2,1-3H3/p+1/t8-/m1/s1/fC8H21NO6P/h12H/q+1
GLYCROCHO[e]	sn-glycero-3-Phosphocholine	C8H21NO6P	C8H21NO6P	0	Extracellular	C00670	3939	16870	InChI=1/C8H20NO6P/c1-9(2,3)4-5-14-16(12,13)15-7-8(11)6-10/h8,10-11H,4-7H2,1-3H3/p+1/t8-/m1/s1/fC8H21NO6P/h12H/q+1
GLYCROP[c]	sn-glycero-3-Phosphoethanolamine	C5H14NO6P	C5H14NO6P	0	Cytosol	C01233	4454	16929	InChI=1/C5H14NO6P/c6-1-2-11-13(9,10)12-4-5(8)3-7/h5,7-8H,1-4,6H2,(H,9,10)/t5-/m0/s1/f/h9H
GLYN[c]	glycerone	C3H6O3	C3H6O3	0	Cytosol	C00184	3484	16016	InChI=1S/C3H6O3/c4-1-3(6)2-5/h4-5H,1-2H2
GN[c]	guanine	C5H5N5O	C5H5N5O	0	Cytosol	C00242	3541	16235	InChI=1S/C5H5N5O/c6-5-9-3-2(4(11)10-5)7-1-8-3/h1H,(H4,6,7,8,9,10,11)
GN[e]	guanine	C5H5N5O	C5H5N5O	0	Extracellular	C00242	3541	16235	InChI=1S/C5H5N5O/c6-5-9-3-2(4(11)10-5)7-1-8-3/h1H,(H4,6,7,8,9,10,11)
GN[m]	guanine	C5H5N5O	C5H5N5O	0	Mitochondria	C00242	3541	16235	InChI=1S/C5H5N5O/c6-5-9-3-2(4(11)10-5)7-1-8-3/h1H,(H4,6,7,8,9,10,11)
GL[c]	glycerol	C3H8O3	C3H8O3	0	Cytosol	C00116	3416	17754	InChI=1S/C3H8O3/c4-1-3(6)2-5/h3-6H,1-2H2
GL[e]	glycerol	C3H8O3	C3H8O3	0	Extracellular	C00116	3416	17754	InChI=1S/C3H8O3/c4-1-3(6)2-5/h3-6H,1-2H2
GMP[g]	GMP	C10H14N5O8P	C10H12N5O8P	-2	Golgi	C00144	3444	17345	InChI=1S/C10H14N5O8P/c11-10-13-7-4(8(18)14-10)12-2-15(7)9-6(17)5(16)3(23-9)1-22-24(19,20)21S/h2-3,5-6,9,16-17H,1H2,(H2,19,20,21)(H3,11,13,14,18)/t3-,5-,6-,9-/m1S/s1
GMP[v]	GMP	C10H14N5O8P	C10H12N5O8P	-2	Vacuole	C00144	3444	17345	InChI=1S/C10H14N5O8P/c11-10-13-7-4(8(18)14-10)12-2-15(7)9-6(17)5(16)3(23-9)1-22-24(19,20)21S/h2-3,5-6,9,16-17H,1H2,(H2,19,20,21)(H3,11,13,14,18)/t3-,5-,6-,9-/m1S/s1
GMP[c]	GMP	C10H14N5O8P	C10H12N5O8P	-2	Cytosol	C00144	3444	17345	InChI=1S/C10H14N5O8P/c11-10-13-7-4(8(18)14-10)12-2-15(7)9-6(17)5(16)3(23-9)1-22-24(19,20)21S/h2-3,5-6,9,16-17H,1H2,(H2,19,20,21)(H3,11,13,14,18)/t3-,5-,6-,9-/m1S/s1
GPP[c]	geranyl diphosphate	C10H20O7P2	C10H17O7P2	-3	Cytosol	C00341	3634	17211	InChI=1S/C10H20O7P2/c1-9(2)5-4-6-10(3)7-8-16-19(14,15)17-18(11,12)13/h5,7H,4,6,8H2,1-3H3,(H,14,15)(H2,11,12,13)/b10-7+
GSN[e]	guanosine	C10H13N5O5	C10H13N5O5	0	Extracellular	C00387	3677	16750	InChI=1S/C10H13N5O5/c11-10-13-7-4(8(19)14-10)12-2-15(7)9-6(18)5(17)3(1-16)20-9/h2-3,5-6,9,16-18H,1H2,(H3,11,13,14,19)/t3-,5-,6-,9-/m1S/s1
GSN[c]	guanosine	C10H13N5O5	C10H13N5O5	0	Cytosol	C00387	3677	16750	InChI=1S/C10H13N5O5/c11-10-13-7-4(8(19)14-10)12-2-15(7)9-6(18)5(17)3(1-16)20-9/h2-3,5-6,9,16-18H,1H2,(H3,11,13,14,19)/t3-,5-,6-,9-/m1S/s1
GSN[m]	guanosine	C10H13N5O5	C10H13N5O5	0	Mitochondria	C00387	3677	16750	InChI=1S/C10H13N5O5/c11-10-13-7-4(8(19)14-10)12-2-15(7)9-6(18)5(17)3(1-16)20-9/h2-3,5-6,9,16-18H,1H2,(H3,11,13,14,19)/t3-,5-,6-,9-/m1S/s1
GTP[c]	GTP	C10H16N5O14P3	C10H12N5O14P3	-4	Cytosol	C00044	3346	15996	InChI=1S/C10H16N5O14P3/c11-10-13-7-4(8(18)14-10)12-2-15(7)9-6(17)5(16)3(27-9)1-26-31(22,23)29-32(24,25)28-30(19,20)21S/h2-3,5-6,9,16-17H,1H2,(H,22,23)(H,24,25)(H2,19,20,21)(H3,11,13,14,18)/t3-,5-,6-,9-/m1S/s1
GTP[m]	GTP	C10H16N5O14P3	C10H12N5O14P3	-4	Mitochondria	C00044	3346	15996	InChI=1S/C10H16N5O14P3/c11-10-13-7-4(8(18)14-10)12-2-15(7)9-6(17)5(16)3(27-9)1-26-31(22,23)29-32(24,25)28-30(19,20)21S/h2-3,5-6,9,16-17H,1H2,(H,22,23)(H,24,25)(H2,19,20,21)(H3,11,13,14,18)/t3-,5-,6-,9-/m1S/s1
H[v]	hydrogen	H	H	1	Vacuole	C00080	3380	15378	InChI=1S/H2/h1H
H[g]	hydrogen	H	H	1	Golgi	C00080	3380	15378	InChI=1S/H2/h1H
H[c]	hydrogen	H	H	1	Cytosol	C00080	3380	15378	InChI=1S/H2/h1H
H[e]	hydrogen	H	H	1	Extracellular	C00080	3380	15378	InChI=1S/H2/h1H
H[m]	hydrogen	H	H	1	Mitochondria	C00080	3380	15378	InChI=1S/H2/h1H
H[x]	hydrogen	H	H	1	Peroxisome	C00080	3380	15378	InChI=1S/H2/h1H
H2CO3[c]	Carbonic acid	H2CO3	HCO3	-1	Cytosol	C01353	4557	28976
H2O[v]	H2O	H2O	H2O	0	Vacuole	C00001	3303	15377	InChI=1S/H2O/h1H2
H2O[g]	H2O	H2O	H2O	0	Golgi	C00001	3303	15377	InChI=1S/H2O/h1H2
H2O[c]	H2O	H2O	H2O	0	Cytosol	C00001	3303	15377	InChI=1S/H2O/h1H2
H2O[e]	H2O	H2O	H2O	0	Extracellular	C00001	3303	15377	InChI=1S/H2O/h1H2
H2O[m]	H2O	H2O	H2O	0	Mitochondria	C00001	3303	15377	InChI=1S/H2O/h1H2
H2O[x]	H2O	H2O	H2O	0	Peroxisome	C00001	3303	15377	InChI=1S/H2O/h1H2
H2O2[c]	hydrogen peroxide	H2O2	H2O2	0	Cytosol	C00027	3329	16240	InChI=1S/H2O2/c1-2/h1-2H
H2O2[m]	hydrogen peroxide	H2O2	H2O2	0	Mitochondria	C00027	3329	16240	InChI=1S/H2O2/c1-2/h1-2H
H2O2[x]	hydrogen peroxide	H2O2	H2O2	0	Peroxisome	C00027	3329	16240	InChI=1S/H2O2/c1-2/h1-2H
H2S[c]	hydrogen sulfide	H2S	H2S	0	Cytosol	C00283		16136	InChI=1S/H2S/h1H2
H2SO3[c]	sulfurous acid	H2SO3	O3S	-2	Cytosol	C00094	3394	48854	InChI=1S/H2O3S/c1-4(2)3/h(H2,1,2,3)
H3COA[c]	(S)-3-hydroxy-3-methylglutaryl-CoA	C27H44N7O20P3S	C27H39N7O20P3S	-5	Cytosol	C00356	3649	15467	InChI=1S/C27H44N7O20P3S/c1-26(2,21(40)24(41)30-5-4-15(35)29-6-7-58-17(38)9-27(3,42)8-16(36)37)11-51-57(48,49)54-56(46,47)50-10-14-20(53-55(43,44)45)19(39)25(52-14)34-13-33-18-22(28)31-12-32-23(18)34/h12-14,19-21,25,39-40,42H,4-11H2,1-3H3,(H,29,35)(H,30,41)(H,36,37)(H,46,47)(H,48,49)(H2,28,31,32)(H2,43,44,45)/t14-,19-,20-,21+,25-,27+/m1S/s1S/f/h29-30,36,43-44,46,48H,28H2
H3COA[m]	(S)-3-hydroxy-3-methylglutaryl-CoA	C27H44N7O20P3S	C27H39N7O20P3S	-5	Mitochondria	C00356	3649	15467	InChI=1S/C27H44N7O20P3S/c1-26(2,21(40)24(41)30-5-4-15(35)29-6-7-58-17(38)9-27(3,42)8-16(36)37)11-51-57(48,49)54-56(46,47)50-10-14-20(53-55(43,44)45)19(39)25(52-14)34-13-33-18-22(28)31-12-32-23(18)34/h12-14,19-21,25,39-40,42H,4-11H2,1-3H3,(H,29,35)(H,30,41)(H,36,37)(H,46,47)(H,48,49)(H2,28,31,32)(H2,43,44,45)/t14-,19-,20-,21+,25-,27+/m1S/s1S/f/h29-30,36,43-44,46,48H,28H2
HA[m]	Heme A	C49H56FeN4O6	C49H54FeN4O6	-2	Mitochondria	C15670
HACN[m]	but-1-ene-1,2,4-tricarboxylic acid	C7H8O6	C7H5O6	-3	Mitochondria	C04002	6715	17516	InChI=1S/C7H8O6/c8-5(9)2-1-4(7(12)13)3-6(10)11S/h3H,1-2H2,(H,8,9)(H,10,11)(H,12,13)/b4-3-/f/h8,10,12H
HCIT[c]	2-Hydroxybutane-1,2,4-tricarboxylate	C7H10O7	C7H7O7	-3	Cytosol	C01251	4471	17852	InChI=1S/C7H10O7/c8-4(9)1-2-7(14,6(12)13)3-5(10)11S/h14H,1-3H2,(H,8,9)(H,10,11)(H,12,13)
HCIT[m]	2-Hydroxybutane-1,2,4-tricarboxylate	C7H10O7	C7H7O7	-3	Mitochondria	C01251	4471	17852	InChI=1S/C7H10O7/c8-4(9)1-2-7(14,6(12)13)3-5(10)11S/h14H,1-3H2,(H,8,9)(H,10,11)(H,12,13)
HCO3[m]	hydrogencarbonate	CHO3	CHO3	-1	Mitochondria	C00288	3583	17544	InChI=1S/CH2O3/c2-1(3)4/h(H2,2,3,4)/p-1
HCO3[c]	hydrogencarbonate	CHO3	CHO3	-1	Cytosol	C00288	3583	17544	InChI=1S/CH2O3/c2-1(3)4/h(H2,2,3,4)/p-1
HCYS[x]	L-homocysteine	C4H9NO2S	C4H9NO2S	0	Peroxisome	C00155	3455	17588	InChI=1S/C4H9NO2S/c5-3(1-2-8)4(6)7/h3,8H,1-2,5H2,(H,6,7)/t3-/m0/s1
HCYS[c]	L-homocysteine	C4H9NO2S	C4H9NO2S	0	Cytosol	C00155	3455	17588	InChI=1S/C4H9NO2S/c5-3(1-2-8)4(6)7/h3,8H,1-2,5H2,(H,6,7)/t3-/m0/s1
HEME[m]	ferroheme b	C34H32FeN4O4	C34H30FeN4O4	-2	Mitochondria	C00032	3334	17627	InChI=1S/C34H34N4O4.Fe/c1-7-21-17(3)25-13-26-19(5)23(9-11-33(39)40)31(37-26)16-32-24(10-12-34(41)42)20(6)28(38-32)15-30-22(8-2)18(4)27(36-30)14-29(21)35-25;/h7-8,13-16H,1-2,9-12H2,3-6H3,(H4,35,36,37,38,39,40,41,42);/q;+2/p-2/b25-13-,26-13-,27-14-,28-15-,29-14-,30-15-,31-16-,32-16-;/fC34H32N4O4.Fe/h39,41H;/q-2;m
HEX4HYB[c]	3-Hexaprenyl-4-hydroxybenzoate	C37H54O3	C37H53O3	-1	Cytosol	C13425	586166	31116	InChI=1/C37H54O3/c1-28(2)13-8-14-29(3)15-9-16-30(4)17-10-18-31(5)19-11-20-32(6)21-12-22-33(7)23-24-34-27-35(37(39)40)25-26-36(34)38/h13,15,17,19,21,23,25-27,38H,8-12,14,16,18,20,22,24H2,1-7H3,(H,39,40)/b29-15+,30-17+,31-19+,32-21+,33-23+/f/h39H
HEX4HYB[m]	3-Hexaprenyl-4-hydroxybenzoate	C37H54O3	C37H53O3	-1	Mitochondria	C13425	586166	31116	InChI=1/C37H54O3/c1-28(2)13-8-14-29(3)15-9-16-30(4)17-10-18-31(5)19-11-20-32(6)21-12-22-33(7)23-24-34-27-35(37(39)40)25-26-36(34)38/h13,15,17,19,21,23,25-27,38H,8-12,14,16,18,20,22,24H2,1-7H3,(H,39,40)/b29-15+,30-17+,31-19+,32-21+,33-23+/f/h39H
HEXBEN[c]	2-hexaprenyl-6-methoxy-1,4-benzoquinone	C37H54O3	C37H54O3	0	Cytosol	C05803	8098	27752	InChI=1S/C37H54O3/c1-28(2)14-9-15-29(3)16-10-17-30(4)18-11-19-31(5)20-12-21-32(6)22-13-23-33(7)24-25-34-26-35(38)27-36(40-8)37(34)39/h14,16,18,20,22,24,26-27H,9-13,15,17,19,21,23,25H2,1-8H3/b29-16+,30-18+,31-20+,32-22+,33-24+
HEXBEN[m]	2-hexaprenyl-6-methoxy-1,4-benzoquinone	C37H54O3	C37H54O3	0	Mitochondria	C05803	8098	27752	InChI=1S/C37H54O3/c1-28(2)14-9-15-29(3)16-10-17-30(4)18-11-19-31(5)20-12-21-32(6)22-13-23-33(7)24-25-34-26-35(38)27-36(40-8)37(34)39/h14,16,18,20,22,24,26-27H,9-13,15,17,19,21,23,25H2,1-8H3/b29-16+,30-18+,31-20+,32-22+,33-24+
HEXMEBEN[c]	2-Hexaprenyl-3-methyl-6-methoxy-1,4-benzoquinone	C38H56O3	C38H56O3	0	Cytosol	C05804	8099	28711	InChI=1S/C38H56O3/c1-28(2)15-10-16-29(3)17-11-18-30(4)19-12-20-31(5)21-13-22-32(6)23-14-24-33(7)25-26-35-34(8)36(39)27-37(41-9)38(35)40/h15,17,19,21,23,25,27H,10-14,16,18,20,22,24,26H2,1-9H3/b29-17+,30-19+,31-21+,32-23+,33-25+
HEXMEBEN[m]	2-Hexaprenyl-3-methyl-6-methoxy-1,4-benzoquinone	C38H56O3	C38H56O3	0	Mitochondria	C05804	8099	28711	InChI=1S/C38H56O3/c1-28(2)15-10-16-29(3)17-11-18-30(4)19-12-20-31(5)21-13-22-32(6)23-14-24-33(7)25-26-35-34(8)36(39)27-37(41-9)38(35)40/h15,17,19,21,23,25,27H,10-14,16,18,20,22,24,26H2,1-9H3/b29-17+,30-19+,31-21+,32-23+,33-25+
HEXMEOL[c]	2-Hexaprenyl-6-methoxyphenol	C37H56O2	C37H56O2	0	Cytosol	C05802	8097	1109	InChI=1/C37H56O2/c1-29(2)15-9-16-30(3)17-10-18-31(4)19-11-20-32(5)21-12-22-33(6)23-13-24-34(7)27-28-35-25-14-26-36(39-8)37(35)38/h14-15,17,19,21,23,25-27,38H,9-13,16,18,20,22,24,28H2,1-8H3/b30-17+,31-19+,32-21+,33-23+,34-27+
HEXMEOL[m]	2-Hexaprenyl-6-methoxyphenol	C37H56O2	C37H56O2	0	Mitochondria	C05802	8097	1109	InChI=1/C37H56O2/c1-29(2)15-9-16-30(3)17-10-18-31(4)19-11-20-32(5)21-12-22-33(6)23-13-24-34(7)27-28-35-25-14-26-36(39-8)37(35)38/h14-15,17,19,21,23,25-27,38H,9-13,16,18,20,22,24,28H2,1-8H3/b30-17+,31-19+,32-21+,33-23+,34-27+
HICIT[m]	homoisocitrate	C7H10O7	C7H7O7	-3	Mitochondria	C05662	7972	36455	InChI=1S/C7H10O7/c8-4(9)2-1-3(6(11)12)5(10)7(13)14/h3,5,10H,1-2H2,(H,8,9)(H,11,12)(H,13,14)/p-2
HIS[m]	L-histidine	C6H9N3O2	C6H9N3O2	0	Mitochondria	C00135	3435	15971	InChI=1S/C6H9N3O2/c7-5(6(10)11)1-4-2-8-3-9-4/h2-3,5H,1,7H2,(H,8,9)(H,10,11)/t5-/m0/s1
HIS[c]	L-histidine	C6H9N3O2	C6H9N3O2	0	Cytosol	C00135	3435	15971	InChI=1S/C6H9N3O2/c7-5(6(10)11)1-4-2-8-3-9-4/h2-3,5H,1,7H2,(H,8,9)(H,10,11)/t5-/m0/s1
HIS[v]	L-histidine	C6H9N3O2	C6H9N3O2	0	Vacuole	C00135	3435	15971	InChI=1S/C6H9N3O2/c7-5(6(10)11)1-4-2-8-3-9-4/h2-3,5H,1,7H2,(H,8,9)(H,10,11)/t5-/m0/s1
HIS[e]	L-histidine	C6H9N3O2	C6H9N3O2	0	Extracellular	C00135	3435	15971	InChI=1S/C6H9N3O2/c7-5(6(10)11)1-4-2-8-3-9-4/h2-3,5H,1,7H2,(H,8,9)(H,10,11)/t5-/m0/s1
HISOL[c]	L-histidinol	C6H11N3O	C6H12N3O	1	Cytosol	C00860
HISOLP[c]	L-histidinol phosphate	C6H12N3O4P	C6H11N3O4P	-1	Cytosol	C01100
HISTIDINAL[c]	L-Histidinal	C6H9N3O	C6H10N3O	1	Cytosol	C01929
HMB[c]	preuroporphyrinogen	C40H46N4O17	C40H38N4O17	-8	Cytosol	C01024
HO[m]	heme o	C49H58FeN4O5	C49H56FeN4O5	-2	Mitochondria	C15672		24480
HOLOLYS[m]	Holo-Lys2	HSR	HSR	0	Mitochondria	C11482
HOLOLYS[c]	Holo-Lys2	HSR	HSR	0	Cytosol	C11482
HPCOA[c]	3-Hydroxypropanoyl-CoA	C24H40N7O18P3S	C24H36N7O18P3S	-4	Cytosol	C05668	7976	27762	InChI=1/C24H40N7O18P3S/c1-24(2,19(36)22(37)27-5-3-14(33)26-6-8-53-15(34)4-7-32)10-46-52(43,44)49-51(41,42)45-9-13-18(48-50(38,39)40)17(35)23(47-13)31-12-30-16-20(25)28-11-29-21(16)31/h11-13,17-19,23,32,35-36H,3-10H2,1-2H3,(H,26,33)(H,27,37)(H,41,42)(H,43,44)(H2,25,28,29)(H2,38,39,40)/t13-,17-,18-,19+,23-/m1/s1/f/h26-27,38-39,41,43H,25H2
HPCOA[m]	3-Hydroxypropanoyl-CoA	C24H40N7O18P3S	C24H36N7O18P3S	-4	Mitochondria	C05668	7976	27762	InChI=1/C24H40N7O18P3S/c1-24(2,19(36)22(37)27-5-3-14(33)26-6-8-53-15(34)4-7-32)10-46-52(43,44)49-51(41,42)45-9-13-18(48-50(38,39)40)17(35)23(47-13)31-12-30-16-20(25)28-11-29-21(16)31/h11-13,17-19,23,32,35-36H,3-10H2,1-2H3,(H,26,33)(H,27,37)(H,41,42)(H,43,44)(H2,25,28,29)(H2,38,39,40)/t13-,17-,18-,19+,23-/m1/s1/f/h26-27,38-39,41,43H,25H2
HPETE[c]	(6E,8Z,11Z,14Z)-(5S)-5-Hydroperoxyeicosa-6,8,11,14-tetraenoate	C20H32O4	C20H31O4	-1	Cytosol	C05356	7733	15632	InChI=1/C20H32O4/c1-2-3-4-5-6-7-8-9-10-11-12-13-14-16-19(24-23)17-15-18-20(21)22/h6-7,9-10,12-14,16,19,23H,2-5,8,11,15,17-18H2,1H3,(H,21,22)/b7-6-,10-9-,13-12-,16-14+/t19-/m1/s1/f/h21H
HPRO[c]	trans-4-hydroxy-L-proline	C5H9NO3	C5H9NO3	0	Cytosol	C01157	4385	18095	InChI=1S/C5H9NO3/c7-3-1-4(5(8)9)6-2-3/h3-4,6-7H,1-2H2,(H,8,9)/t3-,4+/m1S/s1S/f/h8H
HPRO[m]	trans-4-hydroxy-L-proline	C5H9NO3	C5H9NO3	0	Mitochondria	C01157	4385	18095	InChI=1S/C5H9NO3/c7-3-1-4(5(8)9)6-2-3/h3-4,6-7H,1-2H2,(H,8,9)/t3-,4+/m1S/s1S/f/h8H
HPYR[c]	3-hydroxypyruvic acid	C3H4O4	C3H3O4	-1	Cytosol	C00168	3468	30841	InChI=1S/C3H4O4/c4-1-2(5)3(6)7/h4H,1H2,(H,6,7)
HSR[c]	L-homoserine	C4H9NO3	C4H9NO3	0	Cytosol	C00263	3561	15699	InChI=1S/C4H9NO3/c5-3(1-2-6)4(7)8/h3,6H,1-2,5H2,(H,7,8)/t3-/m0/s1
HX[e]	Hydrogen halide	HX	HX	0	Extracellular	C00462
HX[c]	Hydrogen halide	HX	HX	0	Cytosol	C00462
HYBUCO[c]	4-Hydroxyphenylacetate	C8H8O3	C8H7O3	-1	Cytosol	C00642	3915	18101	InChI=1/C8H8O3/c1-6(9)11-8-4-2-7(10)3-5-8/h2-5,10H,1H3
HYDROYAKG[c]	D-4-Hydroxy-2-oxoglutarate	C5H6O6	C5H4O6	-2	Cytosol	C05946	8230
HYDROYAKG[m]	D-4-Hydroxy-2-oxoglutarate	C5H6O6	C5H4O6	-2	Mitochondria	C05946	8230
HYDROYAKG[x]	D-4-Hydroxy-2-oxoglutarate	C5H6O6	C5H4O6	-2	Peroxisome	C05946	8230
HYGTA[c]	S-(Hydroxymethyl)glutathione	C2H4O5S	C2H3O5S	-1	Cytosol	C14180	7846991	48926	InChI=1S/C11H19N3O7S/c12-6(11(20)21)1-2-8(16)14-7(4-22-5-15)10(19)13-3-9(17)18/h6-7,15H,1-5,12H2,(H,13,19)(H,14,16)(H,17,18)(H,20,21)/t6-,7-/m0/s1
HYISOCO[m]	3-Hydroxyisovaleryl-CoA	C26H44N7O18P3S	C26H40N7O18P3S	-4	Mitochondria	C05998	8272	28291	InChI=1/C26H44N7O18P3S/c1-25(2,20(37)23(38)29-6-5-15(34)28-7-8-55-16(35)9-26(3,4)39)11-48-54(45,46)51-53(43,44)47-10-14-19(50-52(40,41)42)18(36)24(49-14)33-13-32-17-21(27)30-12-31-22(17)33/h12-14,18-20,24,36-37,39H,5-11H2,1-4H3,(H,28,34)(H,29,38)(H,43,44)(H,45,46)(H2,27,30,31)(H2,40,41,42)/t14-,18-,19-,20+,24-/m1/s1/f/h28-29,40-41,43,45H,27H2
HYN[e]	hypoxanthine	C5H4N4O	C5H4N4O	0	Extracellular	C00262	3560	17368	InChI=1S/C5H4N4O/c10-5-3-4(7-1-6-3)8-2-9-5/h1-2H,(H2,6,7,8,9,10)
HYN[c]	hypoxanthine	C5H4N4O	C5H4N4O	0	Cytosol	C00262	3560	17368	InChI=1S/C5H4N4O/c10-5-3-4(7-1-6-3)8-2-9-5/h1-2H,(H2,6,7,8,9,10)
I1P[c]	1D-myo-inositol 3-phosphate	C6H13O9P	C6H11O9P	-2	Cytosol	C04006	6716	18169	InChI=1/C6H13O9P/c7-1-2(8)4(10)6(5(11)3(1)9)15-16(12,13)14/h1-11H,(H2,12,13,14)/t1-,2-,3+,4-,5-,6-/m0/s1/f/h12-13H
IACALD[c]	(indol-3-yl)acetaldehyde	C10H9NO	C10H9NO	0	Cytosol	C00637	3910	18086	InChI=1S/C10H9NO/c12-6-5-8-7-11-10-4-2-1-3-9(8)10/h1-4,6-7,11H,5H2
IACALD[e]	(indol-3-yl)acetaldehyde	C10H9NO	C10H9NO	0	Extracellular	C00637	3910	18086	InChI=1S/C10H9NO/c12-6-5-8-7-11-10-4-2-1-3-9(8)10/h1-4,6-7,11H,5H2
IACALD[m]	(indol-3-yl)acetaldehyde	C10H9NO	C10H9NO	0	Mitochondria	C00637	3910	18086	InChI=1S/C10H9NO/c12-6-5-8-7-11-10-4-2-1-3-9(8)10/h1-4,6-7,11H,5H2
IACP[c]	3-(imidazol-4-yl)-2-oxopropyl dihydrogen phosphate	C6H9N2O5P	C6H7N2O5P	-2	Cytosol	C01267	4486	16426	InChI=1S/C6H9N2O5P/c9-6(3-13-14(10,11)12)1-5-2-7-4-8-5/h2,4H,1,3H2,(H,7,8)(H2,10,11,12)/f/h7,10-11H
2MBAC[e]	2-methylbutyl acetate	C7H14O2	C7H14O2	0	Extracellular
2MBAC[c]	2-methylbutyl acetate	C7H14O2	C7H14O2	0	Cytosol
2MBTOH[c]	(S)-2-methylbutan-1-ol	C5H12O	C5H12O	0	Cytosol			50625	InChI=1S/C5H12O/c1-3-5(2)4-6/h5-6H,3-4H2,1-2H3/t5-/m0/s1
2MBTOH[e]	(S)-2-methylbutan-1-ol	C5H12O	C5H12O	0	Extracellular			50625	InChI=1S/C5H12O/c1-3-5(2)4-6/h5-6H,3-4H2,1-2H3/t5-/m0/s1
2MBTOH[m]	(S)-2-methylbutan-1-ol	C5H12O	C5H12O	0	Mitochondria			50625	InChI=1S/C5H12O/c1-3-5(2)4-6/h5-6H,3-4H2,1-2H3/t5-/m0/s1
IAMOH[c]	Isoamyl alcohol	C5H12O	C5H12O	0	Cytosol	C07328
IAMOH[e]	Isoamyl alcohol	C5H12O	C5H12O	0	Extracellular	C07328
IAMOH[m]	Isoamyl alcohol	C5H12O	C5H12O	0	Mitochondria	C07328
IASP[c]	Iminoaspartate	C4H5NO4	C4H3NO4	-2	Cytosol	C05840
ICIT[x]	isocitric acid	C6H8O7	C6H5O7	-3	Peroxisome	C00311	3605	30887	InChI=1S/C6H8O7/c7-3(8)1-2(5(10)11)4(9)6(12)13/h2,4,9H,1H2,(H,7,8)(H,10,11)(H,12,13)
ICIT[c]	isocitric acid	C6H8O7	C6H5O7	-3	Cytosol	C00311	3605	30887	InChI=1S/C6H8O7/c7-3(8)1-2(5(10)11)4(9)6(12)13/h2,4,9H,1H2,(H,7,8)(H,10,11)(H,12,13)
ICIT[m]	isocitric acid	C6H8O7	C6H5O7	-3	Mitochondria	C00311	3605	30887	InChI=1S/C6H8O7/c7-3(8)1-2(5(10)11)4(9)6(12)13/h2,4,9H,1H2,(H,7,8)(H,10,11)(H,12,13)
IDP[c]	IDP	C10H14N4O11P2	C10H11N4O11P2	-3	Cytosol	C00104	3404	17808	InChI=1S/C10H14N4O11P2/c15-6-4(1-23-27(21,22)25-26(18,19)20)24-10(7(6)16)14-3-13-5-8(14)11-2-12-9(5)17/h2-4,6-7,10,15-16H,1H2,(H,21,22)(H,11,12,17)(H2,18,19,20)/t4-,6-,7-,10-/m1S/s1
IDP[m]	IDP	C10H14N4O11P2	C10H11N4O11P2	-3	Mitochondria	C00104	3404	17808	InChI=1S/C10H14N4O11P2/c15-6-4(1-23-27(21,22)25-26(18,19)20)24-10(7(6)16)14-3-13-5-8(14)11-2-12-9(5)17/h2-4,6-7,10,15-16H,1H2,(H,21,22)(H,11,12,17)(H2,18,19,20)/t4-,6-,7-,10-/m1S/s1
IGP[c]	1-C-(indol-3-yl)glycerol 3-phosphate	C11H14NO6P	C11H12NO6P	-2	Cytosol	C03506	6317	18299	InChI=1S/C11H14NO6P/c13-10(6-18-19(15,16)17)11(14)8-5-12-9-4-2-1-3-7(8)9/h1-5,10-14H,6H2,(H2,15,16,17)
IIZYMST[c]	intermediate zymosterol II	C27H42O	C27H42O	0	Cytosol
ILE[v]	L-isoleucine	C6H13NO2	C6H13NO2	0	Vacuole	C00407	3697	17191	InChI=1S/C6H13NO2/c1-3-4(2)5(7)6(8)9/h4-5H,3,7H2,1-2H3,(H,8,9)/t4-,5-/m0/s1
ILE[c]	L-isoleucine	C6H13NO2	C6H13NO2	0	Cytosol	C00407	3697	17191	InChI=1S/C6H13NO2/c1-3-4(2)5(7)6(8)9/h4-5H,3,7H2,1-2H3,(H,8,9)/t4-,5-/m0/s1
ILE[e]	L-isoleucine	C6H13NO2	C6H13NO2	0	Extracellular	C00407	3697	17191	InChI=1S/C6H13NO2/c1-3-4(2)5(7)6(8)9/h4-5H,3,7H2,1-2H3,(H,8,9)/t4-,5-/m0/s1
ILE[m]	L-isoleucine	C6H13NO2	C6H13NO2	0	Mitochondria	C00407	3697	17191	InChI=1S/C6H13NO2/c1-3-4(2)5(7)6(8)9/h4-5H,3,7H2,1-2H3,(H,8,9)/t4-,5-/m0/s1
ILETRNA[c]	Ile-tRNA(Ile)	C6H11NOR	C6H12NOR	1	Cytosol	C03127
ILETRNA[m]	Ile-tRNA(Ile)	C6H11NOR	C6H12NOR	1	Mitochondria	C03127
IMI4AC[m]	itaconic acid	C5H6O4	C5H4O4	-2	Mitochondria	C00490	3773	30838	InChI=1S/C5H6O4/c1-3(5(8)9)2-4(6)7/h1-2H2,(H,6,7)(H,8,9)/f/h6,8H
INAC[c]	indole-3-acetate	C10H9NO2	C10H8NO2	-1	Cytosol	C00954	4205	16411	InChI=1S/C10H9NO2/c12-10(13)5-7-6-11-9-4-2-1-3-8(7)9/h1-4,6,11H,5H2,(H,12,13)/p-1S/fC10H8NO2/q-1
INAC[m]	indole-3-acetate	C10H9NO2	C10H8NO2	-1	Mitochondria	C00954	4205	16411	InChI=1S/C10H9NO2/c12-10(13)5-7-6-11-9-4-2-1-3-8(7)9/h1-4,6,11H,5H2,(H,12,13)/p-1S/fC10H8NO2/q-1
IND3ETH[c]	indole-3-ethanol	C10H11NO	C10H11NO	0	Cytosol	C00955
IND3ETH[e]	indole-3-ethanol	C10H11NO	C10H11NO	0	Extracellular	C00955
IND3ETH[m]	indole-3-ethanol	C10H11NO	C10H11NO	0	Mitochondria	C00955
INS[e]	inosine	C10H12N4O5	C10H12N4O5	0	Extracellular	C00294	3588	17596	InChI=1S/C10H12N4O5/c15-1-4-6(16)7(17)10(19-4)14-3-13-5-8(14)11-2-12-9(5)18/h2-4,6-7,10,15-17H,1H2,(H,11,12,18)/t4-,6-,7-,10-/m1S/s1
INS[c]	inosine	C10H12N4O5	C10H12N4O5	0	Cytosol	C00294	3588	17596	InChI=1S/C10H12N4O5/c15-1-4-6(16)7(17)10(19-4)14-3-13-5-8(14)11-2-12-9(5)18/h2-4,6-7,10,15-17H,1H2,(H,11,12,18)/t4-,6-,7-,10-/m1S/s1
IMP[c]	IMP	C10H13N4O8P	C10H11N4O8P	-2	Cytosol	C00130	3430	17202	InChI=1S/C10H13N4O8P/c15-6-4(1-21-23(18,19)20)22-10(7(6)16)14-3-13-5-8(14)11-2-12-9(5)17/h2-4,6-7,10,15-16H,1H2,(H,11,12,17)(H2,18,19,20)/t4-,6-,7-,10-/m1S/s1
IPPAL[c]	(2S)-2-isopropylmalate(2-)	C7H12O5	C7H10O5	-2	Cytosol	C02504	5516	1178	InChI=1S/C7H12O5/c1-4(2)7(12,6(10)11)3-5(8)9/h4,12H,3H2,1-2H3,(H,8,9)(H,10,11)/p-2/t7-/m0/s1
IPPAL[e]	(2S)-2-isopropylmalate(2-)	C7H12O5	C7H10O5	-2	Extracellular	C02504	5516	1178	InChI=1S/C7H12O5/c1-4(2)7(12,6(10)11)3-5(8)9/h4,12H,3H2,1-2H3,(H,8,9)(H,10,11)/p-2/t7-/m0/s1
IPPAL[m]	(2S)-2-isopropylmalate(2-)	C7H12O5	C7H10O5	-2	Mitochondria	C02504	5516	1178	InChI=1S/C7H12O5/c1-4(2)7(12,6(10)11)3-5(8)9/h4,12H,3H2,1-2H3,(H,8,9)(H,10,11)/p-2/t7-/m0/s1
IPPP[c]	isopentenyl diphosphate	C5H12O7P2	C5H9O7P2	-3	Cytosol	C00129	3429	16584	InChI=1S/C5H12O7P2/c1-5(2)3-4-11-14(9,10)12-13(6,7)8/h1,3-4H2,2H3,(H,9,10)(H2,6,7,8)
IPPP[m]	isopentenyl diphosphate	C5H12O7P2	C5H9O7P2	-3	Mitochondria	C00129	3429	16584	InChI=1S/C5H12O7P2/c1-5(2)3-4-11-14(9,10)12-13(6,7)8/h1,3-4H2,2H3,(H,9,10)(H2,6,7,8)
IPYR[c]	3-(indol-3-yl)pyruvic acid	C11H9NO3	C11H8NO3	-1	Cytosol	C00331	3625	29750	InChI=1S/C11H9NO3/c13-10(11(14)15)5-7-6-12-9-4-2-1-3-8(7)9/h1-4,6,12H,5H2,(H,14,15)/f/h14H
ISACE[e]	Isoamyl acetate	C7H14O2	C7H14O2	0	Extracellular	C12296
ISACE[c]	Isoamyl acetate	C7H14O2	C7H14O2	0	Cytosol	C12296
ITACCOA[m]	itaconyl-CoA	C26H40N7O19P3S	C26H35N7O19P3S	-5	Mitochondria	C00531	3813	15528	InChI=1S/C26H40N7O19P3S/c1-13(25(39)40)8-16(35)56-7-6-28-15(34)4-5-29-23(38)20(37)26(2,3)10-49-55(46,47)52-54(44,45)48-9-14-19(51-53(41,42)43)18(36)24(50-14)33-12-32-17-21(27)30-11-31-22(17)33/h11-12,14,18-20,24,36-37H,1,4-10H2,2-3H3,(H,28,34)(H,29,38)(H,39,40)(H,44,45)(H,46,47)(H2,27,30,31)(H2,41,42,43)/t14-,18-,19-,20+,24-/m1S/s1S/f/h28-29,39,41-42,44,46H,27H2
ITP[c]	ITP	C10H15N4O14P3	C10H11N4O14P3	-4	Cytosol	C00081	3381	16039	InChI=1S/C10H15N4O14P3/c15-6-4(1-25-30(21,22)28-31(23,24)27-29(18,19)20)26-10(7(6)16)14-3-13-5-8(14)11-2-12-9(5)17/h2-4,6-7,10,15-16H,1H2,(H,21,22)(H,23,24)(H,11,12,17)(H2,18,19,20)/t4-,6-,7-,10-/m1S/s1
ITP[m]	ITP	C10H15N4O14P3	C10H11N4O14P3	-4	Mitochondria	C00081	3381	16039	InChI=1S/C10H15N4O14P3/c15-6-4(1-25-30(21,22)28-31(23,24)27-29(18,19)20)26-10(7(6)16)14-3-13-5-8(14)11-2-12-9(5)17/h2-4,6-7,10,15-16H,1H2,(H,21,22)(H,23,24)(H,11,12,17)(H2,18,19,20)/t4-,6-,7-,10-/m1S/s1
ITRNA[c]	tRNA(Ile)	R	R	0	Cytosol	C01644
ITRNA[m]	tRNA(Ile)	R	R	0	Mitochondria	C01644
IZYMST[c]	intermediate zymosterol I	C28H44O3	C28H44O3	0	Cytosol
K[c]	potassium	K	K	1	Cytosol	C00238
K[e]	potassium	K	K	1	Extracellular	C00238
KYN[c]	L-kynurenine	C10H12N2O3	C10H12N2O3	0	Cytosol	C00328	3622	16946	InChI=1S/C10H12N2O3/c11-7-4-2-1-3-6(7)9(13)5-8(12)10(14)15/h1-4,8H,5,11-12H2,(H,14,15)/t8-/m0/s1S/f/h14H
LCTS[v]	L-Cystine	C6H12N2O4S2	C6H12N2O4S2	0	Vacuole	C00491	3774	16283	InChI=1/C6H12N2O4S2/c7-3(5(9)10)1-13-14-2-4(8)6(11)12/h3-4H,1-2,7-8H2,(H,9,10)(H,11,12)/t3-,4-/m0/s1/f/h9,11H
LCTS[c]	L-Cystine	C6H12N2O4S2	C6H12N2O4S2	0	Cytosol	C00491	3774	16283	InChI=1/C6H12N2O4S2/c7-3(5(9)10)1-13-14-2-4(8)6(11)12/h3-4H,1-2,7-8H2,(H,9,10)(H,11,12)/t3-,4-/m0/s1/f/h9,11H
LEUTRNA[c]	tRNA(Leu)	R	R	0	Cytosol	C01645
LEUTRNA[m]	tRNA(Leu)	R	R	0	Mitochondria	C01645
LGT[c]	(R)-S-Lactoylglutathione	C13H21N3O8S	C13H20N3O8S	-1	Cytosol	C03451	6272	15694	InChI=1S/C13H21N3O8S/c1-6(17)13(24)25-5-8(11(21)15-4-10(19)20)16-9(18)3-2-7(14)12(22)23/h6-8,17H,2-5,14H2,1H3,(H,15,21)(H,16,18)(H,19,20)(H,22,23)/t6-,7+,8+/m1S/s1S/f/h15-16,19,22H
LGT[m]	(R)-S-Lactoylglutathione	C13H21N3O8S	C13H20N3O8S	-1	Mitochondria	C03451	6272	15694	InChI=1S/C13H21N3O8S/c1-6(17)13(24)25-5-8(11(21)15-4-10(19)20)16-9(18)3-2-7(14)12(22)23/h6-8,17H,2-5,14H2,1H3,(H,15,21)(H,16,18)(H,19,20)(H,22,23)/t6-,7+,8+/m1S/s1S/f/h15-16,19,22H
LIPO[m]	Enzyme N6-(lipoyl)lysine	C8H15NOS2	C8H15NOS2	0	Mitochondria	C15972
LIPOA[c]	Lipoic acid	C8H14O2S2	C8H13O2S2	-1	Cytosol	C00725	3990	1649430314	InChI=1/C8H14O2S2/c9-8(10)4-2-1-3-7-5-6-11-12-7/h7H,1-6H2,(H,9,10)/p-1/fC8H13O2S2/q-1
LIPOA[e]	Lipoic acid	C8H14O2S2	C8H13O2S2	-1	Extracellular	C00725	3990	1649430314	InChI=1/C8H14O2S2/c9-8(10)4-2-1-3-7-5-6-11-12-7/h7H,1-6H2,(H,9,10)/p-1/fC8H13O2S2/q-1
LLAC[e]	(S)-Lactate	C3H6O3	C3H5O3	-1	Extracellular	C00186	3486	422	InChI=1S/C3H6O3/c1-2(4)3(5)6/h2,4H,1H3,(H,5,6)/t2-/m0/s1
LLAC[c]	(S)-Lactate	C3H6O3	C3H5O3	-1	Cytosol	C00186	3486	422	InChI=1S/C3H6O3/c1-2(4)3(5)6/h2,4H,1H3,(H,5,6)/t2-/m0/s1
LLAC[m]	(S)-Lactate	C3H6O3	C3H5O3	-1	Mitochondria	C00186	3486	422	InChI=1S/C3H6O3/c1-2(4)3(5)6/h2,4H,1H3,(H,5,6)/t2-/m0/s1
LLALD[c]	(S)-lactaldehyde	C3H6O2	C3H6O2	0	Cytosol	C00424	3714	18041	InChI=1S/C3H6O2/c1-3(5)2-4/h2-3,5H,1H3/t3-/m0/s1
LLALD[m]	(S)-lactaldehyde	C3H6O2	C3H6O2	0	Mitochondria	C00424	3714	18041	InChI=1S/C3H6O2/c1-3(5)2-4/h2-3,5H,1H3/t3-/m0/s1
LLCT[x]	L-cystathionine	C7H14N2O4S	C7H14N2O4S	0	Peroxisome	C02291	5347	17482	InChI=1S/C7H14N2O4S/c8-4(6(10)11)1-2-14-3-5(9)7(12)13/h4-5H,1-3,8-9H2,(H,10,11)(H,12,13)/t4-,5-/m0/s1S/f/h10,12H
LLCT[c]	L-cystathionine	C7H14N2O4S	C7H14N2O4S	0	Cytosol	C02291	5347	17482	InChI=1S/C7H14N2O4S/c8-4(6(10)11)1-2-14-3-5(9)7(12)13/h4-5H,1-3,8-9H2,(H,10,11)(H,12,13)/t4-,5-/m0/s1S/f/h10,12H
LLEUTRNA[c]	Leu-tRNA(Leu)	C6H11NOR	C6H12NOR	1	Cytosol	C02047
LLEUTRNA[m]	Leu-tRNA(Leu)	C6H11NOR	C6H12NOR	1	Mitochondria	C02047
LMETTRNA[c]	Met-tRNA(Met)	C20H30N6O11PSR	C20H29N6O11PSR	1	Cytosol	C02430
LMETTRNA[m]	Met-tRNA(Met)	C20H30N6O11PSR	C20H29N6O11PSR	1	Mitochondria	C02430
LNST[c]	lanosterol	C30H50O	C30H50O	0	Cytosol	C01724	4861	16521	InChI=1S/C30H50O/c1-20(2)10-9-11-21(3)22-14-18-30(8)24-12-13-25-27(4,5)26(31)16-17-28(25,6)23(24)15-19-29(22,30)7/h10,21-22,25-26,31H,9,11-19H2,1-8H3/t21-,22-,25+,26+,28-,29-,30+/m1S/s1
LNST[e]	lanosterol	C30H50O	C30H50O	0	Extracellular	C01724	4861	16521	InChI=1S/C30H50O/c1-20(2)10-9-11-21(3)22-14-18-30(8)24-12-13-25-27(4,5)26(31)16-17-28(25,6)23(24)15-19-29(22,30)7/h10,21-22,25-26,31H,9,11-19H2,1-8H3/t21-,22-,25+,26+,28-,29-,30+/m1S/s1
LPACP[c]	Lipoyl-[acp]	C19H33N2O8S3PR	C19H33N2O8S3PR	0	Cytosol	C16239		55451
LPAM[m]	lipoamide	C8H15NOS2	C8H15NOS2	0	Mitochondria	C00248
LPAMP[c]	Lipoyl-AMP	C18H26N5O8PS2	C18H25N5O8PS2	-1	Cytosol	C16238		55451	InChI=1/C18H26N5O8PS2/c19-16-13-17(21-8-20-16)23(9-22-13)18-15(26)14(25)11(30-18)7-29-32(27,28)31-12(24)4-2-1-3-10-5-6-33-34-10/h8-11,14-15,18,25-26H,1-7H2,(H,27,28)(H2,19,20,21)/t10?,11-,14-,15-,18-/m1/s1/f/h27H,19H2
LPRO[m]	lipoylprotein	C8H14NOS2R	C8H14NOS2R	0	Mitochondria	C02051	5140	15804
MLT[e]	maltose	C12H22O11	C12H22O11	0	Extracellular	C00208	3508	17306	InChI=1S/C12H22O11S/c13-1-3-5(15)6(16)9(19)12(22-3)23-10-4(2-14)21-11(20)8(18)7(10)17/h3-20H,1-2H2/t3-,4-,5-,6+,7-,8-,9-,10-,11?,12-/m1S/s1
MLT[c]	maltose	C12H22O11	C12H22O11	0	Cytosol	C00208	3508	17306	InChI=1S/C12H22O11S/c13-1-3-5(15)6(16)9(19)12(22-3)23-10-4(2-14)21-11(20)8(18)7(10)17/h3-20H,1-2H2/t3-,4-,5-,6+,7-,8-,9-,10-,11?,12-/m1S/s1
LEU[v]	L-leucine	C6H13NO2	C6H13NO2	0	Vacuole	C00123	3423	15603	InChI=1S/C6H13NO2/c1-4(2)3-5(7)6(8)9/h4-5H,3,7H2,1-2H3,(H,8,9)/t5-/m0/s1
LEU[c]	L-leucine	C6H13NO2	C6H13NO2	0	Cytosol	C00123	3423	15603	InChI=1S/C6H13NO2/c1-4(2)3-5(7)6(8)9/h4-5H,3,7H2,1-2H3,(H,8,9)/t5-/m0/s1
LEU[e]	L-leucine	C6H13NO2	C6H13NO2	0	Extracellular	C00123	3423	15603	InChI=1S/C6H13NO2/c1-4(2)3-5(7)6(8)9/h4-5H,3,7H2,1-2H3,(H,8,9)/t5-/m0/s1
LEU[m]	L-leucine	C6H13NO2	C6H13NO2	0	Mitochondria	C00123	3423	15603	InChI=1S/C6H13NO2/c1-4(2)3-5(7)6(8)9/h4-5H,3,7H2,1-2H3,(H,8,9)/t5-/m0/s1
LYS[v]	L-lysine	C6H14N2O2	C6H15N2O2	1	Vacuole	C00047	3349	18019	InChI=1S/C6H14N2O2/c7-4-2-1-3-5(8)6(9)10/h5H,1-4,7-8H2,(H,9,10)/t5-/m0/s1
LYS[c]	L-lysine	C6H14N2O2	C6H15N2O2	1	Cytosol	C00047	3349	18019	InChI=1S/C6H14N2O2/c7-4-2-1-3-5(8)6(9)10/h5H,1-4,7-8H2,(H,9,10)/t5-/m0/s1
LYS[e]	L-lysine	C6H14N2O2	C6H15N2O2	1	Extracellular	C00047	3349	18019	InChI=1S/C6H14N2O2/c7-4-2-1-3-5(8)6(9)10/h5H,1-4,7-8H2,(H,9,10)/t5-/m0/s1
LYS[m]	L-lysine	C6H14N2O2	C6H15N2O2	1	Mitochondria	C00047	3349	18019	InChI=1S/C6H14N2O2/c7-4-2-1-3-5(8)6(9)10/h5H,1-4,7-8H2,(H,9,10)/t5-/m0/s1
LYSTRNA[c]	L-lysyl-tRNA(Lys)	C6H12N2OR	C6H14N2OR	2	Cytosol	C01931
LYSTRNA[m]	L-lysyl-tRNA(Lys)	C6H12N2OR	C6H14N2OR	2	Mitochondria	C01931
MAN[c]	D-Mannose	C6H12O6	C6H12O6	0	Cytosol	C00159	3459	4208	InChI=1S/C6H12O6/c7-1-2-3(8)4(9)5(10)6(11)12-2/h2-11H,1H2/t2-,3-,4+,5+,6?/m1S/s1
MAN[e]	D-Mannose	C6H12O6	C6H12O6	0	Extracellular	C00159	3459	4208	InChI=1S/C6H12O6/c7-1-2-3(8)4(9)5(10)6(11)12-2/h2-11H,1H2/t2-,3-,4+,5+,6?/m1S/s1
MANNAN[c]	mannan	C6H10O5	C6H10O5	0	Cytosol	C00464
MANNAN[e]	mannan	C6H10O5	C6H10O5	0	Extracellular	C00464
MDI[c]	3-Methyldioxyindole;	C9H9NO2	C9H9NO2	0	Cytosol	C05834
MDI[e]	3-Methyldioxyindole;	C9H9NO2	C9H9NO2	0	Extracellular	C05834
MET[c]	L-methionine	C5H11NO2S	C5H11NO2S	0	Cytosol	C00073	3373	16643	InChI=1S/C5H11NO2S/c1-9-3-2-4(6)5(7)8/h4H,2-3,6H2,1H3,(H,7,8)/t4-/m0/s1
MET[e]	L-methionine	C5H11NO2S	C5H11NO2S	0	Extracellular	C00073	3373	16643	InChI=1S/C5H11NO2S/c1-9-3-2-4(6)5(7)8/h4H,2-3,6H2,1H3,(H,7,8)/t4-/m0/s1
MET[m]	L-methionine	C5H11NO2S	C5H11NO2S	0	Mitochondria	C00073	3373	16643	InChI=1S/C5H11NO2S/c1-9-3-2-4(6)5(7)8/h4H,2-3,6H2,1H3,(H,7,8)/t4-/m0/s1
METHF[c]	(6R)-5,10-methenyltetrahydrofolic acid	C20H21N7O6	C20H20N7O6	-1	Cytosol	C00445	3733	15638	InChI=1S/C20H21N7O6/c21-20-24-16-15(18(31)25-20)27-9-26(8-12(27)7-22-16)11-3-1-10(2-4-11)17(30)23-13(19(32)33)5-6-14(28)29/h1-4,9,12-13H,5-8H2,(H6-,21,22,23,24,25,28,29,30,31,32,33)/p+1S/t12-,13+/m1S/s1
METHF[m]	(6R)-5,10-methenyltetrahydrofolic acid	C20H21N7O6	C20H20N7O6	-1	Mitochondria	C00445	3733	15638	InChI=1S/C20H21N7O6/c21-20-24-16-15(18(31)25-20)27-9-26(8-12(27)7-22-16)11-3-1-10(2-4-11)17(30)23-13(19(32)33)5-6-14(28)29/h1-4,9,12-13H,5-8H2,(H6-,21,22,23,24,25,28,29,30,31,32,33)/p+1S/t12-,13+/m1S/s1
METHOL[c]	methanol	CH4O	CH4O	0	Cytosol	C00132
MHIS[c]	N(pros)-methyl-L-histidine	C7H11N3O2	C7H11N3O2	0	Cytosol	C01152	4381	27596	InChI=1S/C7H11N3O2/c1-10-4-9-3-5(10)2-6(8)7(11)12/h3-4,6H,2,8H2,1H3,(H,11,12)/t6-/m0/s1S/f/h11H
MI1P[c]	1D-myo-inositol 1-phosphate	C6H13O9P	C6H11O9P	-2	Cytosol	C01177	4404	18297	InChI=1/C6H13O9P/c7-1-2(8)4(10)6(5(11)3(1)9)15-16(12,13)14/h1-11H,(H2,12,13,14)/t1-,2-,3+,4-,5-,6-/m1/s1/f/h12-13H
MLCL9[c]	Monolysocardiolipin	C12H19O16P2R3	C12H17O16P2R3	-2	Cytosol	C18129
MMET[c]	S-Methyl-L-methionine	C6H14NO2S	C6H13NO2S	1	Cytosol	C03172
MMET[e]	S-Methyl-L-methionine	C6H14NO2S	C6H13NO2S	1	Extracellular	C03172
MPYR[c]	3-mercaptopyruvic acid	C3H4O3S	C3H3O3S	-1	Cytosol	C00957	4208	16208	InChI=1/C3H4O3S/c4-2(1-7)3(5)6/h7H,1H2,(H,5,6)/f/h5H
MTHF[e]	5-Methyltetrahydrofolate	C20H25N7O6	C20H24N7O6	-1	Extracellular	C00440	3729	15641	InChI=1S/C20H25N7O6/c1-27-12(9-23-16-15(27)18(31)26-20(21)25-16)8-22-11-4-2-10(3-5-11)17(30)24-13(19(32)33)6-7-14(28)29/h2-5,12-13,22H,6-9H2,1H3,(H,24,30)(H,28,29)(H,32,33)(H4,21,23,25,26,31)/t12-,13-/m0/s1
MTHF[c]	5-Methyltetrahydrofolate	C20H25N7O6	C20H24N7O6	-1	Cytosol	C00440	3729	15641	InChI=1S/C20H25N7O6/c1-27-12(9-23-16-15(27)18(31)26-20(21)25-16)8-22-11-4-2-10(3-5-11)17(30)24-13(19(32)33)6-7-14(28)29/h2-5,12-13,22H,6-9H2,1H3,(H,24,30)(H,28,29)(H,32,33)(H4,21,23,25,26,31)/t12-,13-/m0/s1
MTHOROP[c]	3-Methylthiopropionate	C4H8O2S	C4H7O2S	-1	Cytosol	C08276
MTHOROP[e]	3-Methylthiopropionate	C4H8O2S	C4H7O2S	-1	Extracellular	C08276
MTHPTGLU[e]	5-methyltetrahydropteroyltri-L-glutamic acid	C30H39N9O12	C30H35N9O12	-4	Extracellular	C04489	7108	17614	InChI=1S/C30H39N9O12/c1-39-16(13-33-24-23(39)26(45)38-30(31)37-24)12-32-15-4-2-14(3-5-15)25(44)36-19(29(50)51)7-10-21(41)34-17(27(46)47)6-9-20(40)35-18(28(48)49)8-11-22(42)43/h2-5,16-19,32H,6-13H2,1H3,(H,34,41)(H,35,40)(H,36,44)(H,42,43)(H,46,47)(H,48,49)(H,50,51)(H4,31,33,37,38,45)/t16-,17-,18-,19-/m0/s1S/f/h33-36,38,42,46,48,50H,31H2
MTHPTGLU[c]	5-methyltetrahydropteroyltri-L-glutamic acid	C30H39N9O12	C30H35N9O12	-4	Cytosol	C04489	7108	17614	InChI=1S/C30H39N9O12/c1-39-16(13-33-24-23(39)26(45)38-30(31)37-24)12-32-15-4-2-14(3-5-15)25(44)36-19(29(50)51)7-10-21(41)34-17(27(46)47)6-9-20(40)35-18(28(48)49)8-11-22(42)43/h2-5,16-19,32H,6-13H2,1H3,(H,34,41)(H,35,40)(H,36,44)(H,42,43)(H,46,47)(H,48,49)(H,50,51)(H4,31,33,37,38,45)/t16-,17-,18-,19-/m0/s1S/f/h33-36,38,42,46,48,50H,31H2
MYOBISPI[c]	1D-myo-inositol 1,4-bisphosphate	C6H14O12P2	C6H10O12P2	-4	Cytosol	C01220
MZYMST[c]	4alpha-Methylzymosterol	C28H46O	C28H46O	0	Cytosol	C05103
Na[c]	sodium	Na	Na	1	Cytosol	C01330
Na[e]	sodium	Na	Na	1	Extracellular	C01330
NAD[c]	NAD(+)	C21H27N7O14P2	C21H26N7O14P2	-1	Cytosol	C00003	3305	15846	InChI=1S/C21H27N7O14P2/c22-17-12-19(25-7-24-17)28(8-26-12)21-16(32)14(30)11(41-21)6-39-44(36,37)42-43(34,35)38-5-10-13(29)15(31)20(40-10)27-3-1-2-9(4-27)18(23)33/h1-4,7-8,10-11,13-16,20-21,29-32H,5-6H2,(H5-,22,23,24,25,33,34,35,36,37)/p+1S/t10-,11-,13-,14-,15-,16-,20-,21-/m1S/s1
NAD[m]	NAD(+)	C21H27N7O14P2	C21H26N7O14P2	-1	Mitochondria	C00003	3305	15846	InChI=1S/C21H27N7O14P2/c22-17-12-19(25-7-24-17)28(8-26-12)21-16(32)14(30)11(41-21)6-39-44(36,37)42-43(34,35)38-5-10-13(29)15(31)20(40-10)27-3-1-2-9(4-27)18(23)33/h1-4,7-8,10-11,13-16,20-21,29-32H,5-6H2,(H5-,22,23,24,25,33,34,35,36,37)/p+1S/t10-,11-,13-,14-,15-,16-,20-,21-/m1S/s1
NAD[x]	NAD(+)	C21H27N7O14P2	C21H26N7O14P2	-1	Peroxisome	C00003	3305	15846	InChI=1S/C21H27N7O14P2/c22-17-12-19(25-7-24-17)28(8-26-12)21-16(32)14(30)11(41-21)6-39-44(36,37)42-43(34,35)38-5-10-13(29)15(31)20(40-10)27-3-1-2-9(4-27)18(23)33/h1-4,7-8,10-11,13-16,20-21,29-32H,5-6H2,(H5-,22,23,24,25,33,34,35,36,37)/p+1S/t10-,11-,13-,14-,15-,16-,20-,21-/m1S/s1
NADH[c]	NADH	C21H29N7O14P2	C21H27N7O14P2	-2	Cytosol	C00004	3306	16908	InChI=1S/C21H29N7O14P2/c22-17-12-19(25-7-24-17)28(8-26-12)21-16(32)14(30)11(41-21)6-39-44(36,37)42-43(34,35)38-5-10-13(29)15(31)20(40-10)27-3-1-2-9(4-27)18(23)33/h1,3-4,7-8,10-11,13-16,20-21,29-32H,2,5-6H2,(H2,23,33)(H,34,35)(H,36,37)(H2,22,24,25)/t10-,11-,13-,14-,15-,16-,20-,21-/m1S/s1
NADH[m]	NADH	C21H29N7O14P2	C21H27N7O14P2	-2	Mitochondria	C00004	3306	16908	InChI=1S/C21H29N7O14P2/c22-17-12-19(25-7-24-17)28(8-26-12)21-16(32)14(30)11(41-21)6-39-44(36,37)42-43(34,35)38-5-10-13(29)15(31)20(40-10)27-3-1-2-9(4-27)18(23)33/h1,3-4,7-8,10-11,13-16,20-21,29-32H,2,5-6H2,(H2,23,33)(H,34,35)(H,36,37)(H2,22,24,25)/t10-,11-,13-,14-,15-,16-,20-,21-/m1S/s1
NADH[x]	NADH	C21H29N7O14P2	C21H27N7O14P2	-2	Peroxisome	C00004	3306	16908	InChI=1S/C21H29N7O14P2/c22-17-12-19(25-7-24-17)28(8-26-12)21-16(32)14(30)11(41-21)6-39-44(36,37)42-43(34,35)38-5-10-13(29)15(31)20(40-10)27-3-1-2-9(4-27)18(23)33/h1,3-4,7-8,10-11,13-16,20-21,29-32H,2,5-6H2,(H2,23,33)(H,34,35)(H,36,37)(H2,22,24,25)/t10-,11-,13-,14-,15-,16-,20-,21-/m1S/s1
NADP[c]	NADP(+)	C21H29N7O17P3	C21H25N7O17P3	-3	Cytosol	C00006	3308	18009	InChI=1S/C21H28N7O17P3/c22-17-12-19(25-7-24-17)28(8-26-12)21-16(44-46(33,34)35)14(30)11(43-21)6-41-48(38,39)45-47(36,37)40-5-10-13(29)15(31)20(42-10)27-3-1-2-9(4-27)18(23)32/h1-4,7-8,10-11,13-16,20-21,29-31H,5-6H2,(H7-,22,23,24,25,32,33,34,35,36,37,38,39)/p+1S/t10-,11-,13-,14-,15-,16-,20-,21-/m1S/s1
NADP[m]	NADP(+)	C21H29N7O17P3	C21H25N7O17P3	-3	Mitochondria	C00006	3308	18009	InChI=1S/C21H28N7O17P3/c22-17-12-19(25-7-24-17)28(8-26-12)21-16(44-46(33,34)35)14(30)11(43-21)6-41-48(38,39)45-47(36,37)40-5-10-13(29)15(31)20(42-10)27-3-1-2-9(4-27)18(23)32/h1-4,7-8,10-11,13-16,20-21,29-31H,5-6H2,(H7-,22,23,24,25,32,33,34,35,36,37,38,39)/p+1S/t10-,11-,13-,14-,15-,16-,20-,21-/m1S/s1
NADP[x]	NADP(+)	C21H29N7O17P3	C21H25N7O17P3	-3	Peroxisome	C00006	3308	18009	InChI=1S/C21H28N7O17P3/c22-17-12-19(25-7-24-17)28(8-26-12)21-16(44-46(33,34)35)14(30)11(43-21)6-41-48(38,39)45-47(36,37)40-5-10-13(29)15(31)20(42-10)27-3-1-2-9(4-27)18(23)32/h1-4,7-8,10-11,13-16,20-21,29-31H,5-6H2,(H7-,22,23,24,25,32,33,34,35,36,37,38,39)/p+1S/t10-,11-,13-,14-,15-,16-,20-,21-/m1S/s1
NADPH[c]	NADPH	C21H30N7O17P3	C21H26N7O17P3	-4	Cytosol	C00005	3307	16474	InChI=1S/C21H30N7O17P3/c22-17-12-19(25-7-24-17)28(8-26-12)21-16(44-46(33,34)35)14(30)11(43-21)6-41-48(38,39)45-47(36,37)40-5-10-13(29)15(31)20(42-10)27-3-1-2-9(4-27)18(23)32/h1,3-4,7-8,10-11,13-16,20-21,29-31H,2,5-6H2,(H2,23,32)(H,36,37)(H,38,39)(H2,22,24,25)(H2,33,34,35)/t10-,11-,13-,14-,15-,16-,20-,21-/m1S/s1
NADPH[m]	NADPH	C21H30N7O17P3	C21H26N7O17P3	-4	Mitochondria	C00005	3307	16474	InChI=1S/C21H30N7O17P3/c22-17-12-19(25-7-24-17)28(8-26-12)21-16(44-46(33,34)35)14(30)11(43-21)6-41-48(38,39)45-47(36,37)40-5-10-13(29)15(31)20(42-10)27-3-1-2-9(4-27)18(23)32/h1,3-4,7-8,10-11,13-16,20-21,29-31H,2,5-6H2,(H2,23,32)(H,36,37)(H,38,39)(H2,22,24,25)(H2,33,34,35)/t10-,11-,13-,14-,15-,16-,20-,21-/m1S/s1
NADPH[x]	NADPH	C21H30N7O17P3	C21H26N7O17P3	-4	Peroxisome	C00005	3307	16474	InChI=1S/C21H30N7O17P3/c22-17-12-19(25-7-24-17)28(8-26-12)21-16(44-46(33,34)35)14(30)11(43-21)6-41-48(38,39)45-47(36,37)40-5-10-13(29)15(31)20(42-10)27-3-1-2-9(4-27)18(23)32/h1,3-4,7-8,10-11,13-16,20-21,29-31H,2,5-6H2,(H2,23,32)(H,36,37)(H,38,39)(H2,22,24,25)(H2,33,34,35)/t10-,11-,13-,14-,15-,16-,20-,21-/m1S/s1
NAG[c]	N-acetyl-D-glucosamine	C8H15NO6	C8H15NO6	0	Cytosol	C00140	3440	506227	InChI=1S/C8H15NO6/c1-3(11)9-5-7(13)6(12)4(2-10)15-8(5)14/h4-8,10,12-14H,2H2,1H3,(H,9,11)/t4-,5-,6-,7-,8?/m1S/s1
NAGA1P[c]	N-acetyl-alpha-D-glucosamine 1-phosphate	C8H16NO9P	C8H14NO9P	-2	Cytosol	C04501	7115	16446	InChI=1S/C8H16NO9P/c1-3(11)9-5-7(13)6(12)4(2-10)17-8(5)18-19(14,15)16/h4-8,10,12-13H,2H2,1H3,(H,9,11)(H2,14,15,16)/t4-,5-,6-,7-,8-/m1S/s1
NAGA6P[c]	N-acetyl-D-glucosamine 6-phosphate	C8H16NO9P	C8H14NO9P	-2	Cytosol	C00357	3650	15784	InChI=1S/C8H16NO9P/c1-3(10)9-5-7(12)6(11)4(18-8(5)13)2-17-19(14,15)16/h4-8,11-13H,2H2,1H3,(H,9,10)(H2,14,15,16)/t4-,5-,6-,7-,8?/m1S/s1
NAGLU[c]	N-acetyl-L-glutamic acid	C7H11NO5	C7H9NO5	-2	Cytosol	C00624	3897	17533	InChI=1S/C7H11NO5/c1-4(9)8-5(7(12)13)2-3-6(10)11S/h5H,2-3H2,1H3,(H,8,9)(H,10,11)(H,12,13)/t5-/m0/s1
NAGLU[m]	N-acetyl-L-glutamic acid	C7H11NO5	C7H9NO5	-2	Mitochondria	C00624	3897	17533	InChI=1S/C7H11NO5/c1-4(9)8-5(7(12)13)2-3-6(10)11S/h5H,2-3H2,1H3,(H,8,9)(H,10,11)(H,12,13)/t5-/m0/s1
NAGLUP[m]	N-acetyl-L-gamma-glutamyl phosphate	C7H12NO8P	C7H9NO8P	-3	Mitochondria	C04133	6819	16878	InChI=1S/C7H12NO8P/c1-4(9)8-5(7(11)12)2-3-6(10)16-17(13,14)15/h5H,2-3H2,1H3,(H,8,9)(H,11,12)(H2,13,14,15)/t5-/m0/s1S/f/h8,11,13-14H
NAGLUS[m]	2-acetamido-5-oxopentanoate	C7H11NO4	C7H10NO4	-1	Mitochondria	C01250	4470	16319	InChI=1S/C7H11NO4/c1-5(10)8-6(7(11)12)3-2-4-9/h4,6H,2-3H2,1H3,(H,8,10)(H,11,12)/p-1S/t6-/m0/s1
NAMR[c]	N-ribosylnicotinamide	C11H14N2O5	C11H15N2O5	1	Cytosol	C03150	6038	15927	InChI=1S/C11H14N2O5/c12-10(17)6-2-1-3-13(4-6)11-9(16)8(15)7(5-14)18-11S/h1-4,7-9,11,14-16H,5H2,(H-,12,17)/p+1S/t7-,8-,9-,11-/m1S/s1
NAN[c]	nicotinic acid D-ribonucleotide	C11H14NO9P	C11H12NO9P	-2	Cytosol	C01185	4411	15763	InChI=1S/C11H14NO9P/c13-8-7(5-20-22(17,18)19)21-10(9(8)14)12-3-1-2-6(4-12)11(15)16/h1-4,7-10,13-14H,5H2,(H2-,15,16,17,18,19)/p+1S/t7-,8-,9-,10-/m1S/s1
NAN[m]	nicotinic acid D-ribonucleotide	C11H14NO9P	C11H12NO9P	-2	Mitochondria	C01185	4411	15763	InChI=1S/C11H14NO9P/c13-8-7(5-20-22(17,18)19)21-10(9(8)14)12-3-1-2-6(4-12)11(15)16/h1-4,7-10,13-14H,5H2,(H2-,15,16,17,18,19)/p+1S/t7-,8-,9-,10-/m1S/s1
NAORN[c]	N(2)-acetyl-L-ornithine	C7H14N2O3	C7H14N2O3	0	Cytosol	C00437	3726	16543	InChI=1S/C7H14N2O3/c1-5(10)9-6(7(11)12)3-2-4-8/h6H,2-4,8H2,1H3,(H,9,10)(H,11,12)/t6-/m0/s1
NAORN[m]	N(2)-acetyl-L-ornithine	C7H14N2O3	C7H14N2O3	0	Mitochondria	C00437	3726	16543	InChI=1S/C7H14N2O3/c1-5(10)9-6(7(11)12)3-2-4-8/h6H,2-4,8H2,1H3,(H,9,10)(H,11,12)/t6-/m0/s1
NAR[m]	D-ribosylnicotinic acid	C11H13NO6	C11H13NO6	0	Mitochondria	C05841	8134	27748	InChI=1S/C11H13NO6/c13-5-7-8(14)9(15)10(18-7)12-3-1-2-6(4-12)11(16)17/h1-4,7-10,13-15H,5H2/p+1S/t7-,8-,9-,10-/m1S/s1
NAR[c]	D-ribosylnicotinic acid	C11H13NO6	C11H13NO6	0	Cytosol	C05841	8134	27748	InChI=1S/C11H13NO6/c13-5-7-8(14)9(15)10(18-7)12-3-1-2-6(4-12)11(16)17/h1-4,7-10,13-15H,5H2/p+1S/t7-,8-,9-,10-/m1S/s1
NH3[x]	ammonia	H3N	H4N	1	Peroxisome	C00014	3316	16134	InChI=1S/H3N/h1H3
NH3[c]	ammonia	H3N	H4N	1	Cytosol	C00014	3316	16134	InChI=1S/H3N/h1H3
NH3[e]	ammonia	H3N	H4N	1	Extracellular	C00014	3316	16134	InChI=1S/H3N/h1H3
NH3[m]	ammonia	H3N	H4N	1	Mitochondria	C00014	3316	16134	InChI=1S/H3N/h1H3
NICA[c]	nicotinic acid	C6H5NO2	C6H4NO2	-1	Cytosol	C00253	3552	15940	InChI=1S/C6H5NO2/c8-6(9)5-2-1-3-7-4-5/h1-4H,(H,8,9)
NICA[m]	nicotinic acid	C6H5NO2	C6H4NO2	-1	Mitochondria	C00253	3552	15940	InChI=1S/C6H5NO2/c8-6(9)5-2-1-3-7-4-5/h1-4H,(H,8,9)
NICD[c]	nicotinamide	C6H6N2O	C6H6N2O	0	Cytosol	C00153	3453	17154	InChI=1S/C6H6N2O/c7-6(9)5-2-1-3-8-4-5/h1-4H,(H2,7,9)
NICD[e]	nicotinamide	C6H6N2O	C6H6N2O	0	Extracellular	C00153	3453	17154	InChI=1S/C6H6N2O/c7-6(9)5-2-1-3-8-4-5/h1-4H,(H2,7,9)
NICD[m]	nicotinamide	C6H6N2O	C6H6N2O	0	Mitochondria	C00153	3453	17154	InChI=1S/C6H6N2O/c7-6(9)5-2-1-3-8-4-5/h1-4H,(H2,7,9)
NMN[x]	NMN zwitterion	C11H15N2O8P	C11H14N2O8P	-1	Peroxisome	C00455	3741	16171	InChI=1S/C11H15N2O8P/c12-10(16)6-2-1-3-13(4-6)11-9(15)8(14)7(21-11)5-20-22(17,18)19/h1-4,7-9,11,14-15H,5H2,(H3-,12,16,17,18,19)/t7-,8-,9-,11-/m1S/s1
NMN[e]	NMN zwitterion	C11H15N2O8P	C11H14N2O8P	-1	Extracellular	C00455	3741	16171	InChI=1S/C11H15N2O8P/c12-10(16)6-2-1-3-13(4-6)11-9(15)8(14)7(21-11)5-20-22(17,18)19/h1-4,7-9,11,14-15H,5H2,(H3-,12,16,17,18,19)/t7-,8-,9-,11-/m1S/s1
NMN[c]	NMN zwitterion	C11H15N2O8P	C11H14N2O8P	-1	Cytosol	C00455	3741	16171	InChI=1S/C11H15N2O8P/c12-10(16)6-2-1-3-13(4-6)11-9(15)8(14)7(21-11)5-20-22(17,18)19/h1-4,7-9,11,14-15H,5H2,(H3-,12,16,17,18,19)/t7-,8-,9-,11-/m1S/s1
NMN[m]	NMN zwitterion	C11H15N2O8P	C11H14N2O8P	-1	Mitochondria	C00455	3741	16171	InChI=1S/C11H15N2O8P/c12-10(16)6-2-1-3-13(4-6)11-9(15)8(14)7(21-11)5-20-22(17,18)19/h1-4,7-9,11,14-15H,5H2,(H3-,12,16,17,18,19)/t7-,8-,9-,11-/m1S/s1
NPRAN[c]	N-(5-phospho-beta-D-ribosyl)anthranilate	C12H16NO9P	C12H13NO9P	-3	Cytosol	C04302	6961	7091	InChI=1S/C12H16NO9P/c14-9-8(5-21-23(18,19)20)22-11(10(9)15)13-7-4-2-1-3-6(7)12(16)17/h1-4,8-11,13-15H,5H2,(H,16,17)(H2,18,19,20)/t8-,9-,10-,11-/m1S/s1S/f/h16,18-19H
NSPRD[c]	N1-Acetylspermidine	C9H21N3O	C9H23N3O	2	Cytosol	C00612		17927	1S/C9H21N3O/c1-9(13)12-8-4-7-11-6-3-2-5-10/h11H,2-8,10H2,1H3,(H,12,13)
NSPRM[c]	N1-Acetylspermine	C12H28N4O	C12H31N4O	3	Cytosol	C02567	5564	17312	1S/C12H28N4O/c1-12(17)16-11-5-10-15-8-3-2-7-14-9-4-6-13/h14-15H,2-11,13H2,1H3,(H,16,17)
O2[c]	dioxygen	O2	O2	0	Cytosol	C00007	3309	15379	InChI=1S/O2/c1-2
O2[e]	dioxygen	O2	O2	0	Extracellular	C00007	3309	15379	InChI=1S/O2/c1-2
O2[m]	dioxygen	O2	O2	0	Mitochondria	C00007	3309	15379	InChI=1S/O2/c1-2
O2[x]	dioxygen	O2	O2	0	Peroxisome	C00007	3309	15379	InChI=1S/O2/c1-2
OAA[x]	oxaloacetic acid	C4H4O5	C4H2O5	-2	Peroxisome	C00036	3338	30744	InChI=1S/C4H4O5/c5-2(4(8)9)1-3(6)7/h1H2,(H,6,7)(H,8,9)
OAA[e]	oxaloacetic acid	C4H4O5	C4H2O5	-2	Extracellular	C00036	3338	30744	InChI=1S/C4H4O5/c5-2(4(8)9)1-3(6)7/h1H2,(H,6,7)(H,8,9)
OAA[c]	oxaloacetic acid	C4H4O5	C4H2O5	-2	Cytosol	C00036	3338	30744	InChI=1S/C4H4O5/c5-2(4(8)9)1-3(6)7/h1H2,(H,6,7)(H,8,9)
OAA[m]	oxaloacetic acid	C4H4O5	C4H2O5	-2	Mitochondria	C00036	3338	30744	InChI=1S/C4H4O5/c5-2(4(8)9)1-3(6)7/h1H2,(H,6,7)(H,8,9)
OAG[c]	Oxaloglutarate	C7H8O7	C7H5O7	-3	Cytosol	C05533	7875		InChI=1S/C7H8O7/c8-4(9)2-1-3(6(11)12)5(10)7(13)14/h3H,1-2H2,(H,8,9)(H,11,12)(H,13,14)
OAG[m]	Oxaloglutarate	C7H8O7	C7H5O7	-3	Mitochondria	C05533	7875		InChI=1S/C7H8O7/c8-4(9)2-1-3(6(11)12)5(10)7(13)14/h3H,1-2H2,(H,8,9)(H,11,12)(H,13,14)
OAHSR[c]	O-acetyl-L-homoserine	C6H11NO4	C6H11NO4	0	Cytosol	C01077	4315	16288	InChI=1S/C6H11NO4/c1-4(8)11-3-2-5(7)6(9)10/h5H,2-3,7H2,1H3,(H,9,10)/t5-/m0/s1S/f/h9H
OBUT[c]	2-Oxobutanoate	C4H6O3	C4H5O3	-1	Cytosol	C00109	16763	30831	InChI=1S/C4H6O3/c1-2-3(5)4(6)7/h2H2,1H3,(H,6,7)
OBUT[m]	2-Oxobutanoate	C4H6O3	C4H5O3	-1	Mitochondria	C00109	16763	30831	InChI=1S/C4H6O3/c1-2-3(5)4(6)7/h2H2,1H3,(H,6,7)
OGT[c]	glutathione disulfide	C20H32N6O12S2	C20H30N6O12S2	-2	Cytosol	C00127	3427	17858	InChI=1S/C20H32N6O12S2/c21-9(19(35)36)1-3-13(27)25-11(17(33)23-5-15(29)30)7-39-40-8-12(18(34)24-6-16(31)32)26-14(28)4-2-10(22)20(37)38/h9-12H,1-8,21-22H2,(H,23,33)(H,24,34)(H,25,27)(H,26,28)(H,29,30)(H,31,32)(H,35,36)(H,37,38)/t9-,10-,11-,12-/m0/s1
OGT[e]	glutathione disulfide	C20H32N6O12S2	C20H30N6O12S2	-2	Extracellular	C00127	3427	17858	InChI=1S/C20H32N6O12S2/c21-9(19(35)36)1-3-13(27)25-11(17(33)23-5-15(29)30)7-39-40-8-12(18(34)24-6-16(31)32)26-14(28)4-2-10(22)20(37)38/h9-12H,1-8,21-22H2,(H,23,33)(H,24,34)(H,25,27)(H,26,28)(H,29,30)(H,31,32)(H,35,36)(H,37,38)/t9-,10-,11-,12-/m0/s1
OGT[m]	glutathione disulfide	C20H32N6O12S2	C20H30N6O12S2	-2	Mitochondria	C00127	3427	17858	InChI=1S/C20H32N6O12S2/c21-9(19(35)36)1-3-13(27)25-11(17(33)23-5-15(29)30)7-39-40-8-12(18(34)24-6-16(31)32)26-14(28)4-2-10(22)20(37)38/h9-12H,1-8,21-22H2,(H,23,33)(H,24,34)(H,25,27)(H,26,28)(H,29,30)(H,31,32)(H,35,36)(H,37,38)/t9-,10-,11-,12-/m0/s1
OH1[c]	Hydroxide ion	OH	OH	0	Cytosol	C01328
OH1[m]	Hydroxide ion	OH	OH	0	Mitochondria	C01328
OHB[c]	(R)-3-hydroxy-2-oxo-4-phosphonooxybutanoic acid	C4H7O8P	C4H4O8P	-3	Cytosol	C06054
OICAP[c]	(2S)-2-isopropyl-3-oxosuccinic acid	C7H10O5	C7H8O5	-2	Cytosol	C04236
OICAP[m]	(2S)-2-isopropyl-3-oxosuccinic acid	C7H10O5	C7H8O5	-2	Mitochondria	C04236
OP[c]	orotidine 5'-(dihydrogen phosphate)	C10H13N2O11P	C10H10N2O11P	-3	Cytosol	C01103	4337	15842	InChI=1S/C10H13N2O11P/c13-5-1-3(9(16)17)12(10(18)11-5)8-7(15)6(14)4(23-8)2-22-24(19,20)21S/h1,4,6-8,14-15H,2H2,(H,16,17)(H,11,13,18)(H2,19,20,21)/t4-,6-,7-,8-/m1S/s1S/f/h11,16,19-20H
OPEPT[c]	Oligopeptide	C4H6N2O3R2	C4H6N2O3R2	0	Cytosol	C00098
OPEPT[e]	Oligopeptide	C4H6N2O3R2	C4H6N2O3R2	0	Extracellular	C00098
ORN[c]	L-ornithine	C5H12N2O2	C5H13N2O2	1	Cytosol	C00077	3377	15729	InChI=1S/C5H12N2O2/c6-3-1-2-4(7)5(8)9/h4H,1-3,6-7H2,(H,8,9)/t4-/m0/s1
ORN[e]	L-ornithine	C5H12N2O2	C5H13N2O2	1	Extracellular	C00077	3377	15729	InChI=1S/C5H12N2O2/c6-3-1-2-4(7)5(8)9/h4H,1-3,6-7H2,(H,8,9)/t4-/m0/s1
ORN[m]	L-ornithine	C5H12N2O2	C5H13N2O2	1	Mitochondria	C00077	3377	15729	InChI=1S/C5H12N2O2/c6-3-1-2-4(7)5(8)9/h4H,1-3,6-7H2,(H,8,9)/t4-/m0/s1
OROA[c]	orotic acid	C5H4N2O4	C5H3N2O4	-1	Cytosol	C00295	3589	16742	InChI=1S/C5H4N2O4/c8-3-1-2(4(9)10)6-5(11)7-3/h1H,(H,9,10)(H2,6,7,8,11)
OTHIO[c]	thioredoxin disulfide	C10H12N4O4S2R4	C10H12N4O4S2R4	0	Cytosol	C00343	3636	18191
OTHIO[x]	thioredoxin disulfide	C10H12N4O4S2R4	C10H12N4O4S2R4	0	Peroxisome	C00343	3636	18191
OTHIO[m]	thioredoxin disulfide	C10H12N4O4S2R4	C10H12N4O4S2R4	0	Mitochondria	C00343	3636	18191
OVAL[c]	(R)-2-Oxoisovalerate	C5H8O3	C5H7O3	-1	Cytosol	C00141	3441	11851	InChI=1S/C5H8O3/c1-3(2)4(6)5(7)8/h3H,1-2H3,(H,7,8)/p-1
OVAL[m]	(R)-2-Oxoisovalerate	C5H8O3	C5H7O3	-1	Mitochondria	C00141	3441	11851	InChI=1S/C5H8O3/c1-3(2)4(6)5(7)8/h3H,1-2H3,(H,7,8)/p-1
OXSUC[c]	oxalosuccinic acid	C6H6O7	C6H3O7	-3	Cytosol	C05379	7753	7815	InChI=1S/C6H6O7/c7-3(8)1-2(5(10)11)4(9)6(12)13/h2H,1H2,(H,7,8)(H,10,11)(H,12,13)/f/h7,10,12H
OXSUC[m]	oxalosuccinic acid	C6H6O7	C6H3O7	-3	Mitochondria	C05379	7753	7815	InChI=1S/C6H6O7/c7-3(8)1-2(5(10)11)4(9)6(12)13/h2H,1H2,(H,7,8)(H,10,11)(H,12,13)/f/h7,10,12H
P5C[c]	(S)-1-Pyrroline-5-carboxylate	C5H7NO2	C5H6NO2	-1	Cytosol	C03912	6642	371	InChI=1S/C5H7NO2/c7-5(8)4-2-1-3-6-4/h3-4H,1-2H2,(H,7,8)/p-1S/t4-/m0/s1S/fC5H6NO2/q-1
P5C[m]	(S)-1-Pyrroline-5-carboxylate	C5H7NO2	C5H6NO2	-1	Mitochondria	C03912	6642	371	InChI=1S/C5H7NO2/c7-5(8)4-2-1-3-6-4/h3-4H,1-2H2,(H,7,8)/p-1S/t4-/m0/s1S/fC5H6NO2/q-1
P5P[c]	pyridoxine 5'-phosphate	C8H12NO6P	C8H10NO6P	-2	Cytosol	C00627	3900	28803	InChI=1S/C8H12NO6P/c1-5-8(11)7(3-10)6(2-9-5)4-15-16(12,13)14/h2,10-11H,3-4H2,1H3,(H2,12,13,14)
PA[c]	phosphatidic acid	C5H7O8PR2	C5H5O8PR2	-2	Cytosol	C00416	3706	16337
PA[m]	phosphatidic acid	C5H7O8PR2	C5H5O8PR2	-2	Mitochondria	C00416	3706	16337
PABA[c]	4-Aminobenzoate	C7H7NO2	C7H6NO2	-1	Cytosol	C00568
PABA[e]	4-Aminobenzoate	C7H7NO2	C7H6NO2	-1	Extracellular	C00568
PABA[m]	4-Aminobenzoate	C7H7NO2	C7H6NO2	-1	Mitochondria	C00568
PAC[c]	phenylacetic acid	C8H8O2	C8H7O2	-1	Cytosol	C07086	9297	30745	InChI=1S/C8H8O2/c9-8(10)6-7-4-2-1-3-5-7/h1-5H,6H2,(H,9,10)/f/h9H
PANT[c]	(R)-Pantoate	C6H12O4	C6H11O4	-1	Cytosol	C00522	3805	14737	InChI=1S/C6H12O4/c1-6(2,3-7)4(8)5(9)10/h4,7-8H,3H2,1-2H3,(H,9,10)
PANT[m]	(R)-Pantoate	C6H12O4	C6H11O4	-1	Mitochondria	C00522	3805	14737	InChI=1S/C6H12O4/c1-6(2,3-7)4(8)5(9)10/h4,7-8H,3H2,1-2H3,(H,9,10)
PAPS[c]	3'-phospho-5'-adenylyl sulfate	C10H15N5O13P2S	C10H11N5O13P2S	-4	Cytosol	C00053	3355	17980	InChI=1S/C10H15N5O13P2S/c11-8-5-9(13-2-12-8)15(3-14-5)10-6(16)7(27-29(17,18)19)4(26-10)1-25-30(20,21)28-31(22,23)24/h2-4,6-7,10,16H,1H2,(H,20,21)(H2,11,12,13)(H2,17,18,19)(H,22,23,24)/t4-,6-,7-,10-/m1S/s1
PBG[c]	porphobilinogen	C10H14N2O4	C10H13N2O4	-1	Cytosol	C00931
PC[c]	Phosphatidylcholine	C10H18NO8PR2	C10H17NO8PR2	-1	Cytosol	C00157	3457	1611049183
PCHO[c]	Choline phosphate	C5H15NO4P	C5H14NO4P	-1	Cytosol	C00588	3867	18132	InChI=1/C5H14NO4P/c1-6(2,3)4-5-10-11(7,8)9/h4-5H2,1-3H3,(H-,7,8,9)/p+1/fC5H15NO4P/h7-8H/q+1
PDLA[c]	pyridoxamine	C8H12N2O2	C8H13N2O2	1	Cytosol	C00534	3816	16410	InChI=1S/C8H12N2O2/c1-5-8(12)7(2-9)6(4-11)3-10-5/h3,11-12H,2,4,9H2,1H3
PDLA5P[c]	pyridoxamine 5'-phosphate	C8H13N2O5P	C8H12N2O5P	-1	Cytosol	C00647	3919	18335	InChI=1S/C8H13N2O5P/c1-5-8(11)7(2-9)6(3-10-5)4-15-16(12,13)14/h3,11H,2,4,9H2,1H3,(H2,12,13,14)/f/h12-13H
PDME[c]	Phosphatidyl-N-dimethylethanolamine	C9H16NO8PR2	C9H16NO8PR2	0	Cytosol	C04308	6966
PE[g]	phosphatidylethanolamine	C7H12NO8PR2	C7H12NO8PR2	0	Golgi	C00350	3643	16038
PE[v]	phosphatidylethanolamine	C7H12NO8PR2	C7H12NO8PR2	0	Vacuole	C00350	3643	16038
PE[c]	phosphatidylethanolamine	C7H12NO8PR2	C7H12NO8PR2	0	Cytosol	C00350	3643	16038
PE[m]	phosphatidylethanolamine	C7H12NO8PR2	C7H12NO8PR2	0	Mitochondria	C00350	3643	16038
PENDP[c]	all-trans-pentaprenyl diphosphate	C25H44O7P2	C25H41O7P2	-3	Cytosol	C04217
PENDP[m]	all-trans-pentaprenyl diphosphate	C25H44O7P2	C25H41O7P2	-3	Mitochondria	C04217
PG[c]	Phosphatidylglycerol	C8H13O10PR2	C8H13O10PR2	-1	Cytosol	C00344	3637	17517
PG[m]	Phosphatidylglycerol	C8H13O10PR2	C8H13O10PR2	-1	Mitochondria	C00344	3637	17517
PGP[m]	Phosphatidylglycerophosphate	C8H14O13P2R2	C8H14O13P2R2	-3	Mitochondria	C03892	6624
PHE[c]	L-phenylalanine	C9H11NO2	C9H11NO2	0	Cytosol	C00079	3379	17295	InChI=1S/C9H11NO2/c10-8(9(11)12)6-7-4-2-1-3-5-7/h1-5,8H,6,10H2,(H,11,12)/t8-/m0/s1
PHE[e]	L-phenylalanine	C9H11NO2	C9H11NO2	0	Extracellular	C00079	3379	17295	InChI=1S/C9H11NO2/c10-8(9(11)12)6-7-4-2-1-3-5-7/h1-5,8H,6,10H2,(H,11,12)/t8-/m0/s1
PHACCOA[c]	precorrin-2	C42H48N4O16	C42H41N4O16	-7	Cytosol	C02463
PHAL[e]	phenylacetaldehyde	C8H8O	C8H8O	0	Extracellular	C00601	3876	16424	InChI=1S/C8H8O/c9-7-6-8-4-2-1-3-5-8/h1-5,7H,6H2
PHAL[m]	phenylacetaldehyde	C8H8O	C8H8O	0	Mitochondria	C00601	3876	16424	InChI=1S/C8H8O/c9-7-6-8-4-2-1-3-5-8/h1-5,7H,6H2
PHAL[c]	phenylacetaldehyde	C8H8O	C8H8O	0	Cytosol	C00601	3876	16424	InChI=1S/C8H8O/c9-7-6-8-4-2-1-3-5-8/h1-5,7H,6H2
PHC[e]	(3R,5S)-1-pyrroline-3-hydroxy-5-carboxylic acid	C5H7NO3	C5H6NO3	-1	Extracellular	C04281	6943	6151	InChI=1S/C5H7NO3/c7-3-1-4(5(8)9)6-2-3/h2-4,7H,1H2,(H,8,9)/t3-,4+/m1S/s1
PHC[c]	(3R,5S)-1-pyrroline-3-hydroxy-5-carboxylic acid	C5H7NO3	C5H6NO3	-1	Cytosol	C04281	6943	6151	InChI=1S/C5H7NO3/c7-3-1-4(5(8)9)6-2-3/h2-4,7H,1H2,(H,8,9)/t3-,4+/m1S/s1
PHC[m]	(3R,5S)-1-pyrroline-3-hydroxy-5-carboxylic acid	C5H7NO3	C5H6NO3	-1	Mitochondria	C04281	6943	6151	InChI=1S/C5H7NO3/c7-3-1-4(5(8)9)6-2-3/h2-4,7H,1H2,(H,8,9)/t3-,4+/m1S/s1
PHMINTBIP[c]	1-Phosphatidyl-1D-myo-inositol 3,5-bisphosphate	C11H19O19P3R2	C11H14O19P3R2	-5	Cytosol	C11556	13723	16851
PHMINTBIP[e]	1-Phosphatidyl-1D-myo-inositol 3,5-bisphosphate	C11H19O19P3R2	C11H14O19P3R2	-5	Extracellular	C11556	13723	16851
PHN[c]	prephenic acid	C10H10O6	C10H8O6	-2	Cytosol	C00254	3553	16666	InChI=1S/C10H10O6/c11-6-1-3-10(4-2-6,9(15)16)5-7(12)8(13)14/h1-4,6,11H,5H2,(H,13,14)(H,15,16)
PHP[c]	3-Phosphonooxypyruvate	C3H5O7P	C3H2O7P	-3	Cytosol	C03232	6103	30933	InChI=1S/C3H5O7P/c4-2(3(5)6)1-10-11(7,8)9/h1H2,(H,5,6)(H2,7,8,9)/f/h5,7-8H
PHPYR[c]	keto-phenylpyruvate	C9H8O3	C9H7O3	-1	Cytosol	C00166	3466	30851	InChI=1S/C9H8O3/c10-8(9(11)12)6-7-4-2-1-3-5-7/h1-5H,6H2,(H,11,12)
PHSP[c]	Sphingosine 1-phosphate	C18H38NO5P	C18H37NO5P	-1	Cytosol	C06124
PHSR[c]	O-phospho-L-homoserine	C4H10NO6P	C4H8NO6P	-2	Cytosol	C01102	4336	15961	InChI=1S/C4H10NO6P/c5-3(4(6)7)1-2-11-12(8,9)10/h3H,1-2,5H2,(H,6,7)(H2,8,9,10)/t3-/m0/s1S/f/h6,8-9H
PHT[c]	4-(phosphonooxy)-L-threonine	C4H10NO7P	C4H8NO7P	-2	Cytosol	C06055	8325	18336	InChI=1S/C4H10NO7P/c5-3(4(7)8)2(6)1-12-13(9,10)11S/h2-3,6H,1,5H2,(H,7,8)(H2,9,10,11)/t2-,3+/m1S/s1
PI[g]	phosphoric acid	H3O4P	HO4P	-2	Golgi	C00009	3311	18367	InChI=1S/H3O4P/c1-5(2,3)4/h(H3,1,2,3,4)/p-3
PI[v]	phosphoric acid	H3O4P	HO4P	-2	Vacuole	C00009	3311	18367	InChI=1S/H3O4P/c1-5(2,3)4/h(H3,1,2,3,4)/p-3
PI[c]	phosphoric acid	H3O4P	HO4P	-2	Cytosol	C00009	3311	18367	InChI=1S/H3O4P/c1-5(2,3)4/h(H3,1,2,3,4)/p-3
PI[e]	phosphoric acid	H3O4P	HO4P	-2	Extracellular	C00009	3311	18367	InChI=1S/H3O4P/c1-5(2,3)4/h(H3,1,2,3,4)/p-3
PI[m]	phosphoric acid	H3O4P	HO4P	-2	Mitochondria	C00009	3311	18367	InChI=1S/H3O4P/c1-5(2,3)4/h(H3,1,2,3,4)/p-3
PI[x]	phosphoric acid	H3O4P	HO4P	-2	Peroxisome	C00009	3311	18367	InChI=1S/H3O4P/c1-5(2,3)4/h(H3,1,2,3,4)/p-3
PINCA[c]	Acryloyl-CoA	C24H38N7O17P3S	C24H34N7O17P3S	-4	Cytosol	C00894	4150	15513	InChI=1/C24H38N7O17P3S/c1-4-15(33)52-8-7-26-14(32)5-6-27-22(36)19(35)24(2,3)10-45-51(42,43)48-50(40,41)44-9-13-18(47-49(37,38)39)17(34)23(46-13)31-12-30-16-20(25)28-11-29-21(16)31/h4,11-13,17-19,23,34-35H,1,5-10H2,2-3H3,(H,26,32)(H,27,36)(H,40,41)(H,42,43)(H2,25,28,29)(H2,37,38,39)/t13-,17-,18-,19+,23-/m1/s1/f/h26-27,37-38,40,42H,25H2
PINCA[m]	Acryloyl-CoA	C24H38N7O17P3S	C24H34N7O17P3S	-4	Mitochondria	C00894	4150	15513	InChI=1/C24H38N7O17P3S/c1-4-15(33)52-8-7-26-14(32)5-6-27-22(36)19(35)24(2,3)10-45-51(42,43)48-50(40,41)44-9-13-18(47-49(37,38)39)17(34)23(46-13)31-12-30-16-20(25)28-11-29-21(16)31/h4,11-13,17-19,23,34-35H,1,5-10H2,2-3H3,(H,26,32)(H,27,36)(H,40,41)(H,42,43)(H2,25,28,29)(H2,37,38,39)/t13-,17-,18-,19+,23-/m1/s1/f/h26-27,37-38,40,42H,25H2
PINS[c]	1-Phosphatidyl-D-myo-inositol	C11H17O13PR2	C11H17O13PR2	0	Cytosol	C01194	4419	16749
PINS4P[c]	1-phosphatidyl-1D-myo-inositol 4-phosphates	C11H18O16P2R2	C11H18O16P2R2	0	Cytosol	C01277		17526
PINSP[c]	1-phosphatidyl-1D-myo-inositol 3-phosphates	C11H18O16P2R2	C11H18O16P2R2	0	Cytosol	C04549	7155	17283
PL[c]	pyridoxal	C8H9NO3	C8H9NO3	0	Cytosol	C00250	3549	17310	InChI=1S/C8H9NO3/c1-5-8(12)7(4-11)6(3-10)2-9-5/h2,4,10,12H,3H2,1H3
PL5P[c]	pyridoxal 5'-phosphate	C8H10NO6P	C8H8NO6P	-2	Cytosol	C00018	3320	18405	InChI=1S/C8H10NO6P/c1-5-8(11)7(3-10)6(2-9-5)4-15-16(12,13)14/h2-3,11H,4H2,1H3,(H2,12,13,14)
PMME[c]	phosphatidyl-N-methylethanolamine	C8H14NO8PR2	C8H14NO8PR2	0	Cytosol	C01241
PN6LL[c]	Protein N6-(lipoyl)lysine	C8H14NORS2	C8H14NORS2	0	Cytosol	C16237
PN6OL[c]	Protein N6-(octanoyl)lysine	C8H16NOR	C8H16NOR	0	Cytosol	C16236
PNTO[c]	(R)-pantothenate	C9H17NO5	C9H16NO5	-1	Cytosol	C00864	4121	29032	InChI=1S/C9H17NO5/c1-9(2,5-11)7(14)8(15)10-4-3-6(12)13/h7,11,14H,3-5H2,1-2H3,(H,10,15)(H,12,13)/p-1S/t7-/m0/s1
PNTO[e]	(R)-pantothenate	C9H17NO5	C9H16NO5	-1	Extracellular	C00864	4121	29032	InChI=1S/C9H17NO5/c1-9(2,5-11)7(14)8(15)10-4-3-6(12)13/h7,11,14H,3-5H2,1-2H3,(H,10,15)(H,12,13)/p-1S/t7-/m0/s1
PEP[c]	phosphoenolpyruvate	C3H5O6P	C3H2O6P	-3	Cytosol	C00074	3374	1802144897	InChI=1S/C3H5O6P/c1-2(3(4)5)9-10(6,7)8/h1H2,(H,4,5)(H2,6,7,8)/p-1
PEP[m]	phosphoenolpyruvate	C3H5O6P	C3H2O6P	-3	Mitochondria	C00074	3374	1802144897	InChI=1S/C3H5O6P/c1-2(3(4)5)9-10(6,7)8/h1H2,(H,4,5)(H2,6,7,8)/p-1
PPA[c]	Propinol adenylate	C13H18N5O8P	C13H17N5O8P	-1	Cytosol	C05983	8261
PPACA[c]	Presqualene diphosphate	C30H52O7P2	C30H49O7P2	-3	Cytosol	C03428
PPD[c]	peptide	C2H4NO2RC2H2NOR	C2H4NO2RC2H2NOR	0	Cytosol	C00012	3314
PPD[e]	peptide	C2H4NO2RC2H2NOR	C2H4NO2RC2H2NOR	0	Extracellular	C00012	3314
ppGpp[c]	guanosine 3',5'-bis(diphosphate)	C10H17N5O17P4	C10H11N5O17P4	-6	Cytosol	C01228	4450	17633	InChI=1S/C10H17N5O17P4/c11-10-13-7-4(8(17)14-10)12-2-15(7)9-5(16)6(30-36(26,27)32-34(21,22)23)3(29-9)1-28-35(24,25)31-33(18,19)20/h2-3,5-6,9,16H,1H2,(H,24,25)(H,26,27)(H2,18,19,20)(H2,21,22,23)(H3,11,13,14,17)/t3-,5-,6-,9-/m1S/s1
PPHG[c]	protoporphyrinogen	C34H40N4O4	C34H38N4O4	-2	Cytosol	C01079
PPHG[m]	protoporphyrinogen	C34H40N4O4	C34H38N4O4	-2	Mitochondria	C01079
PPI[c]	diphosphate(4−)	H4O7P2	HO7P2	-3	Cytosol	C00013	3315	1836129888	InChI=1S/H4O7P2/c1-8(2,3)7-9(4,5)6/h(H2,1,2,3)(H2,4,5,6)/p-4
PPI[m]	diphosphate(4−)	H4O7P2	HO7P2	-3	Mitochondria	C00013	3315	1836129888	InChI=1S/H4O7P2/c1-8(2,3)7-9(4,5)6/h(H2,1,2,3)(H2,4,5,6)/p-4
PPI[x]	diphosphate(4−)	H4O7P2	HO7P2	-3	Peroxisome	C00013	3315	1836129888	InChI=1S/H4O7P2/c1-8(2,3)7-9(4,5)6/h(H2,1,2,3)(H2,4,5,6)/p-4
PPMAL[c]	2-Isopropylmaleate	C7H10O4	C7H8O4	-2	Cytosol	C02631
pppGpp[c]	guanosine 3'-diphosphate 5'-triphosphate	C10H18N5O20P5	C10H11N5O20P5	-7	Cytosol	C04494	7111
PPRIX[m]	protoporphyrin	C34H34N4O4	C34H32N4O4	-2	Mitochondria	C02191	5261	15430	InChI=1S/C34H34N4O4/c1-7-21-17(3)25-13-26-19(5)23(9-11-33(39)40)31(37-26)16-32-24(10-12-34(41)42)20(6)28(38-32)15-30-22(8-2)18(4)27(36-30)14-29(21)35-25/h7-8,13-16,35,38H,1-2,9-12H2,3-6H3,(H,39,40)(H,41,42)/b25-13-,26-13-,27-14-,28-15-,29-14-,30-15-,31-16-,32-16-/f/h39,41H
PPVL[c]	(R)-5-diphosphomevalonic acid	C6H14O10P2	C6H11O10P2	-3	Cytosol	C01143	4374	15899	InChI=1S/C6H14O10P2/c1-6(9,4-5(7)8)2-3-15-18(13,14)16-17(10,11)12/h9H,2-4H2,1H3,(H,7,8)(H,13,14)(H2,10,11,12)/t6-/m1S/s1S/f/h7,10-11,13H
PQQ[c]	pyrroloquinoline quinone	C14H6N2O8	C14H3N2O8	-3	Cytosol	C00113	3413	18315	InChI=1S/C9H15N3O11P2/c10-5-1-2-12(9(15)11-5)8-7(14)6(13)4(22-8)3-21-25(19,20)23-24(16,17)18/h1-2,4,6-8,13-14H,3H2,(H,19,20)(H2,10,11,15)(H2,16,17,18)/t4-,6-,7-,8-/m1S/s1
PQQH2[c]	pyrroloquinoline quinol	C14H8N2O8	C14H5N2O8	-3	Cytosol	C01359	4562	18356
PRA[c]	5-phospho-beta-D-ribosylamine	C5H12NO7P	C5H11NO7P	-1	Cytosol	C03090	5988	37737	InChI=1S/C5H12NO7P/c6-5-4(8)3(7)2(13-5)1-12-14(9,10)11S/h2-5,7-8H,1,6H2,(H2,9,10,11)/t2-,3-,4-,5-/m1S/s1S/f/h9-10H
PRBAP[c]	1-(5-phosphoribosyl)-5'-AMP	C15H23N5O14P2	C15H19N5O14P2	-4	Cytosol	C02741	5701	18374	InChI=1S/C15H23N5O14P2/c16-12-7-13(18-4-19(12)14-10(23)8(21)5(33-14)1-31-35(25,26)27)20(3-17-7)15-11(24)9(22)6(34-15)2-32-36(28,29)30/h3-6,8-11,14-16,21-24H,1-2H2,(H2,25,26,27)(H2,28,29,30)/t5-,6-,8-,9-,10-,11-,14-,15-/m1S/s1S/f/h25-26,28-29H
PRBATP[c]	1-(5-Phospho-D-ribosyl)-ATP	C15H25N5O20P4	C15H19N5O20P4	-6	Cytosol	C02739	5699	18263	InChI=1S/C15H25N5O20P4/c16-12-7-13(18-4-19(12)14-10(23)8(21)5(37-14)1-35-41(25,26)27)20(3-17-7)15-11(24)9(22)6(38-15)2-36-43(31,32)40-44(33,34)39-42(28,29)30/h3-6,8-11,14-16,21-24H,1-2H2,(H,31,32)(H,33,34)(H2,25,26,27)(H2,28,29,30)/t5-,6-,8-,9-,10-,11-,14?,15-/m1S/s1S/f/h25-26,28-29,31,33H
PRFICA[c]	1-(5'-Phosphoribosyl)-5-formamido-4-imidazolecarboxamide	C10H15N4O9P	C10H13N4O9P	-2	Cytosol	C04734	7305	18381	InChI=1S/C10H15N4O9P/c11-8(18)5-9(13-3-15)14(2-12-5)10-7(17)6(16)4(23-10)1-22-24(19,20)21S/h2-4,6-7,10,16-17H,1H2,(H2,11,18)(H,13,15)(H2,19,20,21)/t4-,6-,7-,10-/m1S/s1
PRFP[c]	1-(5-phospho-D-ribosyl)-5-[(5-phospho-D-ribosylamino)methylideneamino]imidazole-4-carboxamide	C15H25N5O15P2	C15H21N5O15P2	-4	Cytosol	C04896	7447	18302	InChI=1S/C15H25N5O15P2/c16-12(25)7-13(17-3-18-14-10(23)8(21)5(34-14)1-32-36(26,27)28)20(4-19-7)15-11(24)9(22)6(35-15)2-33-37(29,30)31S/h3-6,8-11,14-15,21-24H,1-2H2,(H2,16,25)(H,17,18)(H2,26,27,28)(H2,29,30,31)/t5-,6-,8-,9-,10-,11-,14-,15-/m1S/s1
PRLP[c]	5-[(5-phospho-1-deoxy-D-ribulos-1-ylimino)methylamino]-1-(5-phospho-D-ribosyl)imidazole-4-carboxamide	C15H25N5O15P2	C15H21N5O15P2	-4	Cytosol	C04916
PRO[c]	L-proline	C5H9NO2	C5H9NO2	0	Cytosol	C00148	3448	17203	InChI=1S/C5H9NO2/c7-5(8)4-2-1-3-6-4/h4,6H,1-3H2,(H,7,8)/t4-/m0/s1
PRO[e]	L-proline	C5H9NO2	C5H9NO2	0	Extracellular	C00148	3448	17203	InChI=1S/C5H9NO2/c7-5(8)4-2-1-3-6-4/h4,6H,1-3H2,(H,7,8)/t4-/m0/s1
PRO[m]	L-proline	C5H9NO2	C5H9NO2	0	Mitochondria	C00148	3448	17203	InChI=1S/C5H9NO2/c7-5(8)4-2-1-3-6-4/h4,6H,1-3H2,(H,7,8)/t4-/m0/s1
PROP[c]	propionic acid	C3H6O2	C3H5O2	-1	Cytosol	C00163	3463	30768	InChI=1S/C3H6O2/c1-2-3(4)5/h2H2,1H3,(H,4,5)
PROPCOA[c]	propionyl-CoA	C24H40N7O17P3S	C24H36N7O17P3S	-4	Cytosol	C00100	3400	15539	InChI=1S/C24H40N7O17P3S/c1-4-15(33)52-8-7-26-14(32)5-6-27-22(36)19(35)24(2,3)10-45-51(42,43)48-50(40,41)44-9-13-18(47-49(37,38)39)17(34)23(46-13)31-12-30-16-20(25)28-11-29-21(16)31S/h11-13,17-19,23,34-35H,4-10H2,1-3H3,(H,26,32)(H,27,36)(H,40,41)(H,42,43)(H2,25,28,29)(H2,37,38,39)/t13-,17-,18-,19+,23-/m1S/s1
PROPCOA[m]	propionyl-CoA	C24H40N7O17P3S	C24H36N7O17P3S	-4	Mitochondria	C00100	3400	15539	InChI=1S/C24H40N7O17P3S/c1-4-15(33)52-8-7-26-14(32)5-6-27-22(36)19(35)24(2,3)10-45-51(42,43)48-50(40,41)44-9-13-18(47-49(37,38)39)17(34)23(46-13)31-12-30-16-20(25)28-11-29-21(16)31S/h11-13,17-19,23,34-35H,4-10H2,1-3H3,(H,26,32)(H,27,36)(H,40,41)(H,42,43)(H2,25,28,29)(H2,37,38,39)/t13-,17-,18-,19+,23-/m1S/s1
PROT[c]	protein	R	R	0	Cytosol
PRPP[c]	5-O-phosphono-alpha-D-ribofuranosyl diphosphate	C5H13O14P3	C5H8O14P3	-5	Cytosol	C00119	3419	17111	InChI=1S/C5H13O14P3/c6-3-2(1-16-20(8,9)10)17-5(4(3)7)18-22(14,15)19-21(11,12)13/h2-7H,1H2,(H,14,15)(H2,8,9,10)(H2,11,12,13)/t2-,3-,4-,5-/m1S/s1
PRPP[m]	5-O-phosphono-alpha-D-ribofuranosyl diphosphate	C5H13O14P3	C5H8O14P3	-5	Mitochondria	C00119	3419	17111	InChI=1S/C5H13O14P3/c6-3-2(1-16-20(8,9)10)17-5(4(3)7)18-22(14,15)19-21(11,12)13/h2-7H,1H2,(H,14,15)(H2,8,9,10)(H2,11,12,13)/t2-,3-,4-,5-/m1S/s1
PS[g]	Phosphatidylserine	C8H12NO10PR2	C8H11NO10PR2	-1	Golgi	C02737	5698
PS[v]	Phosphatidylserine	C8H12NO10PR2	C8H11NO10PR2	-1	Vacuole	C02737	5698
PS[c]	Phosphatidylserine	C8H12NO10PR2	C8H11NO10PR2	-1	Cytosol	C02737	5698
PS[m]	Phosphatidylserine	C8H12NO10PR2	C8H11NO10PR2	-1	Mitochondria	C02737	5698
PSPH[c]	Sphingosine	C18H37NO2	C18H38NO2	1	Cytosol	C00319
PSPH1P[c]	Phytosphingosine 1-phosphate	C18H40NO6P	C18H39NO6P	-1	Cytosol
PST[c]	episterol	C28H46O	C28H46O	0	Cytosol	C15777		23929	InChI=1S/C28H46O/c1-18(2)19(3)7-8-20(4)24-11-12-25-23-10-9-21-17-22(29)13-15-27(21,5)26(23)14-16-28(24,25)6/h10,18,20-22,24-26,29H,3,7-9,11-17H2,1-2,4-6H3/t20-,21+,22+,24-,25+,26+,27+,28-/m1S/s1
PST[e]	episterol	C28H46O	C28H46O	0	Extracellular	C15777		23929	InChI=1S/C28H46O/c1-18(2)19(3)7-8-20(4)24-11-12-25-23-10-9-21-17-22(29)13-15-27(21,5)26(23)14-16-28(24,25)6/h10,18,20-22,24-26,29H,3,7-9,11-17H2,1-2,4-6H3/t20-,21+,22+,24-,25+,26+,27+,28-/m1S/s1
PTCYS[c]	N-[(R)-pantothenoyl]-L-cysteine	C12H22N2O6S	C12H21N2O6S	-1	Cytosol	C04079	6773	18416	InChI=1S/C12H22N2O6S/c1-12(2,6-15)9(17)10(18)13-4-3-8(16)14-7(5-21)11(19)20/h7,9,15,17,21H,3-6H2,1-2H3,(H,13,18)(H,14,16)(H,19,20)/t7-,9-/m0/s1
PTCYS[e]	N-[(R)-pantothenoyl]-L-cysteine	C12H22N2O6S	C12H21N2O6S	-1	Extracellular	C04079	6773	18416	InChI=1S/C12H22N2O6S/c1-12(2,6-15)9(17)10(18)13-4-3-8(16)14-7(5-21)11(19)20/h7,9,15,17,21H,3-6H2,1-2H3,(H,13,18)(H,14,16)(H,19,20)/t7-,9-/m0/s1
PTH[c]	Ethanolamine phosphate	C2H8NO4P	C2H7NO4P	-1	Cytosol	C00346	3639	17553	InChI=1/C2H8NO4P/c3-1-2-7-8(4,5)6/h1-3H2,(H2,4,5,6)
PTRSC[c]	putrescine	C4H12N2	C4H14N2	2	Cytosol	C00134	3434	17148	InChI=1S/C4H12N2/c5-3-1-2-4-6/h1-6H2
PTRSC[e]	putrescine	C4H12N2	C4H14N2	2	Extracellular	C00134	3434	17148	InChI=1S/C4H12N2/c5-3-1-2-4-6/h1-6H2
PTT[c]	pantetheine	C11H22N2O4S	C11H22N2O4S	0	Cytosol	C00831	4089	16753	InChI=1S/C11H22N2O4S/c1-11(2,7-14)9(16)10(17)13-4-3-8(15)12-5-6-18/h9,14,16,18H,3-7H2,1-2H3,(H,12,15)(H,13,17)/t9-/m0/s1
PURI5P[c]	pseudouridine 5'-phosphate	C9H13N2O9P	C9H11N2O9P	-2	Cytosol	C01168
PVL[c]	(R)-5-phosphomevalonic acid	C6H13O7P	C6H10O7P	-3	Cytosol	C01107	4339	17436	InChI=1S/C6H13O7P/c1-6(9,4-5(7)8)2-3-13-14(10,11)12/h9H,2-4H2,1H3,(H,7,8)(H2,10,11,12)/t6-/m1S/s1S/f/h7,10-11H
PYR[x]	pyruvic acid	C3H4O3	C3H3O3	-1	Peroxisome	C00022	3324	32816	InChI=1S/C3H4O3/c1-2(4)3(5)6/h1H3,(H,5,6)
PYR[e]	pyruvic acid	C3H4O3	C3H3O3	-1	Extracellular	C00022	3324	32816	InChI=1S/C3H4O3/c1-2(4)3(5)6/h1H3,(H,5,6)
PYR[c]	pyruvic acid	C3H4O3	C3H3O3	-1	Cytosol	C00022	3324	32816	InChI=1S/C3H4O3/c1-2(4)3(5)6/h1H3,(H,5,6)
PYR[m]	pyruvic acid	C3H4O3	C3H3O3	-1	Mitochondria	C00022	3324	32816	InChI=1S/C3H4O3/c1-2(4)3(5)6/h1H3,(H,5,6)
PYRD[e]	pyridoxine	C8H11NO3	C8H11NO3	0	Extracellular	C00314	3608	16709	InChI=1S/C8H11NO3/c1-5-8(12)7(4-11)6(3-10)2-9-5/h2,10-12H,3-4H2,1H3
PYRD[c]	pyridoxine	C8H11NO3	C8H11NO3	0	Cytosol	C00314	3608	16709	InChI=1S/C8H11NO3/c1-5-8(12)7(4-11)6(3-10)2-9-5/h2,10-12H,3-4H2,1H3
Q6H2[m]		C39H60O4	C39H60O4	0	Mitochondria	Q6H2
QH2[m]	ubiquinol	C49H76O4	C49H76O4	0	Mitochondria	C00390	3680	17976	InChI=1S/C14H20O4/c1-8(2)6-7-10-9(3)11(15)13(17-4)14(18-5)12(10)16/h6,15-16H,7H2,1-5H3
QUIN[c]	Quinolinate	C7H5NO4	C7H3NO4	-2	Cytosol	C03722
R15BP[c]	Ribose 1,5-bisphosphate	C5H12O11P2	C5H8O11P2	-4	Cytosol	C01151	4380	17994
R1P[c]	alpha-D-Ribose 1-phosphate	C5H11O8P	C5H9O8P	-2	Cytosol	C00620	3894	35425	InChI=1S/C5H11O8P/c6-1-2-3(7)4(8)5(12-2)13-14(9,10)11S/h2-8H,1H2,(H2,9,10,11)/t2-,3-,4-,5?/m1S/s1
R1P[m]	alpha-D-Ribose 1-phosphate	C5H11O8P	C5H9O8P	-2	Mitochondria	C00620	3894	35425	InChI=1S/C5H11O8P/c6-1-2-3(7)4(8)5(12-2)13-14(9,10)11S/h2-8H,1H2,(H2,9,10,11)/t2-,3-,4-,5?/m1S/s1
R5P[c]	D-ribose 5-phosphate	C5H11O8P	C5H9O8P	-2	Cytosol	C00117	3417	17797	InChI=1S/C5H11O8P/c6-1-3(7)5(9)4(8)2-13-14(10,11)12/h1,3-5,7-9H,2H2,(H2,10,11,12)/t3-,4+,5-/m0/s1
SIRH[e]	Siroheme	C42H44FeN4O16	C42H36FeN4O16	-8	Extracellular	C00748	4010	28599	InChI=1/C42H46N4O16.Fe/c1-41(17-39(59)60)23(5-9-35(51)52)29-14-27-21(11-37(55)56)19(3-7-33(47)48)25(43-27)13-26-20(4-8-34(49)50)22(12-38(57)58)28(44-26)15-31-42(2,18-40(61)62)24(6-10-36(53)54)30(46-31)16-32(41)45-29;/h13-16,23-24H,3-12,17-18H2,1-2H3,(H10,43,44,45,46,47,48,49,50,51,52,53,54,55,56,57,58,59,60,61,62);/q;+2/p-2/t23-,24-,41+,42+;/m1./s1/fC42H44N4O16.Fe/h47,49,51,53,55,57,59,61H;/q-2;m…
SIRH[c]	Siroheme	C42H44FeN4O16	C42H36FeN4O16	-8	Cytosol	C00748	4010	28599	InChI=1/C42H46N4O16.Fe/c1-41(17-39(59)60)23(5-9-35(51)52)29-14-27-21(11-37(55)56)19(3-7-33(47)48)25(43-27)13-26-20(4-8-34(49)50)22(12-38(57)58)28(44-26)15-31-42(2,18-40(61)62)24(6-10-36(53)54)30(46-31)16-32(41)45-29;/h13-16,23-24H,3-12,17-18H2,1-2H3,(H10,43,44,45,46,47,48,49,50,51,52,53,54,55,56,57,58,59,60,61,62);/q;+2/p-2/t23-,24-,41+,42+;/m1./s1/fC42H44N4O16.Fe/h47,49,51,53,55,57,59,61H;/q-2;m…
REOL[c]	5-Methylthio-5-deoxy-D-ribulose 1-phosphate	C6H13O7PS	C6H11O7PS	-2	Cytosol	C04582
RGLUTT[c]	R-S-Glutathione	C10H16N3O6SR	C10H15N3O6SR	-1	Cytosol	C02320
RGOST[c]	ergosterol	C28H44O	C28H44O	0	Cytosol	C01694	4835	16933	InChI=1S/C28H44O/c1-18(2)19(3)7-8-20(4)24-11-12-25-23-10-9-21-17-22(29)13-15-27(21,5)26(23)14-16-28(24,25)6/h7-10,18-20,22,24-26,29H,11-17H2,1-6H3/b8-7+/t19-,20+,22-,24+,25-,26-,27-,28+/m0/s1
RGOST[e]	ergosterol	C28H44O	C28H44O	0	Extracellular	C01694	4835	16933	InChI=1S/C28H44O/c1-18(2)19(3)7-8-20(4)24-11-12-25-23-10-9-21-17-22(29)13-15-27(21,5)26(23)14-16-28(24,25)6/h7-10,18-20,22,24-26,29H,11-17H2,1-6H3/b8-7+/t19-,20+,22-,24+,25-,26-,27-,28+/m0/s1
RGT[v]	Reduced glutathione	C10H17N3O6S	C10H16N3O6S	-1	Vacuole	C00051	3353	16856	InChI=1S/C10H17N3O6S/c11-5(10(18)19)1-2-7(14)13-6(4-20)9(17)12-3-8(15)16/h5-6,20H,1-4,11H2,(H,12,17)(H,13,14)(H,15,16)(H,18,19)/t5-,6-/m0/s1
RGT[c]	Reduced glutathione	C10H17N3O6S	C10H16N3O6S	-1	Cytosol	C00051	3353	16856	InChI=1S/C10H17N3O6S/c11-5(10(18)19)1-2-7(14)13-6(4-20)9(17)12-3-8(15)16/h5-6,20H,1-4,11H2,(H,12,17)(H,13,14)(H,15,16)(H,18,19)/t5-,6-/m0/s1
RGT[m]	Reduced glutathione	C10H17N3O6S	C10H16N3O6S	-1	Mitochondria	C00051	3353	16856	InChI=1S/C10H17N3O6S/c11-5(10(18)19)1-2-7(14)13-6(4-20)9(17)12-3-8(15)16/h5-6,20H,1-4,11H2,(H,12,17)(H,13,14)(H,15,16)(H,18,19)/t5-,6-/m0/s1
RHMOPT[m]	(R)-3-hydroxy-3-methyl-2-oxopentanoic acid	C6H10O4	C6H9O4	-1	Mitochondria	C14463
RIB[e]	D-ribofuranose	C5H10O5	C5H10O5	0	Extracellular	C00121	3421	47013	InChI=1S/C5H10O5/c6-1-2-3(7)4(8)5(9)10-2/h2-9H,1H2/t2-,3-,4-,5?/m1S/s1
RIB[c]	D-ribofuranose	C5H10O5	C5H10O5	0	Cytosol	C00121	3421	47013	InChI=1S/C5H10O5/c6-1-2-3(7)4(8)5(9)10-2/h2-9H,1H2/t2-,3-,4-,5?/m1S/s1
RIBFLAV[c]	riboflavin	C17H20N4O6	C17H20N4O6	0	Cytosol	C00255	3554	17015	InChI=1S/C17H20N4O6/c1-7-3-9-10(4-8(7)2)21(5-11(23)14(25)12(24)6-22)15-13(18-9)16(26)20-17(27)19-15/h3-4,11-12,14,22-25H,5-6H2,1-2H3,(H,20,26,27)/t11-,12+,14-/m0/s1
RIBFLAV[e]	riboflavin	C17H20N4O6	C17H20N4O6	0	Extracellular	C00255	3554	17015	InChI=1S/C17H20N4O6/c1-7-3-9-10(4-8(7)2)21(5-11(23)14(25)12(24)6-22)15-13(18-9)16(26)20-17(27)19-15/h3-4,11-12,14,22-25H,5-6H2,1-2H3,(H,20,26,27)/t11-,12+,14-/m0/s1
RIBFLAV[m]	riboflavin	C17H20N4O6	C17H20N4O6	0	Mitochondria	C00255	3554	17015	InChI=1S/C17H20N4O6/c1-7-3-9-10(4-8(7)2)21(5-11(23)14(25)12(24)6-22)15-13(18-9)16(26)20-17(27)19-15/h3-4,11-12,14,22-25H,5-6H2,1-2H3,(H,20,26,27)/t11-,12+,14-/m0/s1
RIBOL[c]	Ribitol	C5H12O5	C5H12O5	0	Cytosol	C00474
RIBOL[e]	Ribitol	C5H12O5	C5H12O5	0	Extracellular	C00474
RL5P[c]	D-ribulose 5-phosphate	C5H11O8P	C5H9O8P	-2	Cytosol	C00199	3499	17363	InChI=1S/C5H11O8P/c6-1-3(7)5(9)4(8)2-13-14(10,11)12/h4-6,8-9H,1-2H2,(H2,10,11,12)/t4-,5+/m1S/s1
RTHIO[x]	thioredoxin dithiol	C10H14N4O4S2R4	C10H14N4O4S2R4	0	Peroxisome	C00342	3635	15967
RTHIO[c]	thioredoxin dithiol	C10H14N4O4S2R4	C10H14N4O4S2R4	0	Cytosol	C00342	3635	15967
RTHIO[m]	thioredoxin dithiol	C10H14N4O4S2R4	C10H14N4O4S2R4	0	Mitochondria	C00342	3635	15967
RTOL[c]	5,7,22,24(28)-ergostatetraenol	C28H42O	C28H42O	0	Cytosol	C05440	7802		InChI=1S/C28H42O/c1-18(2)19(3)7-8-20(4)24-11-12-25-23-10-9-21-17-22(29)13-15-27(21,5)26(23)14-16-28(24,25)6/h7-10,18,20,22,24-26,29H,3,11-17H2,1-2,4-6H3/b8-7+/t20-,22+,24-,25+,26+,27+,28-/m1S/s1
RTROL[c]	5,7,24(28)-ergostatrienol	C28H44O	C28H44O	0	Cytosol	C15778		50586
ACHB[m]	acetohydroxybutyrate	C6H10O4	C6H10O4	0	Mitochondria		21
RTROL[m]	5,7,24(28)-ergostatrienol	C28H44O	C28H44O	0	Mitochondria	C15778		50586
RX[e]	Organic halide	RX	RX	0	Extracellular	C01322
RX[c]	Organic halide	RX	RX	0	Cytosol	C01322
S[c]	sulfur	S	S	0	Cytosol	C00087	3387	17909	InChI=1/S
S17BP[c]	Sedoheptulose 1,7-bisphosphate	C7H16O13P2	C7H12O13P2	-4	Cytosol	C00447
S23[c]	(S)-2,3-epoxysqualene	C30H50O	C30H50O	0	Cytosol	C01054	4295	15441	InChI=1S/C30H50O/c1-24(2)14-11-17-27(5)20-12-18-25(3)15-9-10-16-26(4)19-13-21-28(6)22-23-29-30(7,8)31-29/h14-16,20-21,29H,9-13,17-19,22-23H2,1-8H3/b25-15+,26-16+,27-20+,28-21+/t29-/m0/s1
S3P[c]	3-phosphoshikimic acid	C7H11O8P	C7H8O8P	-3	Cytosol	C03175	6057	17052	InChI=1S/C7H11O8P/c8-4-1-3(7(10)11)2-5(6(4)9)15-16(12,13)14/h2,4-6,8-9H,1H2,(H,10,11)(H2,12,13,14)/t4-,5-,6+/m1S/s1S/f/h10,12-13H
S7P[c]	sedoheptulose 7-phosphate	C7H15O10P	C7H13O10P	-2	Cytosol	C05382	7756	15721	InChI=1S/C7H15O10P/c8-1-3(9)5(11)7(13)6(12)4(10)2-17-18(14,15)16/h4-8,10-13H,1-2H2,(H2,14,15,16)/t4-,5-,6-,7+/m1S/s1
SA[c]	S-adenosyl-L-methionine	C15H22N6O5S	C15H23N6O5S	1	Cytosol	C00019	3321	15414	InChI=1S/C15H22N6O5S/c1-27(3-2-7(16)15(24)25)4-8-10(22)11(23)14(26-8)21-6-20-9-12(17)18-5-19-13(9)21S/h5-8,10-11,14,22-23H,2-4,16H2,1H3,(H2-,17,18,19,24,25)/p+1S/t7-,8+,10+,11+,14+,27?/m0/s1
SA[e]	S-adenosyl-L-methionine	C15H22N6O5S	C15H23N6O5S	1	Extracellular	C00019	3321	15414	InChI=1S/C15H22N6O5S/c1-27(3-2-7(16)15(24)25)4-8-10(22)11(23)14(26-8)21-6-20-9-12(17)18-5-19-13(9)21S/h5-8,10-11,14,22-23H,2-4,16H2,1H3,(H2-,17,18,19,24,25)/p+1S/t7-,8+,10+,11+,14+,27?/m0/s1
SA[m]	S-adenosyl-L-methionine	C15H22N6O5S	C15H23N6O5S	1	Mitochondria	C00019	3321	15414	InChI=1S/C15H22N6O5S/c1-27(3-2-7(16)15(24)25)4-8-10(22)11(23)14(26-8)21-6-20-9-12(17)18-5-19-13(9)21S/h5-8,10-11,14,22-23H,2-4,16H2,1H3,(H2-,17,18,19,24,25)/p+1S/t7-,8+,10+,11+,14+,27?/m0/s1
SACP[c]	L-saccharopine	C11H20N2O6	C11H19N2O6	-1	Cytosol	C00449	3737	16927	InChI=1S/C11H20N2O6/c12-7(10(16)17)3-1-2-6-13-8(11(18)19)4-5-9(14)15/h7-8,13H,1-6,12H2,(H,14,15)(H,16,17)(H,18,19)/t7-,8-/m0/s1S/f/h14,16,18H
SACP[m]	L-saccharopine	C11H20N2O6	C11H19N2O6	-1	Mitochondria	C00449	3737	16927	InChI=1S/C11H20N2O6/c12-7(10(16)17)3-1-2-6-13-8(11(18)19)4-5-9(14)15/h7-8,13H,1-6,12H2,(H,14,15)(H,16,17)(H,18,19)/t7-,8-/m0/s1S/f/h14,16,18H
[truncated: 288 more rows]

## Sheet: Table 3
Gene names	Length	Functions	References
[truncated: 143 more rows]

[truncated: 2 more sheets: Table 4, Table 5]
